# Supplementary material for: FGF signalling through RAS/MAPK and PI3K pathways regulates cell movement and gene expression in the chicken primitive streak without affecting E-cadherin expression
Source: BMC Dev Biol. 2011 Mar 21;11:20. doi: 10.1186/1471-213X-11-20 (PMC3071786; doi:10.1186/1471-213X-11-20)
Supplement: Additional file 2 — Table S1 List of genes whose expression levels increase or decrease between the lateral and preingression epiblast of stage 4 embryos. [file 1471-213X-11-20-S2.XLS]

## Sheet: Data
Additional File 2 Table SI
Microarray Expression Comparison of Preingression Epiblast Versus Lateral Epiblast
accession	entrez_description	entrez_gene_uid	entrez_name	ensembl_description	ensembl_id	ensembl_name	logFC	adj.P.Val
X53828		NA		L-lactate dehydrogenase A chain (EC 1.1.1.27) (LDH-A). [Source:Uniprot/SWISSPROT;Acc:P00340]	ENSGALG00000006300	LDHA_CHICK	2.78	0
NW_001471449		NA		Wnt-8c protein precursor (CWnt-8). [Source:Uniprot/SWISSPROT;Acc:P51030]	ENSGALG00000006084	WNT8C_CHICK	2.38	0
BX934702	mitochondrial ribosomal protein L13	420356	MRPL13				2.26	0.01
BX935217		NA					2.23	0.02
D14314	HMG2a	396232	LOC396232		ENSGALG00000009071	396232	2.17	0
AJ720828	protocadherin alpha 8	427602	RCJMB04_27b6	Hypothetical protein. [Source:Uniprot/SPTREMBL;Acc:Q5ZIF6]	ENSGALG00000000766	Q5ZIF6_CHICK	2.15	0
U26590	delta-like 1 (Drosophila)	395820	DLL1	C-Delta-1 [Source:RefSeq_peptide;Acc:NP_990304]	ENSGALG00000011182	NP_990304.1	2.1	0
AB076264		NA		Parkinson disease (autosomal recessive, early onset) 7 [Source:RefSeq_peptide;Acc:NP_989916]	ENSGALG00000000537	NP_989916.1	2.07	0.01
NW_001471645		NA		Myosin regulatory light chain 2, smooth muscle minor isoform (G1) (DTNB) (MLC-2) (Isoform L20-B1). [Source:Uniprot/SWISSPROT;Acc:P24032]	ENSGALG00000014854	MLRN_CHICK	2.05	0.01
CR389699		NA					2.04	0
CR523315		NA					2.02	0.01
X06387	myosin, light chain 9, regulatory	396215	MYL9	Myosin regulatory light chain 2, smooth muscle major isoform (G1) (DTNB) (MLC-2) (Isoform L20-A). [Source:Uniprot/SWISSPROT;Acc:P02612]	ENSGALG00000001050	MLRM_CHICK	2.01	0.01
XM_426003	similar to eomesodermin	428443	LOC428443		ENSGALG00000011424		2	0
AJ720730	enolase 1, (alpha)	396017	RCJMB04_24e12	Alpha-enolase (EC 4.2.1.11) (2-phospho-D-glycerate hydro-lyase) (Non- neural enolase) (NNE) (Enolase 1) (Phosphopyruvate hydratase) (C-myc promoter-binding protein) (MBP-1) (MPB-1) (Plasminogen-binding protein). [Source:Uniprot/SWISSPROT;Acc:P06733] [from human gene ENSG00000074800]	ENSGALG00000002377	ENO1 [from human gene ENSG00000074800]	1.96	0.03
CR523606		NA		Multidrug resistance-associated protein 1 (ATP-binding cassette sub- family C member 1) (Leukotriene C(4) transporter) (LTC4 transporter). [Source:Uniprot/SWISSPROT;Acc:Q5F364]	ENSGALG00000006646	MRP1_CHICK	1.92	0
XM_416468	RIB43A domain with coiled-coils 2	418244	RIBC2		ENSGALG00000014232	418244	1.87	0
AJ719655	similar to cytochrome b-5 reductase	418220	RCJMB04_4p8	Hypothetical protein (Fragment). [Source:Uniprot/SPTREMBL;Acc:Q5ZLS9]	ENSGALG00000014122	Q5ZLS9_CHICK	1.69	0
BX932109	SRY (sex determining region Y)-box 7	422028	SOX7		ENSGALG00000016645	422028	1.67	0.01
AF282984	cripto, FRL-1, cryptic family 1	395437	CFC1	Cryptic protein precursor (Cripto-related factor 1). [Source:Uniprot/SWISSPROT;Acc:Q9I8Q3]	ENSGALG00000012623	CFC1_CHICK	1.67	0.01
CR406995	similar to RIKEN cDNA D030011O10 gene	418139	RCJMB04_9b7	Hypothetical protein. [Source:Uniprot/SPTREMBL;Acc:Q5ZKV2]	ENSGALG00000012944	Q5ZKV2_CHICK	1.67	0.01
AF176904	sprouty homolog 2 (Drosophila)	395584	SPRY2	Sprouty homolog 2 (Spry-2). [Source:Uniprot/SWISSPROT;Acc:Q9PTL2]	ENSGALG00000016906	SPY2_CHICK	1.62	0.01
AF355273	breast cancer 1, early onset	373983	BRCA1	breast cancer 1, early onset [Source:RefSeq_peptide;Acc:NP_989500]	ENSGALG00000002781	NP_989500.1	1.48	0
AB054534		NA		Hypothetical protein. [Source:Uniprot/SPTREMBL;Acc:Q5ZMQ9]	ENSGALG00000014683	Q5ZMQ9_CHICK	1.48	0.01
XM_414380		NA			ENSGALG00000006386	416040	1.47	0.01
V00414		NA					1.46	0.01
BX935079		NA		60S ribosomal protein L8. [Source:Uniprot/SWISSPROT;Acc:P62917] [from human gene ENSG00000161016]	ENSGALG00000016232	RPL8 [from human gene ENSG00000161016]	1.46	0.01
NW_001471710		NA			ENSGALG00000011710	BTBD6	1.45	0.01
NW_001471446		NA					1.42	0.01
L37101		NA		Phosphoglycerate kinase (EC 2.7.2.3). [Source:Uniprot/SWISSPROT;Acc:P51903]	ENSGALG00000007936	PGK_CHICK	1.41	0.01
BX929281		NA		Prohibitin. [Source:Uniprot/SWISSPROT;Acc:P84173]	ENSGALG00000001162	PHB_CHICK	1.41	0.01
BX929388	ADP-ribosylation factor-like 3	423865	ARL3		ENSGALG00000008049	423865	1.4	0
BX934044		NA			ENSGALG00000003205	426773	1.4	0.01
XM_419196	snail homolog 2 (Drosophila)	432368	SNAI2		ENSGALG00000015241	421112	1.4	0.01
BX934090		NA		eukaryotic translation elongation factor 1 alpha 2 [Source:RefSeq_peptide;Acc:NP_001027570]	ENSGALG00000005843	NP_001027570.1	1.39	0.01
AF098515	ras homolog gene family, member B	395734	RHOB	GTP-binding protein [Source:RefSeq_peptide;Acc:NP_990240]	ENSGALG00000016485	NP_990240.1	1.36	0.01
NW_001488831		NA					1.35	0.01
XM_423688	similar to Thioredoxin-like 6	426009	LOC426009				1.33	0.01
CR385411		NA					1.33	0.01
BX929435	eukaryotic translation initiation factor 4E family member 2	424941	EIF4E2		ENSGALG00000007919	424941	1.32	0.01
AB101006	restricted expression proliferation associated protein-100	395081	LOC395081	Targeting protein for Xklp2 (Restricted expression proliferation associated protein 100) (p100) (Differentially expressed in cancerous and noncancerous lung cells 2) (DIL-2) (Protein FLS353) (Hepatocellular carcinoma-associated antigen 519). [Source:Uniprot/SWISSPROT;Acc:Q9ULW0] [from human gene ENSG00000088325]	ENSGALG00000006267	TPX2 [from human gene ENSG00000088325]	1.31	0.01
AJ720352	protein O-fucosyltransferase 1	395070	RCJMB04_4e3		ENSGALG00000023611		1.29	0
BX935389		NA					1.27	0.01
BX931367	similar to hypothetical protein MGC50559	418138	LOC418138		ENSGALG00000012939	418138	1.25	0.05
BX931266		NA			ENSGALG00000011400	USP44	1.24	0.01
BX950422	tetraspanin 1	424607	TSPAN1		ENSGALG00000010343	424607	1.24	0.03
K01458	glyceraldehyde-3-phosphate dehydrogenase	374193	GAPDH	Glyceraldehyde-3-phosphate dehydrogenase (EC 1.2.1.12) (GAPDH). [Source:Uniprot/SWISSPROT;Acc:P00356]	ENSGALG00000014442	G3P_CHICK	1.23	0.01
AJ851548	ATP citrate lyase	395373	RCJMB04_6f14	Hypothetical protein. [Source:Uniprot/SPTREMBL;Acc:Q5F3V2]	ENSGALG00000003475	Q9PU50_CHICK	1.22	0.01
BX931842	transmembrane protein 30A	421861	RCJMB04_32j24		ENSGALG00000015906		1.22	0.02
XR_026922		NA			ENSGALG00000010903	422582	1.21	0.01
XM_426537	adrenergic, alpha-2A-, receptor	428980	ADRA2A	Adrenergic receptor subtype alpha-2A (Fragment). [Source:Uniprot/SPTREMBL;Acc:Q91360]	ENSGALG00000023521	Q91360_CHICK	1.2	0.01
BX929968	RNA binding motif protein 17	418248	RBM17		ENSGALG00000006332	418248	1.2	0.01
CR523188		NA					1.2	0.01
NM_001079493	ribosomal protein L37a	769981	LOC769981	60S ribosomal protein L37a. [Source:Uniprot/SWISSPROT;Acc:P32046]	ENSGALG00000011472	RL37A_CHICK	1.2	0.02
XM_426721	hypothetical LOC429166	429166	LOC429166		ENSGALG00000014646	SYT11	1.19	0.01
BX935079		NA		60S ribosomal protein L8. [Source:Uniprot/SWISSPROT;Acc:P62917] [from human gene ENSG00000161016]	ENSGALG00000016232	RPL8 [from human gene ENSG00000161016]	1.19	0.01
CR390353		NA		similar to 26S protease regulatory subunit 6A (TAT-binding protein 1) (TBP-1) (Spermatogenic cell/sperm-associated TAT-binding protein homolog SATA) [Source:RefSeq_peptide;Acc:NP_001026361]	ENSGALG00000008108	NP_001026361.1	1.18	0.01
J00903		NA		Pyruvate kinase, muscle isozyme (EC 2.7.1.40). [Source:Uniprot/SWISSPROT;Acc:P00548]	ENSGALG00000001992	KPYK_CHICK	1.17	0.01
BX929290	gem (nuclear organelle) associated protein 6	426266	GEMIN6		ENSGALG00000013821	426243	1.17	0.01
NW_001471425		NA					1.17	0.01
BX935835	coiled-coil-helix-coiled-coil-helix domain containing 3	418435	CHCHD3		ENSGALG00000006489	418435	1.16	0.01
CR386177		NA		Hypothetical protein. [Source:Uniprot/SPTREMBL;Acc:Q5ZMR4]	ENSGALG00000004133	Q5ZMR4_CHICK	1.16	0.02
AJ720782	PDZ domain containing 11	422153	RCJMB04_25h3	PDZ domain-containing protein 11. [Source:Uniprot/SWISSPROT;Acc:Q5ZIK2]	ENSGALG00000004198	PDZ11_CHICK	1.15	0.01
AJ719854		NA		heterogeneous nuclear ribonucleoprotein M [Source:RefSeq_peptide;Acc:NP_001026103]	ENSGALG00000000377	NP_001026103.1	1.15	0.04
CR385890	zinc finger and BTB domain containing 40	419505	ZBTB40		ENSGALG00000004781	ZBTB40	1.14	0.01
CR389892	prion protein interacting protein	424579	PRNPIP		ENSGALG00000010106	424579	1.14	0.02
XM_423903	similar to valosin-containing protein	426240	LOC426240	Transitional endoplasmic reticulum ATPase (TER ATPase) (15S Mg(2+)- ATPase p97 subunit) (Valosin-containing protein) (VCP). [Source:Uniprot/SWISSPROT;Acc:P55072] [from human gene ENSG00000165280]	ENSGALG00000001986	VCP [from human gene ENSG00000165280]	1.13	0.02
U25176		NA		Brachyury protein (T protein). [Source:Uniprot/SWISSPROT;Acc:P79777]	ENSGALG00000011489	BRAC_CHICK	1.13	0.04
CR524192		NA					1.12	0.01
AF177875	sprouty homolog 1, antagonist of FGF signaling (Drosophila)	395583	SPRY1				1.12	0.01
XM_414234	similar to KIAA0174 protein	415877	LOC415877		ENSGALG00000000811	415877	1.12	0.01
AJ719844		NA		similar to IAP-associated factor VIAF1 [Source:RefSeq_peptide;Acc:NP_001025983]	ENSGALG00000016772	NP_001025983.1	1.12	0.02
AF139721		NA		Cerberus precursor. [Source:Uniprot/SWISSPROT;Acc:Q9PWB0]	ENSGALG00000005434	CER1_CHICK	1.1	0.01
BX929272	ribosomal protein SA	395181	RPSA	40S ribosomal protein SA (p40) (34/67 kDa laminin receptor) (Colon carcinoma laminin-binding protein) (NEM/1CHD4) (Multidrug resistance- associated protein MGr1-Ag). [Source:Uniprot/SWISSPROT;Acc:P08865] [from human gene ENSG00000168028]	ENSGALG00000011951	RPSA [from human gene ENSG00000168028]	1.1	0.02
AB030229	fibroblast growth factor 18	395453	FGF18	FGF-18 protein [Source:RefSeq_peptide;Acc:NP_990045]	ENSGALG00000002203	NP_990045.1	1.09	0.01
AJ720292		NA		similar to ribosomal protein L3; 60S ribosomal protein L3; HIV-1 TAR RNA-binding protein B [Source:RefSeq_peptide;Acc:NP_001006241]	ENSGALG00000012172	NP_001006241.1	1.09	0.01
XM_001235441	similar to Transmembrane protein 48	772284	LOC772284	transmembrane protein 48	ENSGALG00000010735	TMEM48	1.09	0.01
NW_001488796		NA		ATP synthase, H+ transporting, mitochondrial F1 complex, alpha subunit [Source:RefSeq_peptide;Acc:NP_989617]	ENSGALG00000014644	NP_989617.1	1.09	0.03
BX932265		NA		Endothelin receptor type B (Fragment). [Source:Uniprot/SPTREMBL;Acc:Q8JHV4]	ENSGALG00000016912	Q8JHV4_CHICK	1.08	0.01
CR354266	hypothetical gene supported by CR354266	421675	LOC421675				1.08	0.04
CR338834		NA					1.07	0.03
XM_421265	hypothetical LOC423350	423350	LOC423350		ENSGALG00000010232	CN115_HUMAN [from human gene ENSG00000133980]	1.06	0.01
CR386708	CHK1 checkpoint homolog (S. pombe)	374260	CHEK1	Hypothetical protein. [Source:Uniprot/SPTREMBL;Acc:Q5ZLA7]	ENSGALG00000001005	Q5ZLA7_CHICK	1.05	0.01
CR390730	similar to protein kinase	419406	LOC419406	Protein kinase. [Source:Uniprot/SPTREMBL;Acc:Q91013]	ENSGALG00000001382	Q91013_CHICK	1.03	0.01
XM_417331	S-adenosylhomocysteine hydrolase	419146	AHCY		ENSGALG00000002030	419146	1.03	0.01
NW_001471733		NA		60S ribosomal protein L37a. [Source:Uniprot/SWISSPROT;Acc:P32046]	ENSGALG00000011472	RL37A_CHICK	1.03	0.02
CR338738		NA		Hypothetical protein (Fragment). [Source:Uniprot/SPTREMBL;Acc:Q5ZK27]	ENSGALG00000010077	Q5ZK27_CHICK	1.03	0.03
CR353568	similar to RIKEN cDNA 1110067D22	421278	LOC421278	Hypothetical protein. [Source:Uniprot/SPTREMBL;Acc:Q5ZHQ2]	ENSGALG00000008831	Q5ZHQ2_CHICK	1.02	0.01
NW_001471503		NA					1.02	0.02
U48359		NA		40S ribosomal protein S2 (S4) (LLRep3 protein). [Source:Uniprot/SWISSPROT;Acc:P15880] [from human gene ENSG00000140988]	ENSGALG00000005490	RPS2 [from human gene ENSG00000140988]	1.02	0.02
CR385553	cyclin G2	422512	CCNG2		ENSGALG00000010347	422512	1.02	0.02
X52751		NA		Basigin precursor (CD147 antigen) (Leukocyte activation antigen M6) (Collagenase stimulatory factor) (Extracellular matrix metalloproteinase inducer) (EMMPRIN) (5F7) (Tumor cell-derived collagenase stimulatory factor) (TCSF) (OK blood group antigen). [Source:Uniprot/SWISSPROT;Acc:P35613] [from human gene ENSG00000172270]	ENSGALG00000001328	BSG [from human gene ENSG00000172270]	1.01	0.01
AJ719678		NA		tyrosine 3-monooxygenase/tryptophan 5-monooxygenase activation protein, beta polypeptide [Source:RefSeq_peptide;Acc:NP_001006289]	ENSGALG00000004143	NP_001006289.1	1.01	0.01
CR386939	solute carrier family 4 (anion exchanger), member 1, adaptor protein	421420	SLC4A1AP		ENSGALG00000010047	421420	1	0.01
AJ719889		NA		Nuclear transcription factor Y subunit beta (Nuclear transcription factor Y subunit B) (NF-YB) (CAAT-box DNA-binding protein subunit B). [Source:Uniprot/SWISSPROT;Acc:P25207]	ENSGALG00000012717	NFYB_CHICK	0.99	0.01
BX934814	enhancer of rudimentary homolog (Drosophila)	423262	ERH	Hypothetical protein. [Source:Uniprot/SPTREMBL;Acc:Q5ZI09]	ENSGALG00000017384	Q5ZI09_CHICK	0.99	0.01
BX929818	potassium channel tetramerisation domain containing 20	419814	KCTD20		ENSGALG00000000511	NP_775833.2 [from human gene ENSG00000112078]	0.99	0.01
AJ720025	hypothetical protein	422248	RCJMB04_9j22	Hypothetical protein. [Source:Uniprot/SPTREMBL;Acc:Q5ZKQ9]	ENSGALG00000006457	Q5ZKQ9_CHICK	0.99	0.01
AJ720735	endoplasmic reticulum protein 29	416882	RCJMB04_24f23		ENSGALG00000004765		0.99	0.01
AJ851567		NA		Hypothetical protein. [Source:Uniprot/SPTREMBL;Acc:Q5F3T3]	ENSGALG00000012138	Q5F3T3_CHICK	0.99	0.02
BX934054		NA					0.98	0.01
AJ719733		NA		Hypothetical protein. [Source:Uniprot/SPTREMBL;Acc:Q5ZLK1]	ENSGALG00000016073	Q5ZLK1_CHICK	0.98	0.01
M37785	glucose transporter type 3	396517	CEF-GT3	Solute carrier family 2, facilitated glucose transporter member 3 (Glucose transporter type 3) (CEF-GT3). [Source:Uniprot/SWISSPROT;Acc:P28568]	ENSGALG00000014324	GTR3_CHICK	0.97	0.01
BX930499	hypothetical gene supported by BX930499	416429	LOC416429				0.97	0.01
X52751		NA					0.97	0.01
CR352452	RAB39B, member RAS oncogene family	422354	RAB39B				0.97	0.02
AF055342	cadherin 11, type 2, OB-cadherin (osteoblast)	415797	CDH11	Cadherin-11 precursor. [Source:Uniprot/SWISSPROT;Acc:O93319]	ENSGALG00000005278	CAD11_CHICK	0.96	0.01
XM_419341	hypothetical LOC421271	421271	LOC421271		ENSGALG00000008778	SPRED2	0.96	0.01
BX932571		NA			ENSGALG00000017210	418997	0.96	0.01
X70101	heat shock 90kDa protein 1, beta	396188	HSPCB	Heat shock cognate protein HSP 90-beta. [Source:Uniprot/SWISSPROT;Acc:Q04619]	ENSGALG00000010175	HS90B_CHICK	0.95	0.01
BX932212	pituitary tumor-transforming 1	416158	PTTG1		ENSGALG00000001506	416158	0.95	0.01
XR_027170	hypothetical LOC429942	429942	LOC429942				0.95	0.01
CR387812		NA		Far upstream element-binding protein 3 (FUSE-binding protein 3). [Source:Uniprot/SWISSPROT;Acc:Q96I24] [from human gene ENSG00000107164]	ENSGALG00000003941	FUBP3 [from human gene ENSG00000107164]	0.95	0.01
BX929672	thiolesterase B	415786	LOC415786		ENSGALG00000005114	430887	0.95	0.02
XM_418830	hypothetical LOC420731	420731	LOC420731		ENSGALG00000012069	EPDR1	0.95	0.03
BX934481	NF-kappaB repressing factor	422370	RCJMB04_31o11	Hypothetical protein. [Source:Uniprot/SPTREMBL;Acc:Q5ZHZ7]	ENSGALG00000008645	Q5ZHZ7_CHICK	0.95	0.04
AJ868233	glycosyltransferase	426961	AER61	Glycosyltransferase. [Source:Uniprot/SPTREMBL;Acc:Q5NDL3]	ENSGALG00000013406	Q5NDL3_CHICK	0.93	0.01
AJ851796		NA			ENSGALG00000009153	COPA	0.93	0.01
AF076291		NA		Rab-GDP dissociation inhibitor [Source:RefSeq_peptide;Acc:NP_990335]	ENSGALG00000008169	NP_990335.1	0.93	0.01
CR386239		NA			ENSGALG00000014920	421063	0.93	0.01
XM_420297	similar to Rasl11c protein	422321	LOC422321		ENSGALG00000007710	422321	0.93	0.01
CR388520		NA		Importin beta-3 (Karyopherin beta-3) (Ran-binding protein 5) (RanBP5). [Source:Uniprot/SWISSPROT;Acc:O00410] [from human gene ENSG00000065150]	ENSGALG00000016887	RANBP5 [from human gene ENSG00000065150]	0.93	0.02
X03509		NA		Creatine kinase B-type (EC 2.7.3.2) (Creatine kinase, B chain) (B-CK). [Source:Uniprot/SWISSPROT;Acc:P05122]	ENSGALG00000011511	KCRB_CHICK	0.92	0.01
XM_423860	hypothetical LOC426197	426197	LOC426197				0.92	0.01
AJ719900	cleavage and polyadenylation specific factor 6, 68kDa	417844	RCJMB04_7p13	Cleavage and polyadenylation specificity factor 6. [Source:Uniprot/SWISSPROT;Acc:Q5ZL34]	ENSGALG00000019355	CPSF6_CHICK	0.92	0.02
XM_001233562	similar to copper chaperone	770231	LOC770231		ENSGALG00000004176	ATOX1	0.91	0.02
BX934907	mitochondrial ribosomal protein L48	419062	MRPL48	mitochondrial ribosomal protein L48 [Source:RefSeq_peptide;Acc:NP_001025224]	ENSGALG00000017319	NP_001025224.1	0.91	0.02
NW_001481606	similar to RIKEN cDNA 1700029I01 gene	431482	LOC431482	Hypothetical protein. [Source:Uniprot/SPTREMBL;Acc:Q5F437]	ENSGALG00000000346	Q5F437_CHICK	0.91	0.02
CR523825		NA					0.91	0.03
XM_418510	SET domain containing 2	420404	SETD2		ENSGALG00000005508	420404	0.9	0.01
BX935941		NA					0.9	0.01
BX950843	cell division cycle associated 7	425630	CDCA7		ENSGALG00000010829		0.9	0.01
CR389203		NA		Hypothetical protein. [Source:Uniprot/SPTREMBL;Acc:Q5ZLA0]	ENSGALG00000007312	Q5ZLA0_CHICK	0.89	0.01
CR407417		NA					0.89	0.01
BX933461		NA			ENSGALG00000014930	427203	0.89	0.02
XM_420063	similar to Cyp39a1 protein	422058	LOC422058		ENSGALG00000016710	422059	0.89	0.02
J00843	d-cry	396498	LOC396498	Delta-1 crystallin (Delta crystallin I). [Source:Uniprot/SWISSPROT;Acc:P02521]	ENSGALG00000002558	ARLY1_CHICK	0.89	0.03
BX934359		NA		Ras-related protein Rab-7. [Source:Uniprot/SWISSPROT;Acc:P51149] [from human gene ENSG00000075785]	ENSGALG00000005902	RAB7 [from human gene ENSG00000075785]	0.88	0.01
AJ720320	SEC22 vesicle trafficking protein homolog B (S. cerevisiae)	424377	RCJMB04_15c3				0.88	0.01
CR354151		NA					0.88	0.03
AF071875	T-cell leukemia homeobox 3	395867	TLX3	Ribosomal protein L17 (Fragment). [Source:Uniprot/SPTREMBL;Acc:Q6EE61]	ENSGALG00000002696	Q6EE61_CHICK	0.88	0.03
AF315355	fibroblast growth factor 19	395394	FGF19	fibroblast growth factor 19 [Source:RefSeq_peptide;Acc:NP_990005]	ENSGALG00000007558	NP_990005.1	0.87	0.01
AJ851794	phosphatidylinositol-4-phosphate 5-kinase, type II, alpha	420504	RCJMB04_33l24	Phosphatidylinositol-4-phosphate 5-kinase type-2 alpha (EC 2.7.1.68) (Phosphatidylinositol-4-phosphate 5-kinase type II alpha) (1- phosphatidylinositol-4-phosphate 5-kinase 2-alpha) (PtdIns(4)P-5- kinase isoform 2-alpha) (PIP5KII-alpha) (Diphosphoinositid [Source:Uniprot/SWISSPROT;Acc:Q5F356]	ENSGALG00000007877	PI52A_CHICK	0.87	0.01
CR523265		NA					0.87	0.01
XM_424488	similar to SMARCD1 protein	426882	LOC426882				0.87	0.02
AJ851577	adducin 1 (alpha)	422882	RCJMB04_8b2	Hypothetical protein. [Source:Uniprot/SPTREMBL;Acc:Q5F3S3]	ENSGALG00000015664	Q5F3S3_CHICK	0.87	0.02
BX935967	staufen, RNA binding protein, homolog 1 (Drosophila)	419213	RCJMB04_32c1	staufen, RNA binding protein [Source:RefSeq_peptide;Acc:NP_001012849]	ENSGALG00000004736	NP_001012849.1	0.87	0.02
BX950356		NA			ENSGALG00000008357	TPCN1	0.86	0.01
CR338953		NA		ribosomal protein L7 [Source:RefSeq_peptide;Acc:NP_001006345]	ENSGALG00000015637	NP_001006345.1	0.86	0.02
AF472616	endothelin receptor type B	408082	EDNRB	Endothelin receptor type B (Fragment). [Source:Uniprot/SPTREMBL;Acc:Q8JHV4]	ENSGALG00000016912	Q8JHV4_CHICK	0.86	0.02
CR522958		NA					0.85	0.01
BX933527		NA		Hypothetical protein (Fragment). [Source:Uniprot/SPTREMBL;Acc:Q5ZLJ5]	ENSGALG00000006061	Q5ZLS4_CHICK	0.85	0.01
CR353050		NA			ENSGALG00000020319	422212	0.85	0.01
NW_001486727	hypothetical LOC426122	426122	LOC426122				0.85	0.01
NW_001471449		NA			ENSGALG00000003870	416248	0.85	0.01
NW_001488724	hypothetical LOC430844	430844	LOC430844				0.84	0.01
BX930322	similar to Hypothetical protein FLJ11506	415553	LOC415553		ENSGALG00000007887	415553	0.84	0.01
BX929713		NA			ENSGALG00000006250	415847	0.84	0.01
XR_026867		NA			ENSGALG00000015879	HUNK	0.84	0.02
BX935675		NA					0.84	0.02
M29003	gap junction protein, alpha 1, 43kDa	395278	GJA1	Gap junction alpha-1 protein (Connexin-43) (Cx43). [Source:Uniprot/SWISSPROT;Acc:P14154]	ENSGALG00000014873	CXA1_CHICK	0.84	0.02
NW_001471568		NA			ENSGALG00000007923		0.84	0.03
CR386379		NA					0.84	0.04
XM_418179	hypothetical LOC420058	420058	LOC420058		ENSGALG00000000577	420058	0.83	0.01
CR386948		NA		Protein FAM126A (Down-regulated by CTNNB1 protein A). [Source:Uniprot/SWISSPROT;Acc:Q5ZM13]	ENSGALG00000010925	F126A_CHICK	0.83	0.01
BX929336		NA			ENSGALG00000008844	417268	0.83	0.01
AJ719717	similar to HSPC049 protein	417939	RCJMB04_5j14	Hypothetical protein. [Source:Uniprot/SPTREMBL;Acc:Q5ZLL7]	ENSGALG00000011724	Q5ZLL7_CHICK	0.83	0.01
U83249	hydroxyacyl-Coenzyme A dehydrogenase/3-ketoacyl-Coenzyme A thiolase/enoyl-Coenzyme A hydratase (trifunctional protein), alpha subunit	395929	HADHA	CFR-associated protein p70 [Source:RefSeq_peptide;Acc:NP_990387]	ENSGALG00000016536	NP_990387.1	0.83	0.01
AF321288	programmed cell death 4	374191	PDCD4	Programmed cell death protein 4 (Protein I11/6). [Source:Uniprot/SWISSPROT;Acc:Q98TX3]	ENSGALG00000008700	PDCD4_CHICK	0.83	0.02
XM_425142	similar to PINCH-1	427569	LOC427569		ENSGALG00000014148		0.83	0.04
BX932498	ER lipid raft associated 2	426769	ERLIN2		ENSGALG00000003092	426769	0.82	0.01
XR_027095	hypothetical LOC421390	421390	LOC421390		ENSGALG00000017393	NP_612379.1	0.82	0.01
AY278202		NA					0.82	0.04
BX931146		NA			ENSGALG00000023089	SSBP2	0.81	0.01
BX933715	NADPH oxidase organizer 1	416546	NOXO1		ENSGALG00000005572	416546	0.81	0.01
AJ720716		NA		Mitochondrial import inner membrane translocase subunit Tim9. [Source:Uniprot/SWISSPROT;Acc:Q5ZIR8]	ENSGALG00000012026	TIM9_CHICK	0.81	0.01
CR523439		NA					0.81	0.01
BX933285	nitrilase family, member 2	418386	NIT2	Nit protein 2 (Fragment). [Source:Uniprot/SPTREMBL;Acc:Q6PTX5]	ENSGALG00000015275	Q6PTX5_CHICK	0.81	0.02
XM_420019	similar to KIAA0953 protein	422012	LOC422012		ENSGALG00000016605	KIAA0953	0.81	0.02
XM_426336	similar to uncharacterized hypothalamus protein HTMP	428780	LOC428780		ENSGALG00000013804	428780	0.81	0.02
XM_418614		NA			ENSGALG00000008147		0.81	0.03
XM_417455	similar to KIAA0255	419281	LOC419281		ENSGALG00000006578	419282	0.81	0.04
BX935419	ribosomal protein L5	395269	RPL5	60S ribosomal protein L5. [Source:Uniprot/SWISSPROT;Acc:P22451]	ENSGALG00000005922	RL5_CHICK	0.81	0.05
U02528	sema domain, immunoglobulin domain (Ig), short basic domain, secreted, (semaphorin) 3A	395825	SEMA3A	Semaphorin-3A precursor (Collapsin-1) (COLL-1). [Source:Uniprot/SWISSPROT;Acc:Q90607]	ENSGALG00000006560	SEM3A_CHICK	0.8	0.01
AJ851715	meningioma expressed antigen 5 (hyaluronidase)	423851	RCJMB04_20o15	Hypothetical protein. [Source:Uniprot/SPTREMBL;Acc:Q5F3D5]	ENSGALG00000007697	Q5F3D5_CHICK	0.8	0.01
BX933741	cytoskeleton associated protein 5	423190	CKAP5		ENSGALG00000008325	CKAP5	0.8	0.02
XM_001235215	similar to RP11-23J9.1	772014	LOC772014		ENSGALG00000003320	417162	0.79	0.01
AJ720335	leucine aminopeptidase 3	425306	RCJMB04_15i13	Hypothetical protein. [Source:Uniprot/SPTREMBL;Acc:Q5ZJU9]	ENSGALG00000006334	Q5ZJU9_CHICK	0.79	0.01
NW_001471509	similar to Expressed sequence AW049604	768638	LOC768638		ENSGALG00000006986	417688	0.79	0.02
AJ720632	zinc finger protein 326	424512	ZNF326	Zinc finger protein 326. [Source:Uniprot/SWISSPROT;Acc:Q5ZJ02]	ENSGALG00000006113	ZN326_CHICK	0.79	0.02
CR385289		NA		Chronic lymphocytic leukemia deletion region gene 6 protein homolog (CLL deletion region gene 6 protein homolog). [Source:Uniprot/SWISSPROT;Acc:Q5ZHV7]	ENSGALG00000017010	CLLD6_CHICK	0.79	0.02
CR353208		NA			ENSGALG00000023598		0.79	0.02
BX931266		NA			ENSGALG00000011400	USP44	0.79	0.03
XM_420932	hypothetical LOC423000	423000	LOC423000		ENSGALG00000004362	423000	0.79	0.04
V00390	collagen, type I, alpha 2	420564	COL1A2	Collagen alpha-2(I) chain precursor (Fragments). [Source:Uniprot/SWISSPROT;Acc:P02467]	ENSGALG00000009641	CO1A2_CHICK	0.78	0.01
AJ719526		NA		ARP1 actin-related protein 1 homolog A, centractin alpha [Source:RefSeq_peptide;Acc:NP_001007949]	ENSGALG00000008086	NP_001007949.1	0.78	0.01
BX930470		NA		exosome component 2 [Source:RefSeq_peptide;Acc:NP_001012816]	ENSGALG00000003887	NP_001012816.1	0.78	0.01
M26217	procollagen-proline, 2-oxoglutarate 4-dioxygenase (proline 4-hydroxylase), alpha polypeptide I	423704	P4HA1	Prolyl 4-hydroxylase alpha-1 subunit (EC 1.14.11.2) (4-PH alpha-1) (Procollagen-proline,2-oxoglutarate-4-dioxygenase alpha-1 subunit). [Source:Uniprot/SWISSPROT;Acc:P16924]	ENSGALG00000004325	P4HA1_CHICK	0.78	0.01
CR406362		NA			ENSGALG00000000276	FBXL17	0.78	0.01
CR523824		NA					0.78	0.01
AJ720793	solute carrier family 7 (cationic amino acid transporter, y+ system), member 5	415832	RCJMB04_25m5	Hypothetical protein. [Source:Uniprot/SPTREMBL;Acc:Q5ZIJ1]	ENSGALG00000005845	Q5ZIJ1_CHICK	0.78	0.01
X62446		NA			ENSGALG00000017357	417353	0.77	0.01
BX931061		NA			ENSGALG00000017167	418970	0.77	0.01
CR523718		NA					0.77	0.02
CR387553	hypothetical gene supported by CR387553	424026	LOC424026				0.77	0.03
BX934869	N-ethylmaleimide-sensitive factor attachment protein, gamma	421051	NAPG				0.77	0.05
NW_001471423		NA			ENSGALG00000023972		0.76	0.01
XM_422740	similar to Cops7b protein	424933	LOC424933		ENSGALG00000007752	424933	0.76	0.01
XM_420557		NA		stearoyl-CoA desaturase 4 isoform b [Source:RefSeq_peptide;Acc:NP_079182] [from human gene ENSG00000145284]	ENSGALG00000011173	NP_079182.1 [from human gene ENSG00000145284]	0.76	0.01
CR338740		NA					0.76	0.02
CR523436		NA					0.76	0.02
AF075707		NA		ets domain protein Er81[Source:RefSeq_peptide;Acc:NP_990248]	ENSGALG00000010780	NP_990248.1	0.76	0.02
BX930140	mitochondrial ribosomal protein S17	417538	MRPS17		ENSGALG00000002379	417538	0.76	0.02
CR523103		NA			ENSGALG00000015237	PPIL6	0.76	0.02
NW_001471679		NA		cardiac muscle factor 1 CMF1 [Source:RefSeq_peptide;Acc:NP_989976]	ENSGALG00000009690	NP_989976.1	0.75	0.01
AB013138		NA			ENSGALG00000023153		0.75	0.01
M12105	glutamic-oxaloacetic transaminase 2, mitochondrial (aspartate aminotransferase 2)	396533	GOT2	Aspartate aminotransferase, mitochondrial precursor (EC 2.6.1.1) (Transaminase A) (Glutamate oxaloacetate transaminase 2). [Source:Uniprot/SWISSPROT;Acc:P00508]	ENSGALG00000002321	AATM_CHICK	0.75	0.01
BX930462	inositol(myo)-1(or 4)-monophosphatase 1	420199	IMPA1		ENSGALG00000015777	420199	0.75	0.01
CR523284		NA					0.75	0.02
BX930830	WD repeat domain 57 (U5 snRNP specific)	419556	WDR57	WD repeat domain 57 (U5 snRNP specific) [Source:RefSeq_peptide;Acc:NP_001006308]	ENSGALG00000000615	NP_001006308.1	0.75	0.02
BX935339	similar to chromosome 6 open reading frame 119	415459	LOC415459				0.75	0.03
XM_422247	similar to microsomal glutathione S-transferase 3	424404	LOC424404		ENSGALG00000003445	424404	0.75	0.03
XR_026889	similar to tandem pore domain potassium channel THIK-2	428554	LOC428554		ENSGALG00000008960	KCNK12	0.75	0.03
XR_027183	similar to Chromodomain helicase DNA binding protein 4	418278	LOC418278		ENSGALG00000013565	CHD4	0.74	0.01
J03164	nucleophosmin (nucleolar phosphoprotein B23, numatrin)	396203	NPM1	Nucleophosmin (NPM) (Nucleolar phosphoprotein B23) (Numatrin) (Nucleolar protein NO38). [Source:Uniprot/SWISSPROT;Acc:P16039]	ENSGALG00000002197	NPM_CHICK	0.74	0.01
BX934491	vacuolar protein sorting 33 homolog A (S. cerevisiae)	416861	VPS33A		ENSGALG00000004440	416861	0.74	0.01
BX950404	U2 small nuclear RNA auxiliary factor 1	395370	U2AF1	U2snRNP auxiliary factor small subunit (truncated) [Source:RefSeq_peptide;Acc:NP_989986]	ENSGALG00000016198	NP_989986.1	0.74	0.02
BX934044	eukaryotic translation initiation factor 4E binding protein 1	426773	EIF4EBP1		ENSGALG00000003205	426773	0.73	0.01
BX950725	nebulette	395148	NEBL		ENSGALG00000012482	NFX1	0.73	0.01
XR_027119		NA			ENSGALG00000000454	KPNB1	0.73	0.01
X12639	carbonic anhydrase II	396257	CA2	Carbonic anhydrase 2 (EC 4.2.1.1) (Carbonic anhydrase II) (Carbonate dehydratase II) (CA-II). [Source:Uniprot/SWISSPROT;Acc:P07630]	ENSGALG00000015862	CAH2_CHICK	0.73	0.02
BX929811	protein phosphatase 1, regulatory (inhibitor) subunit 3B	422630	PPP1R3B		ENSGALG00000011451	422630	0.73	0.02
AJ720976	suppressor of Ty 5 homolog (S. cerevisiae)	426493	RCJMB04_31j17				0.73	0.02
NW_001471575		NA		Proliferating cell nuclear antigen (PCNA). [Source:Uniprot/SWISSPROT;Acc:Q9DEA3]	ENSGALG00000000169	PCNA_CHICK	0.73	0.03
XM_001232813	GDNF-inducible zinc finger protein 1	421232	GZF1		ENSGALG00000008350		0.73	0.03
CR407147		NA					0.73	0.03
BX932921	PRP4 pre-mRNA processing factor 4 homolog (yeast)	417270	PRPF4		ENSGALG00000008857	417270	0.73	0.03
CR407538		NA			ENSGALG00000024169		0.72	0.01
CR389742	G protein-coupled receptor 125	422817	GPR125		ENSGALG00000014404	GPR125	0.72	0.01
BX931395		NA			ENSGALG00000017368	416103	0.72	0.01
AJ851760	signal recognition particle receptor ('docking protein')	419713	RCJMB04_28a6	Hypothetical protein. [Source:Uniprot/SPTREMBL;Acc:Q5F390]	ENSGALG00000001053	Q5F390_CHICK	0.72	0.02
CR386199	hydroxy-delta-5-steroid dehydrogenase, 3 beta- and steroid delta-isomerase 7	417505	HSD3B7		ENSGALG00000001785	417505	0.72	0.03
AJ851561		NA					0.72	0.03
CR407446	shroom family member 2	418651	SHROOM2		ENSGALG00000016614	SHROOM2	0.72	0.03
BX935656	similar to putative NADH dehydrogenase (ubiquinone) 1 beta subcomplex 1	423415	LOC423415	Ataxin-3 (EC 3.4.22.-) (Machado-Joseph disease protein 1 homolog). [Source:Uniprot/SWISSPROT;Acc:Q9W689]	ENSGALG00000010766	ATX3_CHICK	0.71	0.02
XM_418396	similar to Exostoses (multiple) 1	420283	LOC420283		ENSGALG00000016116	425077	0.71	0.03
CR385232	similar to KIAA0664 protein	417675	LOC417675		ENSGALG00000005854	KIAA0664	0.71	0.03
XM_428609	hypothetical LOC431057	431057	LOC431057		ENSGALG00000024335		0.71	0.03
AJ720596		NA		RAN binding protein 1 [Source:RefSeq_peptide;Acc:NP_001006183]	ENSGALG00000002107	NP_001006183.1	0.7	0.01
AJ720501		NA		hypothetical protein LOC424897 [Source:RefSeq_peptide;Acc:NP_001006549]	ENSGALG00000007058	NP_001006549.1	0.7	0.01
X07277		NA		Neural-cadherin precursor (N-cadherin) (Cadherin-2). [Source:Uniprot/SWISSPROT;Acc:P10288]	ENSGALG00000015132	CADH2_CHICK	0.7	0.02
BX930515		NA			ENSGALG00000009134	417766	0.7	0.02
CR353342	F-box and leucine-rich repeat protein 5	422829	FBXL5		ENSGALG00000014510	FBXL5	0.7	0.02
AJ719647		NA		basic leucine zipper and W2 domains 1 [Source:RefSeq_peptide;Acc:NP_001006516]	ENSGALG00000008220	NP_001006516.1	0.7	0.02
CR391176		NA			ENSGALG00000005048	SMARCC1	0.7	0.02
AJ720620	acyl-Coenzyme A binding domain containing 3	421317	RCJMB04_21m6	Hypothetical protein. [Source:Uniprot/SPTREMBL;Acc:Q5ZJ14]	ENSGALG00000009246	Q5ZJ14_CHICK	0.7	0.02
AF472617	endothelin receptor B subtype 2	373909	EDNRB2	endothelin receptor B subtype 2 [Source:RefSeq_peptide;Acc:NP_989451]	ENSGALG00000007466	NP_989451.1	0.7	0.03
NW_001471590		NA					0.7	0.03
AJ851706	alkB, alkylation repair homolog 1 (E. coli)	428898	RCJMB04_19i4	Hypothetical protein. [Source:Uniprot/SPTREMBL;Acc:Q5F3E4]	ENSGALG00000010485	Q5F3E4_CHICK	0.7	0.03
X67840		NA		Stathmin. [Source:Uniprot/SWISSPROT;Acc:P31395]	ENSGALG00000001475	STMN1_CHICK	0.69	0.01
CR524107		NA		cardiac muscle factor 1 CMF1 [Source:RefSeq_peptide;Acc:NP_989976]	ENSGALG00000009690	NP_989976.1	0.69	0.01
XM_420218	interleukin 13 receptor, alpha 1	422230	IL13RA1		ENSGALG00000006032	422230	0.69	0.01
CR524351		NA					0.69	0.01
BX932726	mitochondrial ribosomal protein L53	420196	MRPL53		ENSGALG00000015761	ENSGALG00000015761	0.69	0.02
M35196		NA		Fibroblast growth factor receptor 2 precursor (EC 2.7.10.1) (FGFR-2) (Tyrosine kinase receptor CEK3). [Source:Uniprot/SWISSPROT;Acc:P18461]	ENSGALG00000009495	FGFR2_CHICK	0.69	0.02
AJ719479		NA		Hypothetical protein (Fragment). [Source:Uniprot/SPTREMBL;Acc:Q5ZMA5]	ENSGALG00000011351	Q5ZIC0_CHICK	0.69	0.02
CR406652		NA			ENSGALG00000006207	419275	0.69	0.03
XM_430127	hypothetical gene supported by CR391210	424111	LOC424111		ENSGALG00000008803	424111	0.69	0.03
AJ719314	similar to kinesin like protein	423809	RCJMB04_1f15	Hypothetical protein. [Source:Uniprot/SPTREMBL;Acc:Q5ZMS0]	ENSGALG00000006790	Q5ZMS0_CHICK	0.69	0.03
XM_429118	ATP synthase subunit alpha	431564	ATP5A1W	ATP synthase, H+ transporting, mitochondrial F1 complex, alpha subunit [Source:RefSeq_peptide;Acc:NP_989617]	ENSGALG00000014644	NP_989617.1	0.69	0.03
BX935419		NA		60S ribosomal protein L5. [Source:Uniprot/SWISSPROT;Acc:P22451]	ENSGALG00000005922	RL5_CHICK	0.69	0.03
XM_419249	tubulin, alpha 2	421169	TUBA2	Tubulin alpha-8 chain (Fragment). [Source:Uniprot/SWISSPROT;Acc:P09645]	ENSGALG00000000432	TBA8_CHICK	0.69	0.03
CR524401		NA					0.69	0.03
XM_422755	similar to Eukaryotic translation initiation factor 2B, subunit 5 epsilon	424948	LOC424948		ENSGALG00000008376	424948	0.69	0.04
XM_414938	hypothetical LOC416640	416640	LOC416640		ENSGALG00000007313	416640	0.68	0.01
CR386716	leucine-rich repeats and immunoglobulin-like domains 3	417813	LRIG3		ENSGALG00000009755	417814	0.68	0.01
AJ851694	SCY1-like 3 (S. cerevisiae)	424396	SCYL3	Hypothetical protein. [Source:Uniprot/SPTREMBL;Acc:Q5F3F6]	ENSGALG00000021041	Q5F3F6_CHICK	0.68	0.02
NW_001471505		NA		Hypothetical protein. [Source:Uniprot/SPTREMBL;Acc:Q5ZKK9]	ENSGALG00000001238	Q5ZKK9_CHICK	0.68	0.02
XM_424573	hypothetical LOC426962	426962	LOC426962		ENSGALG00000013760	416372	0.68	0.02
AJ720630	antizyme inhibitor 1	420254	AZIN1	Hypothetical protein. [Source:Uniprot/SPTREMBL;Acc:Q5ZJ04]	ENSGALG00000016056	Q5ZJ04_CHICK	0.68	0.02
CR406103		NA					0.68	0.02
CR386994		NA					0.68	0.03
AJ719862	similar to 60 kDa heat shock protein, mitochondrial precursor (Hsp60) (60 kDa chaperonin) (CPN60) (Heat shock protein 60) (HSP-60) (Mitochondrial matrix protein P1) (HSP-65)	424059	RCJMB04_7g5	60 kDa heat shock protein, mitochondrial precursor (Hsp60) (60 kDa chaperonin) (CPN60) (Heat shock protein 60) (HSP-60). [Source:Uniprot/SWISSPROT;Acc:Q5ZL72]	ENSGALG00000008094	CH60_CHICK	0.67	0.01
XM_414380		NA					0.67	0.02
CR354074	UPF1 regulator of nonsense transcripts homolog (yeast)	420119	UPF1		ENSGALG00000003220	UPF1	0.67	0.02
XM_001231201	similar to a-actin	768344	LOC768344	Actin, cytoplasmic type 5. [Source:Uniprot/SWISSPROT;Acc:P53478]	ENSGALG00000001381	ACT5_CHICK	0.67	0.02
X60226		NA			ENSGALG00000015624		0.67	0.02
AJ720082	integrator complex subunit 9	422023	RCJMB04_10e20	Integrator complex subunit 9 (Int9). [Source:Uniprot/SWISSPROT;Acc:Q5ZKK2]	ENSGALG00000016631	INT9_CHICK	0.67	0.02
NW_001471750	hypothetical protein LOC768882	768882	LOC768882				0.67	0.02
XM_418336	ring finger protein 151	420226	RNF151		ENSGALG00000015957	420226	0.67	0.02
CR524398		NA					0.67	0.03
BX931269		NA			ENSGALG00000001454	427571	0.67	0.03
NW_001471441		NA					0.67	0.03
CR391265		NA					0.67	0.04
XM_416750	similar to PBX/knotted 1 homeobox 1	418542	LOC418542		ENSGALG00000016191	PKNOX1	0.67	0.04
AJ721073	nucleobindin 2	423071	NUCB2	nucleobindin 2 [Source:RefSeq_peptide;Acc:NP_001006468]	ENSGALG00000006147	NP_001006468.1	0.67	0.04
CR352489		NA			ENSGALG00000001241	TMEM50A	0.67	0.04
AJ851461	ring finger and CCCH-type zinc finger domains 1	424439	RCJMB04_3j7	Hypothetical protein. [Source:Uniprot/SPTREMBL;Acc:Q5F439]	ENSGALG00000004587	Q5F439_CHICK	0.67	0.05
XM_421502	similar to Poly (ADP-ribose) glycohydrolase	423617	LOC423617				0.66	0.02
M26510		NA		Myosin-9 (Myosin heavy chain, nonmuscle IIa) (Nonmuscle myosin heavy chain IIa) (NMMHC II-a) (NMMHC-IIA) (Cellular myosin heavy chain, type A) (Nonmuscle myosin heavy chain-A) (NMMHC-A). [Source:Uniprot/SWISSPROT;Acc:P14105]	ENSGALG00000012533	MYH9_CHICK	0.66	0.02
CR391661	vacuolar protein sorting 24 homolog (S. cerevisiae)	422918	VPS24	Charged multivesicular body protein 3 (Chromatin modifying protein 3) (Vacuolar protein sorting 24) (hVps24) (Neuroendocrine differentiation factor). [Source:Uniprot/SWISSPROT;Acc:Q9Y3E7] [from human gene ENSG00000115561]	ENSGALG00000015805	VPS24 [from human gene ENSG00000115561]	0.66	0.02
XM_418670	similar to ASB-4 protein	420569	LOC420569		ENSGALG00000009691	420569	0.66	0.02
CR407347	similar to Enkurin	420498	LOC420498		ENSGALG00000007680	420498	0.66	0.02
AJ720502		NA		Ran GTPase-activating protein 1. [Source:Uniprot/SWISSPROT;Acc:P46060] [from human gene ENSG00000100401]	ENSGALG00000011966	RANGAP1 [from human gene ENSG00000100401]	0.66	0.03
AJ720088	CD200 molecule	418425	RCJMB04_10g5	Hypothetical protein. [Source:Uniprot/SPTREMBL;Acc:Q5ZKJ6]	ENSGALG00000015396	Q5ZKJ6_CHICK	0.66	0.03
XM_424670		NA		KIAA1913 [Source:RefSeq_peptide;Acc:NP_443145] [from human gene ENSG00000164484]	ENSGALG00000002282	KIAA1913 [from human gene ENSG00000164484]	0.66	0.03
AJ719637	G protein pathway suppressor 1	417382	GPS1	Hypothetical protein. [Source:Uniprot/SPTREMBL;Acc:Q5ZLU7]	ENSGALG00000002827	Q5ZLU7_CHICK	0.66	0.03
AB000407		NA		DNA topoisomerase I [Source:RefSeq_peptide;Acc:NP_990441]	ENSGALG00000003681	NP_990441.1	0.66	0.04
BX935485	nephronophthisis 1 (juvenile)	421223	NPHP1		ENSGALG00000008195	NPHP1	0.66	0.04
NW_001471553	similar to zinc finger RNA binding protein	427010	LOC427010				0.65	0.01
BX934442		NA					0.65	0.01
AJ721054	similar to sorting nexin 12	428704	RCJMB04_33j6	Hypothetical protein. [Source:Uniprot/SPTREMBL;Acc:Q5ZHT0]	ENSGALG00000005659	Q5ZHT0_CHICK	0.65	0.02
BX929967	similar to Rab6-interacting protein 2 isoform gamma	424498	LOC424498		ENSGALG00000005889	424498	0.65	0.02
NM_205124		NA		Serine/threonine protein phosphatase 2A, catalytic subunit, alpha isoform (EC 3.1.3.16) (PP2A-alpha). [Source:Uniprot/SWISSPROT;Acc:P48463]	ENSGALG00000010273	P2AA_CHICK	0.65	0.02
U12534	SRY (sex determining region Y)-box 11	396104	SOX11				0.65	0.02
CR352597	selenoprotein K	415995	SELK		ENSGALG00000005391	415995	0.65	0.02
NW_001471670		NA			ENSGALG00000014006	421704	0.65	0.02
CR391251	F-box and leucine-rich repeat protein 10	416844	FBXL10		ENSGALG00000004225	FBXL10	0.65	0.02
V00390		NA		Collagen alpha-2(I) chain precursor (Fragments). [Source:Uniprot/SWISSPROT;Acc:P02467]	ENSGALG00000009641	CO1A2_CHICK	0.65	0.02
CR353607		NA		tyrosine 3-monooxygenase/tryptophan 5-monooxygenase activation protein, beta polypeptide [Source:RefSeq_peptide;Acc:NP_001006289]	ENSGALG00000004143	NP_001006289.1	0.65	0.03
U40844	cyclin D1	396341	CCND1	G1/S-specific cyclin-D1. [Source:Uniprot/SWISSPROT;Acc:P55169]	ENSGALG00000007555	CCND1_CHICK	0.65	0.03
BX930091		NA			ENSGALG00000007557	Q5HYI6_HUMAN	0.65	0.04
CR354137	mitochondrial ribosomal protein S9	418723	MRPS9		ENSGALG00000016794	418723	0.64	0.01
XM_414964	similar to CREB binding protein	416667	LOC416667		ENSGALG00000007762	CREBBP	0.64	0.02
XM_420331	stromal antigen 2	422360	STAG2		ENSGALG00000008447	422359	0.64	0.02
CR385198		NA					0.64	0.02
XM_001231238	hypothetical protein LOC768365	768365	LOC768365				0.64	0.02
NW_001471625		NA			ENSGALG00000001571	MYO1F	0.64	0.03
AY057939	caspase 8, apoptosis-related cysteine peptidase	395284	CASP8	caspase 8 [Source:RefSeq_peptide;Acc:NP_989923]	ENSGALG00000008355	NP_989923.1	0.64	0.03
NW_001471633		NA		Collagen alpha-2(I) chain precursor (Fragments). [Source:Uniprot/SWISSPROT;Acc:P02467]	ENSGALG00000009641	CO1A2_CHICK	0.64	0.03
CR385763		NA			ENSGALG00000011573	429657	0.64	0.03
AJ720041	hypothetical protein LOC770068	770068	RCJMB04_9m20	Hypothetical protein. [Source:Uniprot/SPTREMBL;Acc:Q5ZKP3]	ENSGALG00000001586	Q5ZKP3_CHICK	0.64	0.04
M60657	3-hydroxy-3-methylglutaryl-Coenzyme A synthase 1 (soluble)	396379	HMGCS1	Hydroxymethylglutaryl-CoA synthase, cytoplasmic (EC 2.3.3.10) (HMG-CoA synthase) (3-hydroxy-3-methylglutaryl coenzyme A synthase). [Source:Uniprot/SWISSPROT;Acc:P23228]	ENSGALG00000014862	HMCS1_CHICK	0.64	0.04
U48395	golgi apparatus protein 1	396492	GLG1	Golgi apparatus protein 1 precursor (Cysteine-rich fibroblast growth factor receptor). [Source:Uniprot/SWISSPROT;Acc:Q02391]	ENSGALG00000002745	GSLG1_CHICK	0.64	0.04
XM_422081	hypothetical LOC424232	424232	LOC424232		ENSGALG00000011593	TMEM177	0.63	0.01
NW_001471744		NA		Zic family member 1 (odd-paired homolog, Drosophila) [Source:RefSeq_peptide;Acc:NP_989585]	ENSGALG00000006811	NP_989585.1	0.63	0.02
BX931953	UBX domain containing 8	416225	UBXD8		ENSGALG00000003331	416225	0.63	0.02
XM_415035		NA					0.63	0.02
U67088	T-box 6	395792	TBX6	T-box-containing protein TBX6L (Fragment). Source: Uniprot/SWISSPROT P79779	ENSGALG00000006374	TBX6L_CHICK	0.63	0.02
CR523106		NA			ENSGALG00000000491	SMEK2	0.63	0.03
XM_427270	similar to GTP-binding protein SB128	429716	LOC429716		ENSGALG00000011073	429716	0.63	0.03
AJ720246	WD repeat domain 3	427952	RCJMB04_13g17	Hypothetical protein. [Source:Uniprot/SPTREMBL;Acc:Q5ZK38]	ENSGALG00000014791	Q5ZK38_CHICK	0.63	0.03
CR386221	LSM4 homolog, U6 small nuclear RNA associated (S. cerevisiae)	420128	LSM4				0.63	0.05
BX930206	galanin	423117	GAL	Galanin. [Source:Uniprot/SWISSPROT;Acc:P30802]	ENSGALG00000007047	GALA_CHICK	0.62	0.01
CR386007	proteasome (prosome, macropain) 26S subunit, non-ATPase, 2	425294	RCJMB04_24p12	Hypothetical protein. [Source:Uniprot/SPTREMBL;Acc:Q5ZLU4]	ENSGALG00000006294	Q5ZLU4_CHICK	0.62	0.01
XM_415676	similar to splicing variant of retinal degeneration B beta	417424	LOC417424		ENSGALG00000003668	417424	0.62	0.02
AJ720598		NA		Serine/threonine-protein kinase PLK1 (EC 2.7.1.37) (Polo-like kinase 1) (PLK-1) (Serine/threonine-protein kinase 13) (STPK13). [Source:Uniprot/SWISSPROT;Acc:P53350] [from human gene ENSG00000166851]	ENSGALG00000006110	PLK1 [from human gene ENSG00000166851]	0.62	0.02
CR407067		NA					0.62	0.02
BX930977	translin-associated factor X	421526	TSNAX		ENSGALG00000011034	421526	0.62	0.02
XM_420887	similar to Almstrom syndrome 1 protein	422949	LOC422949		ENSGALG00000016039		0.62	0.03
AF428141	aconitase 2, mitochondrial	374009	ACO2	aconitase 2, mitochondrial [Source:RefSeq_peptide;Acc:NP_989519]	ENSGALG00000011950	NP_989519.1	0.62	0.03
XM_422520	similar to putative autophagy-related cysteine endopeptidase	424688	LOC424688		ENSGALG00000010985	ATG4C	0.62	0.03
CR390132	similar to hypothetical protein FLJ39743	415511	LOC415511		ENSGALG00000007016	415511	0.62	0.03
NW_001471714		NA					0.62	0.03
L11147	procollagen-proline, 2-oxoglutarate 4-dioxygenase (proline 4-hydroxylase), beta polypeptide	374091	P4HB	Protein disulfide-isomerase precursor (EC 5.3.4.1) (PDI) (Prolyl 4- hydroxylase beta subunit) (Cellular thyroid hormone binding protein) (Retina cognin) (R-cognin). [Source:Uniprot/SWISSPROT;Acc:P09102]	ENSGALG00000007233	PDIA1_CHICK	0.61	0.02
CR353489		NA					0.61	0.02
XM_416146	similar to NY-REN-58 antigen	417904	LOC417904		ENSGALG00000019336	417903	0.61	0.02
BX933601	zinc finger protein 207	417413	ZNF207		ENSGALG00000003454	417413	0.61	0.02
XM_426653	similar to LOC495292 protein	429097	LOC429097		ENSGALG00000010351	429097	0.61	0.02
CR386010		NA			ENSGALG00000016808	RANBP2	0.61	0.02
AJ719822		NA					0.61	0.03
BX950487		NA			ENSGALG00000012721	420849	0.61	0.03
BX930984	particularly interesting new Cys-His protein 1	414880	PINCH1		ENSGALG00000016808	RANBP2	0.61	0.03
NW_001486342	hypothetical protein LOC772181	772181	LOC772181				0.61	0.03
XM_422831	solute carrier family 33 (acetyl-CoA transporter), member 1	425029	SLC33A1		ENSGALG00000010302	425029	0.61	0.04
AY764168	5-aminoimidazole-4-carboxamide ribonucleotide formyltransferase/IMP cyclohydrolase	396091	ATIC	Bifunctional purine biosynthesis protein PURH [Includes: Phosphoribosylaminoimidazolecarboxamide formyltransferase (EC 2.1.2.3) (AICAR transformylase); IMP cyclohydrolase (EC 3.5.4.10) (Inosinicase) (IMP synthetase) (ATIC)]. [Source:Uniprot/SWISSPROT;Acc:P31335]	ENSGALG00000003570	PUR9_CHICK	0.6	0.02
CR523745		NA					0.6	0.02
NW_001471609		NA					0.6	0.02
AJ851462	similar to hypothetical protein FLJ31951	416239	RCJMB04_3j11	Hypothetical protein. [Source:Uniprot/SPTREMBL;Acc:Q5F438]	ENSGALG00000003691	Q5F438_CHICK	0.6	0.02
BX934312	ribosomal protein S4	396001	LOC396001	40S ribosomal protein S4. [Source:Uniprot/SWISSPROT;Acc:P47836]	ENSGALG00000004831	RS4_CHICK	0.6	0.02
AJ620298	receptor tyrosine kinase-like orphan receptor 1	395179	ROR1	tyrosine kinase orphan receptor 1 [Source:RefSeq_peptide;Acc:NP_989840]	ENSGALG00000011019	NP_989840.1	0.6	0.02
XM_417426	similar to PRP6 pre-mRNA splicing factor 6 homolog (yeast)	419254	LOC419254		ENSGALG00000006001	419254	0.6	0.02
XR_027028		NA			ENSGALG00000006086	430603	0.6	0.02
AJ720485	similar to BC027088 protein	426385	RCJMB04_18m15				0.6	0.03
CR386781	wingless-type MMTV integration site family, member 3A	395396	WNT3A	WNT-3A protein (Fragment). [Source:Uniprot/SPTREMBL;Acc:Q9PS90]	ENSGALG00000005396	Q9PS90_CHICK	0.6	0.03
CR391690		NA			ENSGALG00000000747	CHD5	0.6	0.03
BX933542	zinc fingers and homeoboxes 2	420351	ZHX2		ENSGALG00000016390	420351	0.6	0.03
CR522915	ATG16 autophagy related 16-like 1 (S. cerevisiae)	424746	ATG16L1		ENSGALG00000001619	ATG16L1	0.6	0.03
NW_001471687		NA		Hypothetical protein. [Source:Uniprot/SPTREMBL;Acc:Q5F3A9]	ENSGALG00000014395	Q5F3A9_CHICK	0.6	0.04
Y13978	podocalyxin-like	395755	PODXL	Thrombomucin precursor (Fragment). [Source:Uniprot/SPTREMBL;Acc:O57604]	ENSGALG00000006409	O57604_CHICK	0.6	0.04
AJ719480		NA		hematological and neurological expressed 1 [Source:RefSeq_peptide;Acc:NP_001006425]	ENSGALG00000007965	NP_001006425.1	0.6	0.04
NW_001471529		NA			ENSGALG00000015182	C3orf17	0.6	0.04
NW_001471457		NA			ENSGALG00000009209		0.6	0.05
AJ851537		NA		hypothetical protein LOC415419 [Source:RefSeq_peptide;Acc:NP_001025720]	ENSGALG00000004690	NP_001025720.1	0.59	0.02
NW_001471743		NA		Ovotransferrin precursor (Conalbumin) (Allergen Gal d 3) (Gal d III) (Serum transferrin). [Source:Uniprot/SWISSPROT;Acc:P02789]	ENSGALG00000006453	TRFE_CHICK	0.59	0.02
BX930175		NA			ENSGALG00000003862	LRRFIP1	0.59	0.02
L07415	PTK2 protein tyrosine kinase 2	396416	PTK2	Focal adhesion kinase 1 (EC 2.7.10.2) (FADK 1) (pp125FAK). [Source:Uniprot/SWISSPROT;Acc:Q00944]	ENSGALG00000016171	FAK1_CHICK	0.59	0.02
BX933999		NA		GTP binding protein 4 [Source:RefSeq_peptide;Acc:NP_001006354]	ENSGALG00000006703	NP_001006354.1	0.59	0.03
BX931372	telomerase-binding protein p23	396544	TEBP				0.59	0.03
CR524138		NA			ENSGALG00000021027	415528	0.59	0.04
XM_001235343	similar to Ig alpha chain - chicken	772169	LOC772169				0.59	0.04
CR353080	inner membrane protein, mitochondrial (mitofilin)	422912	IMMT	Hypothetical protein. [Source:Uniprot/SPTREMBL;Acc:Q5ZMI2]	ENSGALG00000015783	Q5ZMI2_CHICK	0.59	0.04
XR_026700	similar to Prt1 homolog	769783	LOC769783		ENSGALG00000004269	EIF3S9	0.59	0.04
XM_428758	hypothetical LOC431205	431205	LOC431205		ENSGALG00000023997		0.58	0.02
BX930436	similar to MGC68968 protein	425894	LOC425894		ENSGALG00000014295	SLC25A22	0.58	0.02
XM_426610	hypothetical LOC429054	429054	LOC429054		ENSGALG00000021240	429054	0.58	0.02
NW_001471439		NA			ENSGALG00000000787	DHX38	0.58	0.02
AB013746	hypoxia-inducible factor 1, alpha subunit (basic helix-loop-helix transcription factor)	374177	HIF1A	Hypoxia-inducible factor 1 alpha (HIF-1 alpha) (HIF1 alpha). [Source:Uniprot/SWISSPROT;Acc:Q9YIB9]	ENSGALG00000011870	HIF1A_CHICK	0.58	0.02
AB008675	FK506 binding protein 9, 63 kDa	395652	FKBP9	CFKBP/SMAP protein [Source:RefSeq_peptide;Acc:NP_990178]	ENSGALG00000012193	NP_990178.1	0.58	0.03
XM_426198	hypothetical LOC428640	428640	LOC428640				0.58	0.03
BX933354	integrator complex subunit 12	422537	INTS12		ENSGALG00000010575	422537	0.58	0.03
BX934078		NA					0.58	0.04
BX934858	ribosomal protein L37	427186	RPL37		ENSGALG00000014833	427186	0.58	0.04
M95573	CCAAT/enhancer binding protein (C/EBP), gamma	395800	CEBPG	CCAAT/enhancer binding protein (C/EBP), gamma [Source:RefSeq_peptide;Acc:NP_996741]	ENSGALG00000004867	NP_996741.1	0.58	0.04
AJ719767		NA		solute carrier family 25 (mitochondrial carrier; adenine nucleotide translocator), member 6 [Source:RefSeq_peptide;Acc:NP_989562]	ENSGALG00000016691	NP_989562.2	0.58	0.05
NM_001031546	fibroblast growth factor 4	428857	FGF4		ENSGALG00000007562	FGF4	0.57	0.02
CR354347		NA			ENSGALG00000001740	MGAT5B	0.57	0.02
BX931305	muted homolog (mouse)	420866	MUTED	Hypothetical protein. [Source:Uniprot/SPTREMBL;Acc:Q5ZK77]	ENSGALG00000012782	Q5ZK77_CHICK	0.57	0.03
BX930727	structural maintenance of chromosomes 6	421950	SMC6		ENSGALG00000016467	421950	0.57	0.03
NW_001471679		NA		lefty [Source:RefSeq_peptide;Acc:NP_990095]	ENSGALG00000009256	NP_990095.1	0.57	0.03
AJ719375	adenosine kinase	423735	ADK	adenosine kinase [Source:RefSeq_peptide;Acc:NP_001006501]	ENSGALG00000005057	NP_001006501.1	0.57	0.03
XM_416919	hypothetical LOC418720	418720	LOC418720		ENSGALG00000016792	418720	0.56	0.02
AJ719332		NA					0.56	0.02
XM_001232192	similar to TLR2 type2	769014	LOC769014				0.56	0.02
XM_001235338	similar to pannexin 1	772164	LOC772164		ENSGALG00000017213	418998	0.56	0.02
AJ721122	mitogen-activated protein kinase kinase 5	415557	RCJMB04_36h7	Hypothetical protein. [Source:Uniprot/SPTREMBL;Acc:Q5ZHL2]	ENSGALG00000007930	Q5ZHL2_CHICK	0.56	0.03
NW_001471506		NA		Growth factor receptor-bound protein 2 (Adapter protein GRB2) (SH2/SH3 adapter GRB2). [Source:Uniprot/SWISSPROT;Acc:Q07883]	ENSGALG00000008016	GRB2_CHICK	0.56	0.03
BX936179		NA					0.56	0.03
CR523011	surfeit 5	417159	SURF5				0.56	0.03
NM_204213	cyclin D2	374047	CCND2	G1/S-specific cyclin-D2. [Source:Uniprot/SWISSPROT;Acc:P49706]	ENSGALG00000017283	CCND2_CHICK	0.56	0.03
BX931380	similar to DNA segment, Chr 19, ERATO Doi 737, expressed	423925	LOC423925		ENSGALG00000009307	423925	0.56	0.03
CR387851		NA					0.56	0.03
AF098515		NA		GTP-binding protein [Source:RefSeq_peptide;Acc:NP_990240]	ENSGALG00000016485	NP_990240.1	0.56	0.03
AJ851568	septin 9	417347	RCJMB04_7k22	Hypothetical protein. [Source:Uniprot/SPTREMBL;Acc:Q5F3T2]	ENSGALG00000001656	Q5F3T2_CHICK	0.56	0.04
AJ720409	similar to xIRF-6	430409	RCJMB04_17b14				0.56	0.04
AB080727	RAD52 motif 1	395228	RDM1	RAD52B protein [Source:RefSeq_peptide;Acc:NP_989877]	ENSGALG00000000243	NP_989877.1	0.56	0.04
CR391588	plexin B2	425938	PLXNB2		ENSGALG00000013146	429202	0.56	0.04
XM_422434	hypothetical LOC424595	424595	LOC424595		ENSGALG00000010228	TOE1	0.56	0.04
CR386742		NA					0.56	0.05
BX932666	SWI/SNF related, matrix associated, actin dependent regulator of chromatin, subfamily b, member 1	378892	RCJMB04_13f19	SWI/SNF-related matrix-associated actin-dependent regulator of chromatin subfamily B member 1. [Source:Uniprot/SWISSPROT;Acc:Q5ZK40]	ENSGALG00000005983	SNF5_CHICK	0.55	0.02
CR524184		NA		Ras-related protein Rab-27A (Rab-27) (GTP-binding protein Ram). [Source:Uniprot/SWISSPROT;Acc:P51159] [from human gene ENSG00000069974]	ENSGALG00000004435	RAB27A [from human gene ENSG00000069974]	0.55	0.02
XM_419247	similar to importin 9	421167	LOC421167		ENSGALG00000000397	421167	0.55	0.02
XM_001235201	hypothetical protein LOC772002	772002	LOC772002				0.55	0.02
AJ719600		NA		Hypothetical protein. [Source:Uniprot/SPTREMBL;Acc:Q5ZLY4]	ENSGALG00000001602	Q5ZLY4_CHICK	0.55	0.02
CR353368	ubiquitin-conjugating enzyme E2E 1 (UBC4/5 homolog, yeast)	420653	UBE2E1		ENSGALG00000011286	UBE2E1	0.55	0.02
XM_418351		NA		Protein LYRIC (Lysine-rich CEACAM1 co-isolated protein) (3D3/lyric) (Metastasis adhesion protein) (Metadherin) (Astrocyte elevated gene-1 protein) (AEG-1). [Source:Uniprot/SWISSPROT;Acc:Q86UE4] [from human gene ENSG00000147649]	ENSGALG00000016004	MTDH [from human gene ENSG00000147649]	0.55	0.03
AJ720079	outer dense fiber of sperm tails 2	417213	RCJMB04_10e12		ENSGALG00000004767	ODF2	0.55	0.03
BX935776		NA			ENSGALG00000013826	428611	0.55	0.03
BX929607	nucleoporin 43kDa	421628	NUP43		ENSGALG00000012387	421628	0.55	0.03
CR405888	CTCL tumor antigen L14-2	423905	C10orf118		ENSGALG00000008956	423905	0.55	0.04
CR390270	myelin expression factor 2	415432	RCJMB04_32c9	Hypothetical protein. [Source:Uniprot/SPTREMBL;Acc:Q5ZHY2]	ENSGALG00000004905	Q5ZHY2_CHICK	0.55	0.04
CR353457	DEC-205 protein	424192	DEC205	DEC-205 protein precursor. [Source:Uniprot/SPTREMBL;Acc:Q4LDF5]	ENSGALG00000011153	Q4LDF5_CHICK	0.54	0.02
BX934840		NA			ENSGALG00000019447	420233	0.54	0.02
NW_001471633		NA		Collagen alpha-2(I) chain precursor (Fragments). [Source:Uniprot/SWISSPROT;Acc:P02467]	ENSGALG00000009641	CO1A2_CHICK	0.54	0.02
XM_001231896	similar to NDUFA12-like	769549	LOC769549		ENSGALG00000014733	NDUFA12L	0.54	0.02
BX932425	similar to hypothetical protein FLJ22662	417967	LOC417967		ENSGALG00000011826	417967	0.54	0.02
AJ851763	splicing factor 3a, subunit 3, 60kDa	419608	SF3A3	Hypothetical protein. [Source:Uniprot/SPTREMBL;Acc:Q5F387]	ENSGALG00000001540	Q5F387_CHICK	0.54	0.02
BX931873	ficolin (collagen/fibrinogen domain containing lectin) 2 (hucolin)	417298	FCN2				0.54	0.02
BX932095	dehydrogenase/reductase (SDR family) member 7	423527	DHRS7		ENSGALG00000011921	423527	0.54	0.03
BX934380		NA			ENSGALG00000011810	420698	0.54	0.03
CR339015		NA					0.54	0.03
CR524202	Wolf-Hirschhorn syndrome candidate 1	422897	WHSC1		ENSGALG00000015705	WHSC1	0.54	0.03
AJ719801	kelch-like 9 (Drosophila)	422226	RCJMB04_6k12	Hypothetical protein. [Source:Uniprot/SPTREMBL;Acc:Q5ZLD3]	ENSGALG00000005982	Q5ZLD3_CHICK	0.54	0.04
CR386571	SMAD specific E3 ubiquitin protein ligase 2	427809	SMURF2		ENSGALG00000003566	427809	0.53	0.02
BX930421		NA			ENSGALG00000020513		0.53	0.02
CR386193		NA			ENSGALG00000006465	416045	0.53	0.02
CR387844		NA					0.53	0.02
CR523397		NA					0.53	0.02
CR352818		NA			ENSGALG00000010787		0.53	0.02
CR353673		NA			ENSGALG00000005383	422201	0.53	0.02
CR382429		NA		Acidic leucine-rich nuclear phosphoprotein 32 family member A (Potent heat-stable protein phosphatase 2A inhibitor I1PP2A) (Acidic nuclear phosphoprotein pp32) (Cerebellar leucine-rich acidic nuclear protein) (HLA-DR-associated protein I) (PHAPI). [Source:Uniprot/SWISSPROT;Acc:P39687] [from human gene ENSG00000140350]	ENSGALG00000008054	ANP32A [from human gene ENSG00000140350]	0.53	0.02
CR524384	zinc finger, DHHC-type containing 9	422139	ZDHHC9		ENSGALG00000003962	422139	0.53	0.02
XM_428818	similar to G-protein coupled receptor (putative)	431264	LOC431264		ENSGALG00000010683	431264	0.53	0.02
BX935522	similar to hypothetical protein FLJ32112	424657	LOC424657		ENSGALG00000010749	424657	0.53	0.03
L28703	mitogen-activated protein kinase kinase 2	396349	MAP2K2	Dual specificity mitogen-activated protein kinase kinase 2 (EC 2.7.12.2) (MAP kinase kinase 2) (MAPKK 2) (ERK activator kinase 2) (MAPK/ERK kinase 2) (MEK2). [Source:Uniprot/SWISSPROT;Acc:Q90891]	ENSGALG00000001267	MP2K2_CHICK	0.53	0.03
M11314		NA		Triosephosphate isomerase (EC 5.3.1.1) (TIM) (Triose-phosphate isomerase). [Source:Uniprot/SWISSPROT;Acc:P00940]	ENSGALG00000014526	TPIS_CHICK	0.53	0.03
BX933393	splA/ryanodine receptor domain and SOCS box containing 1	419441	SPSB1	SPRY domain-containing SOCS box protein SSB-1 [Source:RefSeq_peptide;Acc:NP_079382] [from human gene ENSG00000171621]	ENSGALG00000002506	SPSB1 [from human gene ENSG00000171621]	0.53	0.03
XM_419613	similar to 3,5-cyclic nucleotide phosphodiesterase 10A1	421574	LOC421574		ENSGALG00000011537	PDE10A	0.53	0.03
AJ851522	Sec31 homolog A (S. cerevisiae)	422597	RCJMB04_4i13	Hypothetical protein. [Source:Uniprot/SPTREMBL;Acc:Q5F3X8]	ENSGALG00000011165	Q5F3X8_CHICK	0.53	0.03
BX932791	3'-phosphoadenosine 5'-phosphosulfate synthase 1	422530	PAPSS1		ENSGALG00000010542	422530	0.53	0.03
NW_001472037	collagen, type II, alpha 1 (primary osteoarthritis, spondyloepiphyseal dysplasia, congenital)	395069	COL2A1				0.53	0.04
AJ719680		NA		similar to iron-responsive element binding protein 2; iron regulatory protein 2 [Source:RefSeq_peptide;Acc:NP_001026625]	ENSGALG00000003171	NP_001026625.1	0.53	0.04
AY753289	wingless-type MMTV integration site family, member 5B	418154	WNT5B	Wingless-type MMTV integration site family member 5b isoform 1. [Source:Uniprot/SPTREMBL;Acc:Q3L255]	ENSGALG00000012998	Q3L255_CHICK	0.53	0.04
XM_425400	similar to Nfrl	427826	LOC427826		ENSGALG00000023787		0.53	0.04
BX950464		NA					0.53	0.05
AJ851608	helicase, lymphoid-specific	423750	HELLS	Hypothetical protein (Fragment). [Source:Uniprot/SPTREMBL;Acc:Q5F3P2]	ENSGALG00000005451	Q5F3P2_CHICK	0.53	0.05
CR407329		NA			ENSGALG00000001413	417332	0.52	0.02
CR353509		NA					0.52	0.02
BX950249		NA					0.52	0.02
XM_423253	similar to Methylosome subunit pICln (Chloride conductance regulatory protein ICln) (I(Cln)) (Chloride channel, nucleotide sensitive 1A)	425500	LOC425500		ENSGALG00000008574	CLNS1A	0.52	0.02
NW_001471668		NA			ENSGALG00000012256	UTRN	0.52	0.02
AB238225		NA		minichromosome maintenance protein domain containing 1 [Source:RefSeq_peptide;Acc:NP_694987] [from human gene ENSG00000111877]	ENSGALG00000014883	MCMDC1 [from human gene ENSG00000111877]	0.52	0.02
CR354370	LSM5 homolog, U6 small nuclear RNA associated (S. cerevisiae)	420751	LSM5		ENSGALG00000012209	420751	0.52	0.02
X16878	lamin B1	396223	LMNB1	Lamin-B1. [Source:Uniprot/SWISSPROT;Acc:P14731]	ENSGALG00000014692	LMNB1_CHICK	0.52	0.02
XM_422524	hypothetical LOC424693	424693	LOC424693		ENSGALG00000011024	CACHD1	0.52	0.03
XM_423490	similar to glycogenin-interacting protein 1	425772	LOC425772		ENSGALG00000011997		0.52	0.03
CR353465		NA		hypothetical protein LOC420435 [Source:RefSeq_peptide;Acc:NP_001026136]	ENSGALG00000006219	NP_001026136.1	0.52	0.03
CR390765		NA			ENSGALG00000010967	DOCK7	0.52	0.03
CR339014		NA			ENSGALG00000016392	421919	0.52	0.03
CR524164		NA					0.52	0.03
AJ720098	glycosyltransferase 8 domain containing 3	417789	RCJMB04_10i5	Hypothetical protein. [Source:Uniprot/SPTREMBL;Acc:Q5ZKI6]	ENSGALG00000009532	Q5ZKI6_CHICK	0.52	0.03
BX929563	ribosomal protein L32	416122	RPL32	5-methylcytosine G/T mismatch-specific DNA glycosylase [Source:RefSeq_peptide;Acc:NP_990024]	ENSGALG00000020747	NP_990024.1	0.52	0.03
NW_001485374	hypothetical protein LOC777119	777119	LOC777119		ENSGALG00000002327	NRG3	0.52	0.03
XM_421785	similar to DNA segment, Chr 19, ERATO Doi 737, expressed	423925	LOC423925		ENSGALG00000009307	423925	0.52	0.04
XM_422197	asp (abnormal spindle) homolog, microcephaly associated (Drosophila)	424354	ASPM		ENSGALG00000002338	ASPM	0.52	0.04
CR390066		NA		Exportin-7. [Source:Uniprot/SWISSPROT;Acc:Q5ZLT0]	ENSGALG00000001838	XPO7_CHICK	0.52	0.04
AJ721051	hypothetical protein	772289	RCJMB04_33h20	Hypothetical protein. [Source:Uniprot/SPTREMBL;Acc:Q5ZHT3]	ENSGALG00000011361	Q5ZHT3_CHICK	0.52	0.04
NW_001471633		NA					0.52	0.04
XM_001232213	hypothetical protein LOC769031	769031	LOC769031		ENSGALG00000007201	MRPL12	0.52	0.04
CR406233		NA					0.52	0.05
CR524117	monocyte to macrophage differentiation-associated	417397	RCJMB04_11o17	Hypothetical protein. [Source:Uniprot/SPTREMBL;Acc:Q5ZKB4]	ENSGALG00000003078	Q5ZKB4_CHICK	0.52	0.05
CR522897		NA					0.51	0.02
AJ851498	coatomer protein complex, subunit gamma	416014	RCJMB04_3p13	Hypothetical protein. [Source:Uniprot/SPTREMBL;Acc:Q5F402]	ENSGALG00000005869	Q5F402_CHICK	0.51	0.02
CR524451		NA					0.51	0.02
XM_428602	similar to late domain-interacting protein 1	431050	LOC431050				0.51	0.02
NW_001471505		NA		Hypothetical protein. [Source:Uniprot/SPTREMBL;Acc:Q5F437]	ENSGALG00000000346	Q5F437_CHICK	0.51	0.03
XM_418906	similar to transcription factor	420815	LOC420815		ENSGALG00000012654	NFATC1	0.51	0.03
XM_419748		NA			ENSGALG00000014783	PTPRK	0.51	0.03
XR_027119	similar to importin beta subunit	426499	LOC426499		ENSGALG00000000454	KPNB1	0.51	0.03
AJ851428	protein disulfide isomerase family A, member 6	421940	PDIA6	Hypothetical protein (Fragment). [Source:Uniprot/SPTREMBL;Acc:Q5F472]	ENSGALG00000016447	Q5F472_CHICK	0.51	0.03
U43373	CCHC-type zinc finger, nucleic acid binding protein	395731	CNBP	Cellular nucleic acid-binding protein (CNBP) (Zinc finger protein 9). [Source:Uniprot/SWISSPROT;Acc:O42395]	ENSGALG00000005001	CNBP_CHICK	0.51	0.03
AJ719786	DEAH (Asp-Glu-Ala-His) box polypeptide 38	415875	RCJMB04_6i5				0.51	0.03
BX933177		NA					0.51	0.03
XM_416394	BCL2-like 13 (apoptosis facilitator)	418163	BCL2L13		ENSGALG00000013037	418163	0.51	0.04
AF218814	early response to neural induction ERNI	769673	ERNI				0.51	0.04
AY122886	protein disulfide isomerase family A, member 3	373899	PDIA3	58kDa glucose regulated protein precursor [Source:RefSeq_peptide;Acc:NP_989441]	ENSGALG00000008348	NP_989441.1	0.51	0.04
AF030355	glutamate decarboxylase 1 (brain, 67kDa)	395743	GAD1	glutamate decarboxylase 67 [Source:RefSeq_peptide;Acc:NP_990244]	ENSGALG00000009589	NP_990244.1	0.51	0.04
CR524028		NA					0.51	0.05
CR523558		NA		60 kDa heat shock protein, mitochondrial precursor (Hsp60) (60 kDa chaperonin) (CPN60) (Heat shock protein 60) (HSP-60). [Source:Uniprot/SWISSPROT;Acc:Q5ZL72]	ENSGALG00000008094	CH60_CHICK	0.51	0.05
BX930926	telomerase-binding protein p23	396544	TEBP				0.5	0.02
AB104853	mutS homolog 2, colon cancer, nonpolyposis type 1 (E. coli)	378799	MSH2	Hypothetical protein cMSH2 (Fragment). [Source:Uniprot/SPTREMBL;Acc:Q76FQ4]	ENSGALG00000008962	Q76FQ4_CHICK	0.5	0.02
BX932877		NA					0.5	0.02
XR_026891	similar to ornithine decarboxylase antizyme 2	427481	LOC427481		ENSGALG00000002352	OAZ2	0.5	0.02
CR523387		NA					0.5	0.02
X66906		NA		Hypothetical protein. [Source:Uniprot/SPTREMBL;Acc:Q5ZMT6]	ENSGALG00000002536	Q7T1K3_CHICK	0.5	0.02
CR352351		NA			ENSGALG00000015959	SMAP1	0.5	0.03
BX930772	microtubule-associated protein 1 light chain 3 gamma	421504	MAP1LC3C		ENSGALG00000010741	421504	0.5	0.03
BX935233	TAF15 RNA polymerase II, TATA box binding protein (TBP)-associated factor, 68kDa	417522	TAF15		ENSGALG00000002060	417522	0.5	0.03
XM_424329	hypothetical LOC426707	426707	LOC426707				0.5	0.03
AF039753	histone deacetylase 3	395506	HDAC3	Histone deacetylase 3 (HD3). [Source:Uniprot/SWISSPROT;Acc:P56520]	ENSGALG00000002634	HDAC3_CHICK	0.5	0.03
BX929271		NA		TVC. [Source:Uniprot/SPTREMBL;Acc:Q49K83]	ENSGALG00000000589	Q49K83_CHICK	0.5	0.03
CR353630		NA			ENSGALG00000002788	417381	0.5	0.03
XM_419835		NA			ENSGALG00000015733	MDN1	0.5	0.03
BX930690	C1GALT1-specific chaperone 1	422362	C1GALT1C1	C1GALT1-specific chaperone 1 [Source:RefSeq_peptide;Acc:NP_689905] [from human gene ENSG00000171155]	ENSGALG00000008513	C1GALT1C1 [from human gene ENSG00000171155]	0.5	0.03
CR524173		NA		Hypothetical protein. [Source:Uniprot/SPTREMBL;Acc:Q5ZMK1]	ENSGALG00000015155	Q5ZMK1_CHICK	0.5	0.03
AJ720163	eukaryotic translation initiation factor 2A, 65kDa	425042	RCJMB04_11n11	Hypothetical protein. [Source:Uniprot/SPTREMBL;Acc:Q5ZKC1]	ENSGALG00000010401	Q5ZKC1_CHICK	0.5	0.03
BX933911	ring finger protein 34	416843	RNF34	Hypothetical protein. [Source:Uniprot/SPTREMBL;Acc:Q5ZLD6]	ENSGALG00000004190	Q5ZLD6_CHICK	0.5	0.03
CR390130	pleckstrin homology domain containing, family A member 7	423069	PLEKHA7		ENSGALG00000006090	PLEKHA7	0.5	0.03
XM_426543	similar to Prdx3 protein	428986	LOC428986	Thioredoxin-dependent peroxide reductase, mitochondrial precursor (EC 1.11.1.15) (Peroxiredoxin 3) (Antioxidant protein 1) (AOP-1) (MER5 protein homolog) (HBC189) (PRX III). [Source:Uniprot/SWISSPROT;Acc:P30048] [from human gene ENSG00000165672]	ENSGALG00000009369	PRDX3 [from human gene ENSG00000165672]	0.5	0.03
CR406172		NA					0.5	0.03
BX933503		NA					0.5	0.03
CR523145		NA					0.5	0.03
XM_001234945	hypothetical protein LOC771698	771698	LOC771698		ENSGALG00000000656	TMEM81	0.5	0.04
NW_001471508		NA			ENSGALG00000023674	417602	0.5	0.04
NW_001471570	similar to Uncharacterized protein C20orf129	425103	LOC425103				0.5	0.04
M61860	MHC B-G antigen	417035	B-G				0.5	0.05
BX929455		NA			ENSGALG00000016332	MCPH1	0.5	0.05
AF538281	phosphoglucomutase 1	424691	PGM1	Phosphoglucomutase 1. [Source:Uniprot/SPTREMBL;Acc:Q2UZR2]	ENSGALG00000011016	Q2UZR2_CHICK	0.49	0.02
XM_421630	hypothetical LOC423755	423755	LOC423755		ENSGALG00000005573	NOLC1	0.49	0.02
CR385190	protein tyrosine phosphatase, receptor type, f polypeptide (PTPRF), interacting protein (liprin), alpha 4	421155	PPFIA4		ENSGALG00000000217	PPFIA4	0.49	0.02
XM_424403	similar to clathrin-like protein	426790	LOC426790		ENSGALG00000003659	426790	0.49	0.03
XM_426413	similar to P2X3	428856	LOC428856		ENSGALG00000007501	428856	0.49	0.03
BX932785		NA			ENSGALG00000004311	AGGF1	0.49	0.03
CR406003	solute carrier family 35, member E3	417842	SLC35E3	solute carrier family 35, member E3 (SLC35E3), mRNA [Source:RefSeq_dna;Acc:NM_018656] [from human gene ENSG00000175782]	ENSGALG00000009940	SLC35E3 [from human gene ENSG00000175782]	0.49	0.03
AJ719986		NA		p21-activated protein kinase-interacting protein 1-like (PAK1- interacting protein 1-like). [Source:Uniprot/SWISSPROT;Acc:Q5ZKU8]	ENSGALG00000012724	PK1IP_CHICK	0.49	0.03
BX933949		NA			ENSGALG00000007759	TMEFF2	0.49	0.03
CR524452		NA					0.49	0.03
BX932325		NA			ENSGALG00000003496	TEX2	0.49	0.03
AJ719907		NA		hypothetical protein LOC415781 [Source:RefSeq_peptide;Acc:NP_001012796]	ENSGALG00000004935	NP_001012796.1	0.49	0.03
BX933098	nucleolar protein 10	421938	NOL10	Hippocalcin-like protein 1 (Rem-1 protein). [Source:Uniprot/SWISSPROT;Acc:P42324]	ENSGALG00000016443	HPCL1_CHICK	0.49	0.03
CR353662	enoyl Coenzyme A hydratase domain containing 2	424646	ECHDC2		ENSGALG00000010647	424646	0.49	0.03
BX935877	stromal cell derived factor receptor 1	415316	SDFR1		ENSGALG00000001741	415316	0.49	0.03
BX934579	coiled-coil domain containing 104	421209	CCDC104		ENSGALG00000008064	421209	0.49	0.03
XM_424644	scaffold attachment factor B2	427046	SAFB2				0.49	0.03
XM_414326	hypothetical LOC415984	415984	LOC415984		ENSGALG00000005210	WNK2	0.49	0.03
CR353665	KIAA0319-like	419634	KIAA0319L		ENSGALG00000002445	KIAA0319L	0.49	0.03
CR523861		NA			ENSGALG00000016116	425077	0.49	0.04
XM_419126		NA		Phosphoprotein phosphatase (Fragment). [Source:Uniprot/SPTREMBL;Acc:Q90951]	ENSGALG00000013867	Q9PSC7_CHICK	0.49	0.04
CR523832	coiled-coil domain containing 12	420402	CCDC12	Hypothetical protein. [Source:Uniprot/SPTREMBL;Acc:Q5ZK34]	ENSGALG00000005487	Q5ZK34_CHICK	0.49	0.05
BX935331	glutamine-rich 1	416057	RCJMB04_22h1		ENSGALG00000006867	416057	0.48	0.02
XR_026940	similar to pyrroline-5-carboxylate synthase	423976	LOC423976		ENSGALG00000010522	423976	0.48	0.02
XM_417061	similar to SETDB2 protein	418866	LOC418866		ENSGALG00000017006	418866	0.48	0.02
BX935139	neural precursor cell expressed, developmentally down-regulated 1	417922	RCJMB04_5d16	Hypothetical protein. [Source:Uniprot/SPTREMBL;Acc:Q5F3W8]	ENSGALG00000011479	Q5F3W8_CHICK	0.48	0.03
XM_421895	DIP2 disco-interacting protein 2 homolog A (Drosophila)	424039	DIP2A	Hypothetical protein (Fragment). [Source:Uniprot/SPTREMBL;Acc:Q5ZJW9]	ENSGALG00000007021	Q5ZJW9_CHICK	0.48	0.03
BX930749		NA			ENSGALG00000000218	SRP19	0.48	0.03
CR385914		NA					0.48	0.03
XM_420549	similar to AF-4	422590	LOC422590		ENSGALG00000011045	AFF1	0.48	0.03
AF043432		NA		Mox-1 related protein [Source:RefSeq_peptide;Acc:NP_990096]	ENSGALG00000001191	NP_990096.1	0.48	0.03
NW_001471755	hypothetical LOC426064	426064	LOC426064				0.48	0.03
BX935557	dysbindin (dystrobrevin binding protein 1) domain containing 1	415857	DBNDD1				0.48	0.03
NM_205120		NA		Alpha-enolase (EC 4.2.1.11) (2-phospho-D-glycerate hydro-lyase) (Non- neural enolase) (NNE) (Enolase 1) (Phosphopyruvate hydratase) (C-myc promoter-binding protein) (MBP-1) (MPB-1) (Plasminogen-binding protein). [Source:Uniprot/SWISSPROT;Acc:P06733] [from human gene ENSG00000074800]	ENSGALG00000002377	ENO1 [from human gene ENSG00000074800]	0.48	0.03
BX930465		NA		mitochondrial ribosomal protein L20 [Source:RefSeq_peptide;Acc:NP_060441] [from human gene ENSG00000187652]	ENSGALG00000001542	MRPL20 [from human gene ENSG00000187652]	0.48	0.03
XM_418033	hypothetical LOC419908	419908	LOC419908		ENSGALG00000002881	C6orf125	0.48	0.03
XM_415040	similar to Chaperone, ABC1 activity of bc1 complex like	416745	LOC416745		ENSGALG00000009082	CABC1	0.48	0.03
NW_001471637		NA			ENSGALG00000012402	420783	0.48	0.04
CR385209		NA			ENSGALG00000003833	CACNA1E	0.48	0.04
NW_001471702	similar to Ets homologous factor	425791	LOC425791	Hypothetical protein. [Source:Uniprot/SPTREMBL;Acc:Q5ZMM4]	ENSGALG00000014471	Q5ZMM4_CHICK	0.48	0.04
CR386255	leucine rich repeat containing 3B	420657	LRRC3B		ENSGALG00000011314	420657	0.48	0.04
CR522963		NA					0.48	0.04
CR385253		NA			ENSGALG00000005083	SLC5A10	0.47	0.03
XM_418714	hypothetical LOC420615	420615	LOC420615		ENSGALG00000010944		0.47	0.03
XM_424791	similar to Beta-hexosaminidase beta chain precursor (N-acetyl-beta-glucosaminidase) (Beta-N-acetylhexosaminidase) (Hexosaminidase B) (Cervical cancer proto-oncogene 7) (HCC-7)	427204	LOC427204	Beta-hexosaminidase beta chain precursor (EC 3.2.1.52) (N-acetyl-beta- glucosaminidase) (Beta-N-acetylhexosaminidase) (Hexosaminidase B) (Cervical cancer proto-oncogene 7) (HCC-7) [Contains: Beta- hexosaminidase beta-B chain; Beta-hexosaminidase beta-A ch [Source:Uniprot/SWISSPROT;Acc:P07686] [from human gene ENSG00000049860]	ENSGALG00000014933	HEXB [from human gene ENSG00000049860]	0.47	0.03
XM_419247		NA			ENSGALG00000000397	421167	0.47	0.03
U79757	ras homolog gene family, member A	395442	RHOA	ras homolog gene family, member A [Source:RefSeq_peptide;Acc:NP_990035]	ENSGALG00000003806	NP_990035.1	0.47	0.03
CR406335	notum pectinacetylesterase homolog (Drosophila)	417385	NOTUM		ENSGALG00000002900	417385	0.47	0.03
BX930588		NA					0.47	0.03
CR353066		NA					0.47	0.03
NW_001471744		NA		D-beta-hydroxybutyrate dehydrogenase, mitochondrial precursor (EC 1.1.1.30) (BDH) (3-hydroxybutyrate dehydrogenase). [Source:Uniprot/SWISSPROT;Acc:Q5ZJZ5]	ENSGALG00000006947	BDH_CHICK	0.47	0.03
BX935803		NA			ENSGALG00000001634		0.47	0.03
AJ851664	similar to hypothetical protein FLJ20255	422110	RCJMB04_15p16	Transmembrane protein 104. [Source:Uniprot/SWISSPROT;Acc:Q5F3I6]	ENSGALG00000007747	TM104_CHICK	0.47	0.03
BX931312		NA		Anti-Mullerian hormone (Fragment). [Source:Uniprot/SPTREMBL;Acc:Q0P0G6]	ENSGALG00000000827	Q0P0G6_CHICK	0.47	0.03
XM_427893	similar to olfactory receptor 5	430334	LOC430334				0.47	0.03
XR_027039	similar to KIAA0091	415704	LOC415704		ENSGALG00000003293	MBTPS1	0.47	0.03
BX929611	engulfment and cell motility 2	419307	ELMO2		ENSGALG00000007246	419307	0.47	0.04
NW_001471457		NA		Mitochondrial Rho GTPase 2 (EC 3.6.5.-) (MIRO-2) (Ras homolog gene family member T2). [Source:Uniprot/SWISSPROT;Acc:Q5ZM83]	ENSGALG00000002497	MIRO2_CHICK	0.47	0.04
BX934641		NA					0.47	0.04
NW_001471571		NA		gga-mir-200b [Source:miRBase 9.0;Acc:MI0001250]	ENSGALG00000018295	gga-mir-200b	0.47	0.04
AJ851415	DEAD (Asp-Glu-Ala-Asp) box polypeptide 42	419959	RCJMB04_2e15	Hypothetical protein. [Source:Uniprot/SPTREMBL;Acc:Q5F485]	ENSGALG00000000581	Q5F485_CHICK	0.47	0.04
AJ720078	ubiquitin specific peptidase 49	419925	USP49	Hypothetical protein. [Source:Uniprot/SPTREMBL;Acc:Q5ZKK6]	ENSGALG00000003461	Q5ZKK6_CHICK	0.47	0.04
BX936025		NA					0.47	0.04
CR353506	GC-rich promoter binding protein 1-like 1	424603	GPBP1L1		ENSGALG00000010276	424603	0.46	0.03
CR406169	bromodomain and WD repeat domain containing 1	418521	BRWD1		ENSGALG00000016065	418521	0.46	0.03
X84220		NA		RAB2, member RAS oncogene family [Source:RefSeq_peptide;Acc:NP_990559]	ENSGALG00000015450	NP_990559.1	0.46	0.03
BX930298	alpha thalassemia/mental retardation syndrome X-linked	422331	ATRX	transcriptional regulator ATRX isoform 3 [Source:RefSeq_peptide;Acc:NP_612115] [from human gene ENSG00000187992]	ENSGALG00000007843	NP_612115.1 [from human gene ENSG00000187992]	0.46	0.03
XR_026944	similar to chronic myelogenous leukemia tumor antigen 66	428379	LOC428379		ENSGALG00000016106	425684	0.46	0.03
BX931610		NA			ENSGALG00000004450	415411	0.46	0.03
BX935667		NA					0.46	0.03
NW_001471534		NA		amyloid beta (A4) precursor protein (protease nexin-II, Alzheimer disease) [Source:RefSeq_peptide;Acc:NP_989639]	ENSGALG00000015770	NP_989639.1	0.46	0.03
XM_001232878		NA			ENSGALG00000004962	WTIP	0.46	0.03
CR353704	chemokine (C-X-C motif) receptor 7	428997	CXCR7				0.46	0.03
XM_420222	similar to Glypican 4	422234	LOC422234		ENSGALG00000006080	422234	0.46	0.03
AF108755	fibroblast growth factor 13	414831	FGF13	Fibroblast growth factor 13 isoform 1s (Fibroblast growth factor homologous factor 2 isoform 1T+1S'). [Source:Uniprot/SPTREMBL;Acc:Q9W6A2]	ENSGALG00000006508	Q9W6A2_CHICK	0.46	0.03
XM_413816	similar to Protein KIAA0256	415435	LOC415435		ENSGALG00000004984	431341	0.46	0.03
CR389835	cysteinyl-tRNA synthetase 2, mitochondrial (putative)	418757	CARS2		ENSGALG00000016847	418757	0.46	0.03
AJ719584	polycystic kidney disease 2	422585	RCJMB04_4e2	Hypothetical protein. [Source:Uniprot/SPTREMBL;Acc:Q5ZM00]	ENSGALG00000010921	Q5ZM00_CHICK	0.46	0.03
BX950250		NA			ENSGALG00000001684	417350	0.46	0.03
BX950230	chromatin modifying protein 1A	415841	CHMP1A		ENSGALG00000006161	415841	0.46	0.03
BX950603	golgi transport 1 homolog B (S. cerevisiae)	418192	GOLT1B				0.46	0.03
CR391602		NA					0.46	0.03
XM_429140	similar to complement component 6	431585	LOC431585		ENSGALG00000014840	C6	0.46	0.03
XM_414214		NA			ENSGALG00000000516	FANCA	0.46	0.03
BX934113		NA					0.46	0.03
AJ720199	chromatin assembly factor-1p150	770217	RCJMB04_12f19	Hypothetical protein. [Source:Uniprot/SPTREMBL;Acc:Q5ZK85]	ENSGALG00000001126	Q5R1T0_CHICK	0.46	0.03
XM_422200	hypothetical LOC424357	424357	LOC424357		ENSGALG00000002481	424357	0.46	0.03
CR523688		NA			ENSGALG00000007738		0.46	0.03
BX931451	TEA domain family member 1 (SV40 transcriptional enhancer factor)	403089	TEAD1		ENSGALG00000005415	403089	0.46	0.04
XR_026901	similar to mBLVR	420079	LOC420079		ENSGALG00000000996	AP3D1	0.46	0.04
XM_001233368	hypothetical protein LOC770054	770054	LOC770054		ENSGALG00000009119	421310	0.46	0.04
XR_027169	similar to SHC (Src homology 2 domain containing) transforming protein 1	430685	LOC430685				0.46	0.04
XM_425028	similar to UBQLN1 protein	427454	LOC427454		ENSGALG00000012585	427454	0.46	0.04
CR387066	Bardet-Biedl syndrome 2	415694	RCJMB04_31g15	Hypothetical protein. [Source:Uniprot/SPTREMBL;Acc:Q5ZI17]	ENSGALG00000003043	Q5ZI17_CHICK	0.46	0.04
XM_425970	similar to 5-hydroxytryptamine (serotonin) receptor 5A	428409	LOC428409		ENSGALG00000006362	428409	0.46	0.04
XM_416489	similar to Poly (ADP-ribose) polymerase family, member 11	418264	LOC418264		ENSGALG00000014347	418264	0.46	0.04
BX934878	tetraspanin 6	422262	TSPAN6		ENSGALG00000006808	422262	0.46	0.04
CR352488		NA			ENSGALG00000001413	417332	0.45	0.03
XM_425125	similar to cadherin-8	427553	LOC427553	Cadherin (Fragment). [Source:Uniprot/SPTREMBL;Acc:Q9YGR8]	ENSGALG00000005319	Q9YGR8_CHICK	0.45	0.03
CR385183		NA					0.45	0.03
CR353675	leucine rich repeat containing 42	424655	LRRC42		ENSGALG00000010743	424655	0.45	0.03
BX929532	proteasome (prosome, macropain) subunit, beta type, 3	419997	PSMB3		ENSGALG00000001597	419997	0.45	0.03
BX932770		NA			ENSGALG00000014769	NLN	0.45	0.03
BX934692		NA			ENSGALG00000017393	NP_612379.1	0.45	0.03
BX935301		NA			ENSGALG00000021664	RUNX3	0.45	0.03
CR353278		NA					0.45	0.03
BX929323		NA					0.45	0.03
CR405792	delta/notch-like EGF repeat containing	424786	DNER		ENSGALG00000002958	424786	0.45	0.03
XM_423634	similar to olfactory receptor, family 5, subfamily U member 1	425951	LOC425951				0.45	0.03
CR391609		NA			ENSGALG00000018686	425121	0.45	0.03
NW_001471556		NA		Serpin H1 precursor (Collagen-binding protein) (Colligin) (47 kDa heat shock protein). [Source:Uniprot/SWISSPROT;Acc:P13731]	ENSGALG00000011214	SERPH_CHICK	0.45	0.03
CR406799		NA					0.45	0.03
XM_416047		NA			ENSGALG00000009672	SFRS2IP	0.45	0.03
AJ720897	tubulin folding cofactor D	417334	RCJMB04_29e8	Tubulin-specific chaperone D (Tubulin-folding cofactor D) (Beta- tubulin cofactor D). [Source:Uniprot/SWISSPROT;Acc:Q5ZI87]	ENSGALG00000001503	TBCD_CHICK	0.45	0.04
CR386968		NA		Hypothetical protein. [Source:Uniprot/SPTREMBL;Acc:Q5ZHW3]	ENSGALG00000009681	Q5ZHW3_CHICK	0.45	0.04
CR386039	mitochondrial translational release factor 1	418830	MTRF1		ENSGALG00000016951	418830	0.45	0.04
XM_419796	hypothetical LOC421766	421766	LOC421766		ENSGALG00000015286	421766	0.45	0.04
XM_424186	similar to TGOLN2 protein	426548	LOC426548				0.45	0.04
M21791		NA		Nucleolin (Protein C23). [Source:Uniprot/SWISSPROT;Acc:P15771]	ENSGALG00000007705	NUCL_CHICK	0.45	0.05
BX932975		NA			ENSGALG00000006398	200933	0.45	0.05
CR389534		NA					0.45	0.05
XM_421040	similar to Efcab4a protein	423106	LOC423106		ENSGALG00000006868	423106	0.44	0.03
XM_418856	similar to trans-Golgi p230	420758	LOC420758		ENSGALG00000012258	GOLGA4	0.44	0.03
NW_001471443		NA		Interleukin-17 receptor D precursor (IL-17 receptor D) (IL-17RD) (Interleukin-17D receptor) (IL-17D receptor) (Sef homolog) (cSEF). [Source:Uniprot/SWISSPROT;Acc:Q7T2L7]	ENSGALG00000005499	I17RD_CHICK	0.44	0.03
NW_001488362	hypothetical protein LOC776045	776045	LOC776045				0.44	0.03
AY187310	unc-5 homolog C (C. elegans)	395101	UNC5C	Netrin receptor UNC5C precursor (Unc-5 homolog C) (Unc-5 homolog 3) (cUNC-5H3). [Source:Uniprot/SWISSPROT;Acc:Q7T2Z5]	ENSGALG00000012219	UNC5C_CHICK	0.44	0.03
XM_424751	similar to Peptidylprolyl isomerase domain and WD repeat containing 1	427163	LOC427163		ENSGALG00000014756	427163	0.44	0.03
CR353983		NA			ENSGALG00000015663	HSDL2	0.44	0.03
CR407018	mesoderm induction early response 1 homolog (Xenopus laevis)	424702	RCJMB04_9c22	Mesoderm induction early response protein 1 (Mi-er1). [Source:Uniprot/SWISSPROT;Acc:Q5ZKT9]	ENSGALG00000011118	MIER1_CHICK	0.44	0.03
XM_001231273		NA		LAS1-like protein. [Source:Uniprot/SWISSPROT;Acc:Q9Y4W2] [from human gene ENSG00000001497]	ENSGALG00000004713	LAS1L [from human gene ENSG00000001497]	0.44	0.03
BX931383	SWI/SNF related, matrix associated, actin dependent regulator of chromatin, subfamily b, member 1	378892	RCJMB04_13f19	SWI/SNF-related matrix-associated actin-dependent regulator of chromatin subfamily B member 1. [Source:Uniprot/SWISSPROT;Acc:Q5ZK40]	ENSGALG00000005983	SNF5_CHICK	0.44	0.03
BX930595		NA					0.44	0.03
CR353122	E74-like factor 1 (ets domain transcription factor)	418828	ELF1	Hypothetical protein. [Source:Uniprot/SPTREMBL;Acc:Q5ZMG4]	ENSGALG00000016947	Q5ZMG4_CHICK	0.44	0.03
XM_001234437	hypothetical protein LOC771140	771140	LOC771140		ENSGALG00000014794	425913	0.44	0.03
BX930944	sorting nexin 4	424260	SNX4		ENSGALG00000012052	424260	0.44	0.03
CR353113		NA			ENSGALG00000016131		0.44	0.04
CR523630	similar to cDNA sequence BC005537	421005	LOC421005		ENSGALG00000013628	421005	0.44	0.04
CR386650		NA		Hypothetical protein. [Source:Uniprot/SPTREMBL;Acc:Q5ZMM7]	ENSGALG00000011435	Q5ZMM7_CHICK	0.44	0.04
BX931336		NA			ENSGALG00000005833	427403	0.44	0.04
BX930822	signal sequence receptor, beta (translocon-associated protein beta)	425656	SSR2	TRAP beta protein. [Source:Uniprot/SPTREMBL;Acc:Q5TIX2]	ENSGALG00000000764	Q5ZLW9_CHICK	0.44	0.04
NW_001471446		NA					0.44	0.04
CR733408	fibroblast growth factor 1 (acidic)	396094	FGF1	Heparin-binding growth factor 1 precursor (HBGF-1) (Acidic fibroblast growth factor) (aFGF) (Alpha-endothelial cell growth factor) [Contains: Endothelial cell growth factor alpha]. [Source:Uniprot/SWISSPROT;Acc:P19596]	ENSGALG00000007343	FGF1_CHICK	0.44	0.04
XM_418516	similar to mKIAA0363 protein	420409	LOC420409		ENSGALG00000005603	420409	0.44	0.04
CR391285	SEC14-like 1 (S. cerevisiae)	417350	SEC14L1		ENSGALG00000001684	417350	0.44	0.04
BX930029	homeobox containing 1	422024	HMBOX1		ENSGALG00000016633	422024	0.44	0.04
XM_424590	similar to KIAA0643 protein	426984	LOC426984				0.44	0.04
BX935736	hairy and enhancer of split 6 (Drosophila)	424829	HES6				0.44	0.04
CR353989	CD163 molecule	426820	CD163				0.44	0.04
CR523660		NA			ENSGALG00000005807	423046	0.44	0.05
BX929867		NA			ENSGALG00000003265	419649	0.44	0.05
BX933233	regulator of G-protein signalling 7	395620	RGS7	Regulator of G-protein signalling 7 (Fragment). [Source:Uniprot/SPTREMBL;Acc:Q9PVI9]	ENSGALG00000010772	Q9PVI9_CHICK	0.44	0.05
AF033189	sulfotransferase	395933	LOC395933	sulfotransferase [Source:RefSeq_peptide;Acc:NP_990391]	ENSGALG00000011287	NP_990391.1	0.43	0.03
NM_001038496		NA		Eukaryotic translation initiation factor 5B (eIF-5B) (Translation initiation factor IF-2). [Source:Uniprot/SWISSPROT;Acc:O60841] [from human gene ENSG00000158417]	ENSGALG00000016764	EIF5B [from human gene ENSG00000158417]	0.43	0.03
CR386512	DnaJ (Hsp40) homolog, subfamily C, member 11	428173	DNAJC11		ENSGALG00000000627	428173	0.43	0.03
CR405896	beta-1,3-N-acetylgalactosaminyltransferase 1 (globoside blood group)	425010	B3GALNT1		ENSGALG00000009539	425010	0.43	0.03
CR389780		NA		Transcriptional repressor CTCF (CCCTC-binding factor) (CTCFL paralog) (11-zinc finger protein). [Source:Uniprot/SWISSPROT;Acc:Q08705]	ENSGALG00000001817	CTCF_CHICK	0.43	0.03
CR523486		NA					0.43	0.03
CR354028		NA					0.43	0.03
AJ720525	loss of heterozygosity, 12, chromosomal region 1	426116	RCJMB04_19j2		ENSGALG00000013461	426116	0.43	0.03
CR385407		NA					0.43	0.03
XM_418914		NA			ENSGALG00000012677	420823	0.43	0.03
NW_001471567		NA			ENSGALG00000003488	419160	0.43	0.03
BX933352		NA					0.43	0.03
XM_419095	similar to KIAA0222	421009	LOC421009		ENSGALG00000013660	ZNF516	0.43	0.04
CR390705		NA					0.43	0.04
U34615	CMIX homeobox gene	395838	CMIX	CMIX homeobox gene protein (Fragment). [Source:Uniprot/SPTREMBL;Acc:O73910]	ENSGALG00000023456	O73592_CHICK	0.43	0.04
BX932881		NA			ENSGALG00000000081	417039	0.43	0.04
XM_416141	similar to PTD007	417899	LOC417899		ENSGALG00000011293	MRPL42	0.43	0.04
BX935654		NA					0.43	0.04
CR406518	sterol regulatory element binding transcription factor 2	395304	SREBF2	Sterol regulatory element binding protein-2 (Fragment). Source: Uniprot/SPTREMBL Q9I8H7; contains mir-33	ENSGALG00000011916	Q9I8H7_CHICK	0.43	0.04
X80792	structural maintenance of chromosomes 2	396156	SMC2		ENSGALG00000015691	SMC2_HUMAN	0.42	0.03
CR389519		NA			ENSGALG00000015817	LRRCC1	0.42	0.03
BX934761	v-ral simian leukemia viral oncogene homolog B (ras related; GTP binding protein)	424237	RALB	Zinc finger protein GLI3 (Fragment). [Source:Uniprot/SWISSPROT;Acc:P55879]	ENSGALG00000011630	GLI3_CHICK	0.42	0.03
XR_026900		NA			ENSGALG00000005265	SYT9	0.42	0.03
NW_001471865	similar to seven transmembrane helix receptor	771918	LOC771918				0.42	0.03
XM_416248	hypothetical LOC418012	418012	LOC418012		ENSGALG00000012144	418012	0.42	0.03
NW_001471744		NA		D-beta-hydroxybutyrate dehydrogenase, mitochondrial precursor (EC 1.1.1.30) (BDH) (3-hydroxybutyrate dehydrogenase). [Source:Uniprot/SWISSPROT;Acc:Q5ZJZ5]	ENSGALG00000006947	BDH_CHICK	0.42	0.03
NW_001471512		NA					0.42	0.03
XM_414804	dehydrogenase/reductase (SDR family) member 7B	416499	DHRS7B		ENSGALG00000004759	416499	0.42	0.03
XM_416989	similar to glypican-6	418794	LOC418794	Glypican-6 precursor. [Source:Uniprot/SWISSPROT;Acc:Q9Y625] [from human gene ENSG00000183098]	ENSGALG00000016900	GPC6 [from human gene ENSG00000183098]	0.42	0.03
CR389555		NA			ENSGALG00000009699	425024	0.42	0.04
AJ851472	eukaryotic translation initiation factor 3, subunit 6 interacting protein	418033	EIF3S6IP	Hypothetical protein. [Source:Uniprot/SPTREMBL;Acc:Q5F428]	ENSGALG00000012296	Q5F428_CHICK	0.42	0.04
CR353920	regulator of G-protein signalling 9	417433	RGS9		ENSGALG00000004060	RGS9	0.42	0.04
NW_001488878		NA			ENSGALG00000023109	427125	0.42	0.04
BX932886	ribosomal protein S21	419228	RPS21		ENSGALG00000005338	419228	0.42	0.04
BX935478		NA			ENSGALG00000006108	422236	0.42	0.04
AJ720928	ribosomal protein L11	419682	RCJMB04_30d2	Hypothetical protein. [Source:Uniprot/SPTREMBL;Acc:Q5ZI56]	ENSGALG00000003954	Q5ZI56_CHICK	0.42	0.04
CR338962		NA					0.42	0.04
CR523431		NA					0.42	0.04
CR353198	S-phase kinase-associated protein 1A (p19A)	416319	SKP1A	Hypothetical protein. [Source:Uniprot/SPTREMBL;Acc:Q5ZKF5]	ENSGALG00000006474	Q5ZKF5_CHICK	0.42	0.05
CR388499		NA					0.42	0.05
BX935859	AHA1, activator of heat shock 90kDa protein ATPase homolog 1 (yeast)	423378	AHSA1		ENSGALG00000010463	423378	0.42	0.05
BX934608	polymerase (DNA directed), beta	426794	POLB		ENSGALG00000003764	426794	0.41	0.03
XM_417658	similar to U-snRNP-associated cyclophilin	419507	LOC419507		ENSGALG00000004874	419507	0.41	0.03
CR352610	hypothetical gene supported by CR352610	426704	RCJMB04_32l2	Hypothetical protein. [Source:Uniprot/SPTREMBL;Acc:Q5ZHW1]	ENSGALG00000004706	Q5ZHW1_CHICK	0.41	0.03
AJ720901	inhibitor of kappa light polypeptide gene enhancer in B-cells, kinase beta	426792	RCJMB04_29g15	Hypothetical protein. [Source:Uniprot/SPTREMBL;Acc:Q5ZI83]	ENSGALG00000003740	Q5ZI83_CHICK	0.41	0.03
CR524073	formin homology 2 domain containing 1	415672	RCJMB04_5e7		ENSGALG00000002198	FHOD1	0.41	0.03
BX950346	coiled-coil domain containing 77	418149	CCDC77		ENSGALG00000012987	418149	0.41	0.03
CR407041		NA			ENSGALG00000016732	422067	0.41	0.03
AJ851446	mitogen-activated protein kinase kinase kinase kinase 4	422380	RCJMB04_3c16	Hypothetical protein. [Source:Uniprot/SPTREMBL;Acc:Q5F454]	ENSGALG00000008970	Q5F454_CHICK	0.41	0.04
XR_026656	similar to chromosome 10 open reading frame 58	423625	RCJMB04_30m16	Hypothetical protein. [Source:Uniprot/SPTREMBL;Acc:Q5ZI34]	ENSGALG00000002421	Q5ZI34_CHICK	0.41	0.04
NW_001471556		NA		Ribosomal protein S11. [Source:Uniprot/SPTREMBL;Acc:Q98TH5]	ENSGALG00000017299	Q98TH5_CHICK	0.41	0.04
BX933721		NA			ENSGALG00000016033		0.41	0.04
BX950338	X-box binding protein 1	416918	XBP1	Hypothetical protein. [Source:Uniprot/SPTREMBL;Acc:Q5ZL88]	ENSGALG00000005796	Q5ZL88_CHICK	0.41	0.04
AJ719380		NA		hypothetical protein LOC419623 [Source:RefSeq_peptide;Acc:NP_001026070]	ENSGALG00000002144	NP_001026070.1	0.41	0.04
XM_414566	similar to MGC89537 protein	416245	LOC416245		ENSGALG00000003761	416245	0.41	0.04
		NA					0.41	0.04
Z25419	inner centromere protein antigens 135/155kDa	396270	INCENP	Inner centromere protein. [Source:Uniprot/SWISSPROT;Acc:P53352]	ENSGALG00000007537	INCE_CHICK	0.41	0.04
XM_421180		NA			ENSGALG00000009428	423259	0.41	0.04
CR388758		NA					0.41	0.04
AJ008003	eyes absent homolog 3 (Drosophila)	395717	EYA3	Eyes absent homolog 3 (EC 3.1.3.48) (Fragment). [Source:Uniprot/SWISSPROT;Acc:Q9YH99]	ENSGALG00000000777	EYA3_CHICK	0.41	0.04
NW_001471737		NA					0.41	0.04
BX932366	mitochondrial ribosomal protein S26	426561	MRPS26	Mitochondrial ribosomal protein S26. [Source:Uniprot/SPTREMBL;Acc:Q2ACD1]	ENSGALG00000014118	Q2ACD1_CHICK	0.41	0.04
BX933861	ribosomal protein L18a	417823	RPL18A		ENSGALG00000023410		0.41	0.04
CR523752		NA					0.41	0.04
XM_421560		NA			ENSGALG00000003751		0.41	0.04
X67840		NA		Stathmin. [Source:Uniprot/SWISSPROT;Acc:P31395]	ENSGALG00000001475	STMN1_CHICK	0.41	0.04
CR387036		NA					0.41	0.04
CR406996		NA			ENSGALG00000000604	FAM77C	0.41	0.04
NW_001476498	similar to CD163v2	429498	LOC429498				0.41	0.04
XM_420478	similar to FAM13A1_v2 protein	422515	LOC422515		ENSGALG00000010371	422515	0.41	0.04
XR_027078		NA			ENSGALG00000003912	CAP1	0.41	0.04
NW_001471733		NA		Tensin. [Source:Uniprot/SWISSPROT;Acc:Q04205]	ENSGALG00000011462	TENS_CHICK	0.41	0.04
AJ851600	nucleoporin 188kDa	417198	RCJMB04_10h22	Hypothetical protein. [Source:Uniprot/SPTREMBL;Acc:Q5ZM56]	ENSGALG00000013978	Q5ZM56_CHICK	0.41	0.05
CR387604		NA		Hypothetical protein. [Source:Uniprot/SPTREMBL;Acc:Q5F3X1]	ENSGALG00000003943	Q5F3X1_CHICK	0.41	0.05
CR389056		NA			ENSGALG00000010277	YLPM1	0.41	0.05
XM_001233236	hypothetical protein LOC769924	769924	LOC769924		ENSGALG00000004368	GNA12	0.41	0.05
XM_421709	similar to skeletal muscle ankyrin repeat	423841	LOC423841		ENSGALG00000007572	MMS19L	0.41	0.05
CR338940		NA					0.41	0.05
XM_416155		NA			ENSGALG00000011406	417914	0.4	0.03
CR390210		NA		similar to serine/threonine protein kinase MASK; STE20-like kinase MST4 [Source:RefSeq_peptide;Acc:NP_001026288]	ENSGALG00000006049	NP_001026288.1	0.4	0.03
CR386692	mitogen-activated protein kinase kinase kinase 2	424225	MAP3K2		ENSGALG00000011502	424225	0.4	0.03
X55348	transferrin receptor (p90, CD71)	396191	TFRC	Transferrin receptor protein 1 (TfR1) (TR) (TfR) (Trfr). [Source:Uniprot/SWISSPROT;Acc:Q90997]	ENSGALG00000007485	TFR1_CHICK	0.4	0.04
XM_421743	similar to CTCL tumor antigen se20-9	423878	LOC423878		ENSGALG00000008318	423878	0.4	0.04
XM_424927	ankyrin repeat domain 15	395475	ANKRD15		ENSGALG00000010158	ANKRD15	0.4	0.04
AB029895	vasoactive intestinal peptide receptor 1	395329	VIPR1	Vasoactive intestinal peptide receptor (Fragment). [Source:Uniprot/SPTREMBL;Acc:Q9IBG2]	ENSGALG00000005259	Q9IBG2_CHICK	0.4	0.04
CR388777	similar to KIAA1826 protein	418977	LOC418977		ENSGALG00000017177	418977	0.4	0.04
XM_427969	similar to KIAA1576 protein	430410	LOC430410		ENSGALG00000013225	429722	0.4	0.05
XM_422633	similar to calsyntenin-2	424819	LOC424819		ENSGALG00000005310	424819	0.4	0.05
CR523950		NA			ENSGALG00000021851		0.4	0.05
XM_415606	nuclear prelamin A recognition factor	417341	NARF		ENSGALG00000001603	417341	0.4	0.05
BX935131	WD repeat domain 12	424089	WDR12	WD-repeat protein 12 (YTM1 homolog). [Source:Uniprot/SWISSPROT;Acc:Q9GZL7] [from human gene ENSG00000138442]	ENSGALG00000008470	WDR12 [from human gene ENSG00000138442]	0.39	0.03
XM_421965	similar to cytosolic NADP-dependent isocitrate dehydrogenase	424112	LOC424112		ENSGALG00000008818	424112	0.39	0.04
BX933340	DiGeorge syndrome critical region gene 8	416785	DGCR8		ENSGALG00000002076	416785	0.39	0.04
BX950704		NA			ENSGALG00000006908	424890	0.39	0.04
CR391129	janus kinase and microtubule interacting protein 2	416352	JAKMIP2		ENSGALG00000007593	416352	0.39	0.04
CR405812		NA					0.39	0.04
AJ851526	elongation factor Tu GTP binding domain containing 2	428281	RCJMB04_4m11	Hypothetical protein. [Source:Uniprot/SPTREMBL;Acc:Q5F3X4]	ENSGALG00000000988	Q5F3X4_CHICK	0.39	0.04
XR_026936	hypothetical LOC419583	419583	LOC419583		ENSGALG00000000959	419583	0.39	0.04
CR389098		NA		Alkaline phosphatase, tissue-nonspecific isozyme precursor (EC 3.1.3.1) (AP-TNAP) (Liver/bone/kidney isozyme). [Source:Uniprot/SWISSPROT;Acc:Q92058]	ENSGALG00000023542	PPBT_CHICK	0.39	0.04
AJ719287	isoprenylcysteine carboxyl methyltransferase	419373	ICMT	Hypothetical protein. [Source:Uniprot/SPTREMBL;Acc:Q5ZMU7]	ENSGALG00000024053	Q5ZMU7_CHICK	0.39	0.04
CR389132	Rho-associated, coiled-coil containing protein kinase 2	374182	ROCK2	Rho-associated coiled coil forming kinase 2 (Fragment). [Source:Uniprot/SPTREMBL;Acc:Q98SN5]	ENSGALG00000016451	Q98SN5_CHICK	0.39	0.04
CR385978	aftiphilin	421277	AFTPH		ENSGALG00000008828	421277	0.39	0.04
XM_417768	similar to U7 snRNP-specific Sm-like protein LSM10	419621	LOC419621		ENSGALG00000002127	419621	0.39	0.04
CR389004		NA					0.39	0.04
AB000407	topoisomerase (DNA) I	396004	TOP1	DNA topoisomerase I [Source:RefSeq_peptide;Acc:NP_990441]	ENSGALG00000003681	NP_990441.1	0.39	0.04
CR390467	similar to hypothetical protein DKFZp434F117.1 - human (fragment)	422745	LOC422745		ENSGALG00000013771		0.39	0.04
CR353652	zinc finger protein 462	431622	ZNF462		ENSGALG00000015451	ZNF462	0.39	0.04
CR523415		NA					0.39	0.04
CR390907		NA					0.39	0.04
NW_001475628	similar to natterin 3	425727	LOC425727				0.39	0.04
NW_001471654		NA		gga-mir-30b [Source:miRBase 9.0;Acc:MI0001199]	ENSGALG00000018291	gga-mir-30b	0.39	0.04
XM_427696	similar to seven transmembrane helix receptor	430138	LOC430138				0.39	0.04
BX931162		NA		Hypothetical protein. [Source:Uniprot/SPTREMBL;Acc:Q5ZM56]	ENSGALG00000013978	Q5ZM56_CHICK	0.39	0.04
CR523473		NA					0.39	0.04
CR386368		NA			ENSGALG00000011880	BBS7	0.39	0.04
XM_001231931	hypothetical protein LOC768802	768802	LOC768802	Hypothetical protein. [Source:Uniprot/SPTREMBL;Acc:Q5ZIF6]	ENSGALG00000000766	Q5ZIF6_CHICK	0.39	0.05
XM_425156	similar to Fbln2 protein	427583	LOC427583		ENSGALG00000005120	FBLN2	0.38	0.03
AJ719312		NA		Platelet-activating factor acetylhydrolase IB subunit beta (EC 3.1.1.47) (PAF acetylhydrolase 30 kDa subunit) (PAF-AH 30 kDa subunit) (PAF-AH subunit beta) (PAFAH subunit beta). [Source:Uniprot/SWISSPROT;Acc:Q5ZMS2]	ENSGALG00000007163	PA1B2_CHICK	0.38	0.04
CR388922		NA					0.38	0.04
CR406060		NA					0.38	0.04
XM_419487		NA			ENSGALG00000023256	421435	0.38	0.04
CR387236		NA			ENSGALG00000015813	USP16	0.38	0.04
CR385600		NA					0.38	0.04
AJ720046	EPS8-like 2	423019	RCJMB04_9n21				0.38	0.04
AJ720805	similar to C130022K22Rik protein	416044	LOC416044	Uncharacterized protein C3orf19 homolog. [Source:Uniprot/SWISSPROT;Acc:Q5ZIH9]	ENSGALG00000006459	CC019_CHICK	0.38	0.04
XR_027096	similar to membrane associated guanylate kinase, WW and PDZ domain containing 1	416083	LOC416083		ENSGALG00000007431	MAGI1_HUMAN	0.38	0.04
XM_418840	similar to HERPUD2 protein	420742	LOC420742		ENSGALG00000012149	420742	0.38	0.04
XM_001234493	similar to Ran-binding protein 2	425324	LOC425324				0.38	0.04
XM_001234319	TSR1, 20S rRNA accumulation, homolog (S. cerevisiae)	417565	RCJMB04_5d7		ENSGALG00000003180	TSR1	0.38	0.04
CR385684		NA					0.38	0.04
BX930752	neuropeptide Y receptor Y5	422419	NPY5R		ENSGALG00000009528	422421	0.38	0.04
CR386963		NA		heat shock cognate 70 [Source:RefSeq_peptide;Acc:NP_990334]	ENSGALG00000006512	NP_990334.1	0.38	0.04
AJ851613	phosphodiesterase 3B, cGMP-inhibited	423064	RCJMB04_11f1	Hypothetical protein. [Source:Uniprot/SPTREMBL;Acc:Q5F3N7]	ENSGALG00000006035	Q5F3N7_CHICK	0.38	0.04
CR352408	inhibitor of growth family, member 1	418759	ING1		ENSGALG00000016849	418759	0.38	0.04
XM_424016	similar to immunoglobulin-like receptor CHIR-B3	426360	LOC426360				0.38	0.04
CR388673	integrin, beta 3 (platelet glycoprotein IIIa, antigen CD61)	374209	ITGB3	Integrin (Fragment). [Source:Uniprot/SPTREMBL;Acc:Q788Q4]	ENSGALG00000000379	Q788Q4_CHICK	0.38	0.04
CR390966		NA					0.38	0.04
CR389114		NA		Hypothetical protein. [Source:Uniprot/SPTREMBL;Acc:Q5ZLW4]	ENSGALG00000005884	Q5ZLW4_CHICK	0.38	0.04
BX933790		NA			ENSGALG00000007327	416342	0.38	0.04
CR387487	similar to interleukin 15 receptor alpha chain isoform 1A	416686	LOC416686		ENSGALG00000008153	416686	0.38	0.04
AJ719727	hypoxia up-regulated 1	428251	HYOU1	Hypothetical protein. [Source:Uniprot/SPTREMBL;Acc:Q5ZLK7]	ENSGALG00000007659	Q5ZLK7_CHICK	0.38	0.04
CR391696	similar to KIAA1546 protein	422540	LOC422540		ENSGALG00000010592	Q9HCM6_HUMAN	0.38	0.04
XM_420314	similar to p21-activated kinase 3	422342	LOC422342		ENSGALG00000008058	PAK3	0.38	0.04
BX932202		NA					0.38	0.04
AJ719321	protein-L-isoaspartate (D-aspartate) O-methyltransferase domain containing 1	421114	RCJMB04_1g9	Hypothetical protein. [Source:Uniprot/SPTREMBL;Acc:Q5ZMR3]	ENSGALG00000015250	Q5ZMR3_CHICK	0.38	0.04
BX929631	similar to hypothetical protein MGC27171	423869	LOC423869				0.38	0.04
CR386956	proteasome (prosome, macropain) subunit, alpha type, 5	426937	RCJMB04_14i9				0.38	0.04
CR389449		NA			ENSGALG00000023305		0.38	0.04
CR388967	spen homolog, transcriptional regulator (Drosophila)	419460	SPEN		ENSGALG00000003662	SPEN	0.38	0.05
XM_414830	similar to calcium channel, voltage-dependent, alpha 1H subunit	416526	LOC416526		ENSGALG00000005215	CACNA1H	0.38	0.05
CR354173	aminopeptidase puromycin sensitive	426231	RCJMB04_15g18	Hypothetical protein. [Source:Uniprot/SPTREMBL;Acc:Q5F3J3]	ENSGALG00000013702	Q5F3J3_CHICK	0.38	0.05
BX932587	membrane metallo-endopeptidase	425031	MME	Neprilysin. [Source:Uniprot/SPTREMBL;Acc:Q67BJ2]	ENSGALG00000010331	Q67BJ2_CHICK	0.38	0.05
XM_421144	similar to MGA protein	423220	LOC423220		ENSGALG00000008653	423218	0.38	0.05
BX930449	vitamin K epoxide reductase complex, subunit 1-like 1	408253	VKORC1L1				0.38	0.05
CR390504		NA			ENSGALG00000024270		0.38	0.05
CR405910	SH3 domain and tetratricopeptide repeats 1	422867	SH3TC1		ENSGALG00000015568	SH3TC1	0.37	0.04
CR353800		NA					0.37	0.04
BX936098	receptor (G protein-coupled) activity modifying protein 1	424016	RAMP1				0.37	0.04
BX950767		NA		Bone morphogenetic protein receptor type IB precursor (EC 2.7.11.30) (Serine/threonine-protein kinase receptor R6) (SKR6) (Activin receptor-like kinase 6) (ALK-6) (RPK-1). [Source:Uniprot/SWISSPROT;Acc:Q05438]	ENSGALG00000012216	BMR1B_CHICK	0.37	0.04
XM_414858		NA			ENSGALG00000005878	416558	0.37	0.04
CR388475		NA					0.37	0.04
CR523997	PHD finger protein 12	417580	PHF12		ENSGALG00000004029	PHF12	0.37	0.04
BX931345	similar to FLJ10769 protein	418755	LOC418755		ENSGALG00000016845	418755	0.37	0.04
XM_415739	similar to Mybbp1a protein	417491	LOC417491		ENSGALG00000001363	417491	0.37	0.04
NW_001471587		NA					0.37	0.04
CR387881		NA					0.37	0.04
AF208489	mitochondrial fission regulator 1	395222	MTFR1	chondrocyte protein with a poly-proline region [Source:RefSeq_peptide;Acc:NP_989874]	ENSGALG00000000304	NP_989874.1	0.37	0.04
BX931063		NA			ENSGALG00000003871	428139	0.37	0.04
BX935831		NA					0.37	0.04
NW_001471681		NA					0.37	0.04
CR354169	TAF11 RNA polymerase II, TATA box binding protein (TBP)-associated factor, 28kDa	419899	TAF11		ENSGALG00000002735	419899	0.37	0.04
CR386285		NA			ENSGALG00000013124	FHOD3	0.37	0.04
AB043619	pre-B-cell leukemia homeobox 1	395505	PBX1	PBX1A. [Source:Uniprot/SPTREMBL;Acc:Q9IB15]	ENSGALG00000003429	Q9IB15_CHICK	0.37	0.04
XM_415410	similar to RP11-100C15.2	417127	LOC417127		ENSGALG00000001692	417127	0.37	0.04
AJ719397	prolyl endopeptidase	421785	PREP	Hypothetical protein. [Source:Uniprot/SPTREMBL;Acc:Q5ZMI7]	ENSGALG00000015405	Q5ZMI7_CHICK	0.37	0.04
CR388534	PAN3 polyA specific ribonuclease subunit homolog (S. cerevisiae)	418926	PAN3		ENSGALG00000017092	418926	0.37	0.05
BX932997	ribosomal protein S13	414782	RPS13	nucleobindin 2 [Source:RefSeq_peptide;Acc:NP_001006468]	ENSGALG00000006147	NP_001006468.1	0.37	0.05
BX935553	chromosome 1 open reading frame 21	424449	C1orf21				0.37	0.05
BX934880	glyoxalase I	421428	GLO1		ENSGALG00000010127	421428	0.37	0.05
CR405857		NA			ENSGALG00000024283		0.37	0.05
XM_416272	hypothetical LOC418035	418035	LOC418035		ENSGALG00000012558	418036	0.37	0.05
BX931840		NA		Hypothetical protein. [Source:Uniprot/SPTREMBL;Acc:Q5ZKC6]	ENSGALG00000004245	Q5ZKC6_CHICK	0.37	0.05
BX930308	transmembrane protein induced by tumor necrosis factor alpha	417519	LOC417519		ENSGALG00000001975	417519	0.37	0.05
CR390738		NA					0.37	0.05
CR524126		NA		Isoleucyl-tRNA synthetase, cytoplasmic (EC 6.1.1.5) (Isoleucine--tRNA ligase) (IleRS) (IRS). [Source:Uniprot/SWISSPROT;Acc:P41252] [from human gene ENSG00000196305]	ENSGALG00000004813	IARS [from human gene ENSG00000196305]	0.37	0.05
CR353264		NA			ENSGALG00000002971	426212	0.37	0.05
CR523653		NA		Ankyrin 3 (Fragment). [Source:Uniprot/SPTREMBL;Acc:Q90717]	ENSGALG00000003135	Q90717_CHICK	0.36	0.04
XM_420396		NA		Actin-associated protein palladin (Fragment). [Source:Uniprot/SPTREMBL;Acc:Q9DGN8]	ENSGALG00000009650	Q9DGN8_CHICK	0.36	0.04
XM_420953	hypothetical LOC423023	423023	LOC423023		ENSGALG00000005197	423023	0.36	0.04
CR385318	collagen, type V, alpha 2	423986	COL5A2	Collagen alpha-1(II) chain precursor [Contains: Chondrocalcin]. [Source:Uniprot/SWISSPROT;Acc:P02458] [from human gene ENSG00000139219]	ENSGALG00000002509	COL2A1 [from human gene ENSG00000139219]	0.36	0.04
BX950667		NA			ENSGALG00000001932	NP_001034301.1	0.36	0.04
CR405922	similar to huntingtin-associated protein interacting protein (duo)	424253	LOC424253		ENSGALG00000011744	KALRN	0.36	0.04
NW_001471513		NA		Myosin-9 (Myosin heavy chain, nonmuscle IIa) (Nonmuscle myosin heavy chain IIa) (NMMHC II-a) (NMMHC-IIA) (Cellular myosin heavy chain, type A) (Nonmuscle myosin heavy chain-A) (NMMHC-A). [Source:Uniprot/SWISSPROT;Acc:P14105]	ENSGALG00000012533	MYH9_CHICK	0.36	0.04
XM_418946	neural precursor cell expressed, developmentally down-regulated 9	395736	NEDD9	Hypothetical protein. [Source:Uniprot/SPTREMBL;Acc:Q5F3D3]	ENSGALG00000019570	Q5F3D3_CHICK	0.36	0.04
CR524411		NA					0.36	0.04
BX932525		NA					0.36	0.04
BX932838		NA					0.36	0.04
XM_001233119	hypothetical protein LOC770804	770804	LOC770804				0.36	0.04
NW_001471681		NA		Hypothetical protein. [Source:Uniprot/SPTREMBL;Acc:Q5F3J2]	ENSGALG00000008404	Q5F3J2_CHICK	0.36	0.04
CR391230		NA			ENSGALG00000007623	CACNA1G	0.36	0.04
CR354267		NA			ENSGALG00000004851	416506	0.36	0.04
BX934561		NA			ENSGALG00000003101	PROSC	0.36	0.04
CR353228	similar to spondin	416923	LOC416923		ENSGALG00000005862		0.36	0.04
XM_422707	hypothetical LOC424896	424896	LOC424896				0.36	0.04
AJ851504	spermine synthase	418602	RCJMB04_4b7	Hypothetical protein. [Source:Uniprot/SPTREMBL;Acc:Q5F3Z6]	ENSGALG00000016379	Q5F3Z6_CHICK	0.36	0.04
XM_414399	similar to Ariadne homolog 2	416061	LOC416061		ENSGALG00000006956	416061	0.36	0.05
CR388544		NA					0.36	0.05
CR523139		NA					0.36	0.05
XM_417262	similar to DRE1 protein	419071	LOC419071				0.36	0.05
U35610	splicing factor proline/glutamine-rich (polypyrimidine tract binding protein associated)	395803	SFPQ	Gizzard PTB-associated splicing factor (Fragment). [Source:Uniprot/SPTREMBL;Acc:Q91017]	ENSGALG00000002514	Q91017_CHICK	0.36	0.05
BX936016		NA			ENSGALG00000008870	423897	0.35	0.04
BX950662	similar to Hypothetical protein FLJ10637	418213	LOC418213		ENSGALG00000014083	418213	0.35	0.04
CR353759	apolipoprotein O	418599	APOO		ENSGALG00000016347	418599	0.35	0.04
BX935535		NA			ENSGALG00000002500	GMPPB	0.35	0.04
BX934408	similar to Cathepsin L, a	420160	LOC420160		ENSGALG00000004252	420160	0.35	0.04
CR385868		NA			ENSGALG00000007141	415520	0.35	0.04
XM_418174		NA		Import inner membrane translocase subunit TIM44, mitochondrial precursor. [Source:Uniprot/SWISSPROT;Acc:O43615] [from human gene ENSG00000104980]	ENSGALG00000000352	TIMM44 [from human gene ENSG00000104980]	0.35	0.04
CR391028		NA					0.35	0.04
L34018	ribosomal protein L26-like 1	396400	RPL26L1	60S ribosomal protein L26 (Fragment). [Source:Uniprot/SWISSPROT;Acc:P47832]	ENSGALG00000002868	RL26_CHICK	0.35	0.04
CR385532		NA			ENSGALG00000013853	421036	0.35	0.05
BX933454		NA					0.35	0.05
S63494	actin, gamma 2, smooth muscle, enteric	396084	ACTG2				0.35	0.05
CR523285		NA			ENSGALG00000005734	423766	0.35	0.05
BX929275		NA					0.35	0.05
BX933717		NA			ENSGALG00000008798	ZMYND19	0.35	0.05
BX934567		NA			ENSGALG00000014274	418255	0.35	0.05
AJ719522	ATP-binding cassette, sub-family F (GCN20), member 2	426038	ABCF2	Hypothetical protein (Fragment). [Source:Uniprot/SPTREMBL;Acc:Q5ZHK3]	ENSGALG00000013354	Q5ZHK3_CHICK	0.35	0.05
BX932267	SET and MYND domain containing 3	421489	SMYD3		ENSGALG00000010653	SMYD3	0.35	0.05
XM_418113	similar to ubiquitin-conjugating enzyme E2Z	419991	LOC419991		ENSGALG00000001315	419991	0.35	0.05
BX931705		NA		Tsukushi precursor (C-TSK) (Leucine-rich repeat-containing protein 54). [Source:Uniprot/SWISSPROT;Acc:Q65Z91]	ENSGALG00000000761	TSK_CHICK	0.34	0.04
BX950782	leucine rich repeat containing 8 family, member D	424513	LRRC8D		ENSGALG00000020805	424513	0.34	0.04
CR352550		NA					0.34	0.04
XM_001236987	similar to olfactory receptor 5	777543	LOC777543				0.34	0.04
CR524400	similar to engulfment and cell motility 1 isoform 1; ced-12 homolog 1	420735	RCJMB04_7b13	hypothetical protein LOC420735 [Source:RefSeq_peptide;Acc:NP_001026165]	ENSGALG00000012093	NP_001026165.1	0.34	0.04
CR391330		NA		Hypothetical protein. [Source:Uniprot/SPTREMBL;Acc:Q5F3W7]	ENSGALG00000014089	Q5F3W7_CHICK	0.34	0.05
AJ720731	similar to heterogeneous nuclear ribonucleoprotein K isoform a; dC-stretch binding protein; transformation upregulated nuclear protein	426516	RCJMB04_24e23				0.34	0.05
NW_001471479	hypothetical LOC428031	428031	LOC428031		ENSGALG00000024340	425683	0.34	0.05
BX931992	actin, alpha, cardiac muscle 1	426652	ACTC1		ENSGALG00000014620	425106	0.34	0.05
NW_001471671		NA		Orexin receptor. [Source:Uniprot/SPTREMBL;Acc:Q5TMB6]	ENSGALG00000016297	Q5TMB6_CHICK	0.34	0.05
CR385418		NA					0.34	0.05
BX935531		NA			ENSGALG00000004542	419207	0.34	0.05
AY885699	ectodysplasin A	422157	EDA	Ectodysplasin A1 (Fragment). [Source:Uniprot/SPTREMBL;Acc:Q5EFZ5]	ENSGALG00000004481	Q5EFZ5_CHICK	0.34	0.05
BX933171	heterogeneous nuclear ribonucleoprotein L-like	416702	HNRPLL		ENSGALG00000008504	416702	0.34	0.05
BX935652		NA		Centromere protein R (CENP-R) (Nuclear receptor-interacting factor 3). [Source:Uniprot/SWISSPROT;Acc:Q1T763]	ENSGALG00000010995	CENPR_CHICK	0.34	0.05
BX935226		NA					0.34	0.05
U30520	P311 POU	396353	3.1	Neuronal protein 3.1 (Protein p311). [Source:Uniprot/SWISSPROT;Acc:Q90667]	ENSGALG00000000236	NP311_CHICK	0.33	0.04
BX930134	zinc finger and BTB domain containing 8 opposite strand	419663	ZBTB8OS		ENSGALG00000003517	419663	0.33	0.05
AJ851692		NA		Hypothetical protein. [Source:Uniprot/SPTREMBL;Acc:Q5F3F8]	ENSGALG00000001615	Q5F3F8_CHICK	0.33	0.05
NW_001471505		NA			ENSGALG00000000992		0.33	0.05
CR406492	transmembrane protein with EGF-like and two follistatin-like domains 1	420985	TMEFF1		ENSGALG00000013212	420985	0.33	0.05
CR407452		NA					0.33	0.05
CR523946	phosphofurin acidic cluster sorting protein 2	424375	PACS2	phosphofurin acidic cluster sorting protein 2 [Source:RefSeq_peptide;Acc:NP_056012] [from human gene ENSG00000179364]	ENSGALG00000002894	PACS2 [from human gene ENSG00000179364]	0.33	0.05
CR524238		NA					0.32	0.05
CR352365		NA			ENSGALG00000001944	431189	0.32	0.05
XR_026775	similar to GT334 protein	771556	LOC771556		ENSGALG00000022803	429423	0.32	0.05
CR386356		NA			ENSGALG00000023951	419852	0.32	0.05
AJ721004	dihydroorotate dehydrogenase	415876	DHODH	Hypothetical protein. [Source:Uniprot/SPTREMBL;Acc:Q5ZHY0]	ENSGALG00000000802	Q5ZHY0_CHICK	-0.32	0.05
NW_001471673		NA		FK506 binding protein 12.6 [Source:RefSeq_peptide;Acc:NP_989898]	ENSGALG00000016500	NP_989898.1	-0.32	0.05
BX934543		NA			ENSGALG00000002771	424374	-0.32	0.05
CR523050		NA					-0.32	0.05
AJ720673	progressive external ophthalmoplegia 1	425626	RCJMB04_23c24				-0.33	0.04
CR390080	similar to L3MBTL3 protein	421705	RCJMB04_14c24	Hypothetical protein (Fragment). [Source:Uniprot/SPTREMBL;Acc:Q5ZJZ7]	ENSGALG00000014009	Q5ZJZ7_CHICK	-0.33	0.05
BX930743	tight junction associated protein 1 (peripheral)	421455	TJAP1		ENSGALG00000010385	TJAP1	-0.33	0.05
BX934710	immunoglobulin superfamily, member 11	418346	IGSF11		ENSGALG00000022889		-0.33	0.05
CR390864		NA			ENSGALG00000001153	417482	-0.33	0.05
NW_001471525		NA		Hypothetical protein. [Source:Uniprot/SPTREMBL;Acc:Q5ZMF1]	ENSGALG00000014561	Q5ZMF1_CHICK	-0.33	0.05
XM_426705	similar to Neuromedin U receptor 1	429150	LOC429150		ENSGALG00000007714	429150	-0.33	0.05
BX934515	BRCA1/BRCA2-containing complex, subunit 3	422201	BRCC3		ENSGALG00000005383	422201	-0.33	0.05
Y08638	RAR-related orphan receptor B	395980	RORB	nuclear orphan receptor ROR-beta [Source:RefSeq_peptide;Acc:NP_990424]	ENSGALG00000015150	NP_990424.1	-0.33	0.05
CR385568		NA					-0.33	0.05
XM_001233780	similar to signal-regulatory protein	771545	LOC771545	Signal-regulatory protein precursor. [Source:Uniprot/SPTREMBL;Acc:Q2YHU5]	ENSGALG00000006171	Q2YHU5_CHICK	-0.33	0.05
XM_419909		NA		kelch repeat and BTB (POZ) domain containing 1 [Source:RefSeq_peptide;Acc:NP_001003760] [from human gene ENSG00000124743]	ENSGALG00000016309	KBTBD1 [from human gene ENSG00000124743]	-0.34	0.04
AJ719972	leucine zipper and CTNNBIP1 domain containing	419445	LZIC	Hypothetical protein. [Source:Uniprot/SPTREMBL;Acc:Q5ZKW2]	ENSGALG00000002616	Q5ZKW2_CHICK	-0.34	0.04
BX932661	similar to CG30016-PA	415859	LOC415859		ENSGALG00000000549	415859	-0.34	0.04
BX930101		NA			ENSGALG00000016117	420284	-0.34	0.04
BX929917	developing brain homeobox 2	417801	DBX2	Homeobox protein CHOX-E (CHOX E) (Fragment). [Source:Uniprot/SWISSPROT;Acc:Q91975]	ENSGALG00000009604	HOXE_CHICK	-0.34	0.04
CR352716	similar to Burkitt lymphoma receptor 1 isoform 2; Burkitt lymphoma receptor 1, GTP-binding protein; C-X-C chemokine receptor type 5; monocyte-derived receptor 15	422150	LOC422150				-0.34	0.04
AB025226	diaphanous homolog 1 (Drosophila)	374040	DIAPH1	diaphanous homolog 2 [Source:RefSeq_peptide;Acc:NP_989541]	ENSGALG00000006839	NP_989541.1	-0.34	0.04
CR386150		NA					-0.34	0.04
BX934073	Ras-related associated with diabetes	415790	RRAD				-0.34	0.04
BX931669		NA			ENSGALG00000013372	426054	-0.34	0.05
AY882944	opsin 4 (melanopsin)	423609	OPN4	Mammalian-like melanopsin. [Source:Uniprot/SPTREMBL;Acc:Q2KNE6]	ENSGALG00000001934	Q2KNE6_CHICK	-0.34	0.05
AB025428	zona pellucida glycoprotein 4	395692	ZP4	zona pellucida B protein [Source:RefSeq_peptide;Acc:NP_990210]	ENSGALG00000005462	NP_990210.1	-0.34	0.05
XM_420805		NA		Epididymis-specific alpha-mannosidase precursor (EC 3.2.1.24) (Mannosidase alpha class 2B member 2). [Source:Uniprot/SWISSPROT;Acc:Q9Y2E5] [from human gene ENSG00000013288]	ENSGALG00000015537	MAN2B2 [from human gene ENSG00000013288]	-0.34	0.05
BX932298	similar to RIKEN cDNA 2310016C16	426170	LOC426170				-0.34	0.05
AF006508		NA		crescent [Source:RefSeq_peptide;Acc:NP_990430]	ENSGALG00000006944	NP_990430.1	-0.34	0.05
AF257352		NA		Chordin-like protein 1 precursor (Neuralin-1) (Ventroptin) (Neurogenesin-1). [Source:Uniprot/SWISSPROT;Acc:Q90ZD5]	ENSGALG00000008072	CRDL1_CHICK	-0.34	0.05
BX931033		NA					-0.34	0.05
AF057364		NA		Noggin precursor (cNoggin). [Source:Uniprot/SWISSPROT;Acc:O93525]	ENSGALG00000003114	NOGG_CHICK	-0.34	0.05
CR523972		NA			ENSGALG00000002667	OLFML2B	-0.34	0.05
AJ720512		NA					-0.34	0.05
XM_417637	vacuolar protein sorting 13 homolog D (S. cerevisiae)	419481	VPS13D		ENSGALG00000004291	429888	-0.35	0.04
AY491057	early B-cell factor 2	395176	EBF2	EBF2 (Fragment). [Source:Uniprot/SPTREMBL;Acc:Q6RUW0]	ENSGALG00000000242	Q6RUW0_CHICK	-0.35	0.04
CR390821		NA					-0.35	0.04
CR354148		NA					-0.35	0.04
XM_417152	similar to centromere protein J	418960	LOC418960		ENSGALG00000017148	CENPJ	-0.35	0.04
BX931599	vasoactive intestinal peptide receptor 2	420453	VIPR2	VPAC2 receptor. [Source:Uniprot/SPTREMBL;Acc:Q56IA1]	ENSGALG00000006575	Q56IA1_CHICK	-0.35	0.04
BX931876	frizzled homolog 6 (Drosophila)	378788	FZD6	Frizzled-6 (Fz-6) (cFz-6) (Fragment). [Source:Uniprot/SWISSPROT;Acc:Q9PTW1]	ENSGALG00000016069	FZD6_CHICK	-0.35	0.04
CR407008		NA			ENSGALG00000001153	417482	-0.35	0.04
AF162706	protein tyrosine phosphatase-like (proline instead of catalytic arginine), member A	395558	PTPLA		ENSGALG00000008659		-0.35	0.04
BX931823	NFKB inhibitor interacting Ras-like 1	420654	NKIRAS1		ENSGALG00000011289	NKIRAS1	-0.35	0.04
XM_422327	similar to SLC44A3 protein	424486	LOC424486	Calponin-3 (Calponin, acidic isoform). [Source:Uniprot/SWISSPROT;Acc:Q15417] [from human gene ENSG00000117519]	ENSGALG00000005597	CNN3 [from human gene ENSG00000117519]	-0.35	0.04
CR390179		NA					-0.35	0.04
NW_001471571		NA					-0.35	0.04
XM_414474		NA					-0.35	0.04
AJ719453		NA		tyrosine 3-monooxygenase/tryptophan 5-monooxygenase activation protein, theta polypeptide [Source:RefSeq_peptide;Acc:NP_001006415]	ENSGALG00000016433	NP_001006415.1	-0.35	0.05
BX930877	calcitonin receptor-like	423990	CALCRL		ENSGALG00000002632	423990	-0.35	0.05
CR391498	polymerase (RNA) II (DNA directed) polypeptide I, 14.5kDa	426289	POLR2I				-0.35	0.05
XM_414491	hypothetical LOC416159	416159	LOC416159		ENSGALG00000001662	416159	-0.35	0.05
CR353137	RPA interacting protein	417500	RPAIN		ENSGALG00000001666	417500	-0.35	0.05
XM_426126	similar to KIAA0671 protein	428570	LOC428570		ENSGALG00000010016	428570	-0.35	0.05
XM_422234	inosine triphosphatase (nucleoside triphosphate pyrophosphatase)	424390	ITPA		ENSGALG00000003250	424390	-0.35	0.05
XM_425551	similar to chloride channel form A	427981	LOC427981		ENSGALG00000016020	CLIC6	-0.35	0.05
XM_415916	similar to LOC569147 protein	417670	LOC417670		ENSGALG00000005702	417670	-0.35	0.05
CR353516		NA			ENSGALG00000003778	TMEM38A	-0.35	0.05
XM_429198	similar to RP11-438B23.1	431646	LOC431646		ENSGALG00000001869	431646	-0.35	0.05
XM_426660	similar to Chain A, Crystal Structure Of P18-Ink4c(Ink6)	429104	LOC429104		ENSGALG00000010537	CDKN2C	-0.35	0.05
BX936097	kelch domain containing 8B	416054	KLHDC8B		ENSGALG00000006776	416054	-0.35	0.05
BX934075		NA			ENSGALG00000009432		-0.36	0.04
BX932524	similar to vesicle amine transport protein 1; membrane protein of cholinergic synaptic vesicles; synaptic vesicle membrane protein VAT-1 homolog	424430	LOC424430		ENSGALG00000004341	424430	-0.36	0.04
CR389381	senataxin	417170	SETX				-0.36	0.04
NW_001477575	hypothetical protein LOC776945	776945	LOC776945				-0.36	0.04
CR524108	similar to Hypothetical protein SB153, isoform 1	416392	RCJMB04_25b17	Hypothetical protein. [Source:Uniprot/SPTREMBL;Acc:Q5ZIM0]	ENSGALG00000002044	Q5ZIM0_CHICK	-0.36	0.04
NW_001471431	similar to Leukotriene B4 receptor	415617	LOC415617				-0.36	0.04
NW_001471737		NA		Orphan nuclear receptor NR5A2 (OR2.0) (FTF/LRH-1). [Source:Uniprot/SWISSPROT;Acc:O42101]	ENSGALG00000002182	NR5A2_CHICK	-0.36	0.04
CR387704		NA					-0.36	0.04
XM_415803	solute carrier family 43, member 2	417557	SLC43A2		ENSGALG00000002783	417557	-0.36	0.04
AF427472	dachshund homolog 1 (Drosophila)	373935	DACH1	Dachshund 1 (Fragment). [Source:Uniprot/SPTREMBL;Acc:Q8QHJ0]	ENSGALG00000016933	Q8QHJ0_CHICK	-0.36	0.04
CR386635		NA					-0.36	0.04
XM_425821	similar to putative anion transporter	428262	LOC428262		ENSGALG00000000745	SLC26A9	-0.36	0.04
XM_001234009	hypothetical protein LOC770670	770670	LOC770670		ENSGALG00000014734	ZSWIM6	-0.36	0.04
CR387069		NA					-0.36	0.04
BX931622	similar to chromosome 14 open reading frame 135; F protein-binding protein 2	423528	LOC423528		ENSGALG00000011922	C14orf135	-0.36	0.04
BX934490	BUD31 homolog (S. cerevisiae)	416492	BUD31		ENSGALG00000004705	416492	-0.36	0.04
AY700581		NA		Hepatic nuclear factor 4alpha. [Source:Uniprot/SPTREMBL;Acc:Q5ILH0]	ENSGALG00000004285	Q5ILH0_CHICK	-0.36	0.04
		NA					-0.36	0.04
XM_001232668	similar to protein tyrosine phosphatase, non-receptor type 7	770905	LOC770905		ENSGALG00000000600	421175	-0.36	0.05
BX930254		NA					-0.36	0.05
X52672	homeobox D4	424139	HOXD4	Homeobox protein Hox-D4 (Chox-A). [Source:Uniprot/SWISSPROT;Acc:P17278]	ENSGALG00000023419	HXD4_CHICK	-0.36	0.05
XM_001232604	similar to AP-3 complex beta3B subunit	769343	LOC769343		ENSGALG00000002136	CPEB1	-0.36	0.05
BX929440	methyltransferase like 7A	426871	METTL7A				-0.36	0.05
CR406747		NA			ENSGALG00000000557	ETNK2	-0.36	0.05
CR386515		NA					-0.36	0.05
AJ720913	F-box protein 34	423554	RCJMB04_29l8	Hypothetical protein. [Source:Uniprot/SPTREMBL;Acc:Q5ZI71]	ENSGALG00000012154	Q5ZI71_CHICK	-0.36	0.05
BX950460	SRY (sex determining region Y)-box 6	423068	SOX6		ENSGALG00000006074	SOX6	-0.37	0.04
BX931956		NA					-0.37	0.04
AJ720190		NA		similar to cytoplasmic dynein intermediate chain 2C [Source:RefSeq_peptide;Acc:NP_001006519]	ENSGALG00000009551	NP_001006519.1	-0.37	0.04
XM_417332	similar to RNA-binding protein Raly (hnRNP associated with lethal yellow protein) (Maternally expressed hnRNP C-related protein)	419148	LOC419148		ENSGALG00000002054	419148	-0.37	0.04
NW_001471590		NA		Alpha-2,3-sialyltransferase ST3Gal IV (Fragment). [Source:Uniprot/SPTREMBL;Acc:Q5QQ39]	ENSGALG00000001100	Q5QQ39_CHICK	-0.37	0.04
AF330009	doublecortex	374242	DCX	doublecortex; lissencephaly, X-linked (doublecortin) [Source:RefSeq_peptide;Acc:NP_989666]	ENSGALG00000007993	NP_989666.1	-0.37	0.04
AJ720994		NA					-0.37	0.04
BX930309	prefoldin subunit 4	419337	PFDN4		ENSGALG00000007792	419337	-0.37	0.04
CR523298		NA					-0.37	0.04
BX930674		NA			ENSGALG00000003213	425107	-0.37	0.04
XM_001234819	E1A binding protein p400	416798	RCJMB04_19e8	E1A binding protein p400 [Source:RefSeq_peptide;Acc:NP_056224] [from human gene ENSG00000183495]	ENSGALG00000002336	NP_056224.2 [from human gene ENSG00000183495]	-0.37	0.04
CR387564		NA					-0.37	0.04
AF257353	follistatin-like 4	395163	FSTL4	hypothetical protein LOC395163 [Source:RefSeq_peptide;Acc:NP_989833]	ENSGALG00000006514	NP_989833.1	-0.37	0.04
CR354105		NA		Hypothetical protein. [Source:Uniprot/SPTREMBL;Acc:Q5ZIL6]	ENSGALG00000005815	Q5ZIL6_CHICK	-0.37	0.04
XM_420680	FAT tumor suppressor homolog 1 (Drosophila)	395168	FAT	Fat1-like (Fragment). [Source:Uniprot/SPTREMBL;Acc:Q6V0P5]	ENSGALG00000013579	Q6V0P5_CHICK	-0.37	0.04
CR406209	LIM domain only 3 (rhombotin-like 2)	418179	LMO3		ENSGALG00000019280	418179	-0.37	0.04
XM_423594	similar to protein serine/threonine phosphatase 4 subunit PP4Rmeg	425903	LOC425903	Serine/threonine phosphatase 4 regulatory subunit 1. [Source:Uniprot/SWISSPROT;Acc:Q8TF05] [from human gene ENSG00000154845]	ENSGALG00000008413	PPP4R1 [from human gene ENSG00000154845]	-0.37	0.05
XM_418564	similar to nuclear transplantation upregulated protein 1	420462	LOC420462		ENSGALG00000007036	PITRM1	-0.37	0.05
AF378331	wingless-type MMTV integration site family, member 6	395235	WNT6	Natural resistance-associated macrophage protein 1 (NRAMP 1). [Source:Uniprot/SWISSPROT;Acc:P51027]	ENSGALG00000011434	NRAM1_CHICK	-0.37	0.05
AY633743	zinc finger protein 403	425053	ZFP403	Protein ZNF403 (Gametogenetin-binding protein 2). [Source:Uniprot/SWISSPROT;Acc:Q6GVH4]	ENSGALG00000005397	ZN403_CHICK	-0.37	0.05
CR387888		NA					-0.37	0.05
NW_001471729		NA			ENSGALG00000009357	RAPGEF4	-0.37	0.05
NW_001486274	similar to P-selectin glycoprotein ligand	771933	LOC771933				-0.37	0.05
XR_027115	hypothetical LOC428586	428586	LOC428586				-0.38	0.04
CR352965		NA					-0.38	0.04
CR391061		NA					-0.38	0.04
CR387623	discoidin domain receptor family, member 2	396404	DDR2	Protein-tyrosine kinase (Fragment). [Source:Uniprot/SPTREMBL;Acc:Q91015]	ENSGALG00000002687	Q91015_CHICK	-0.38	0.04
XM_418727	similar to src kinase-associated phosphoprotein 55-related protein; SKAP55-related protein; SKAP55-R	420629	LOC420629		ENSGALG00000011051	420629	-0.38	0.04
CR524101		NA		Hypothetical protein. [Source:Uniprot/SPTREMBL;Acc:Q5ZJB3]	ENSGALG00000021654	Q5ZJB3_CHICK	-0.38	0.04
NW_001471513		NA			ENSGALG00000011970	417998	-0.38	0.04
AJ719940	DnaJ (Hsp40) homolog, subfamily C, member 16	429208	RCJMB04_8j20	DnaJ homolog subfamily C member 16 precursor. [Source:Uniprot/SWISSPROT;Acc:Q5ZKZ4]	ENSGALG00000013677	DJC16_CHICK	-0.38	0.04
BX934112	MAM domain containing glycosylphosphatidylinositol anchor 1	421431	MDGA1	MDGA1. [Source:Uniprot/SPTREMBL;Acc:Q0WYX8]	ENSGALG00000010145	Q0WYX8_CHICK	-0.38	0.04
AJ719536		NA					-0.38	0.04
XM_421491	similar to VLLH2748	423605	LOC423605		ENSGALG00000001854	423605	-0.38	0.04
CR406533		NA		formin binding protein 3 [Source:RefSeq_peptide;Acc:NP_989492]	ENSGALG00000012526	NP_989492.1	-0.38	0.04
AJ720479	translocase of inner mitochondrial membrane 17 homolog A (yeast)	421147	RCJMB04_18k10	Hypothetical protein. [Source:Uniprot/SPTREMBL;Acc:Q5ZJF5]	ENSGALG00000000086	Q5ZJF5_CHICK	-0.38	0.04
CR390787		NA		Kin of IRRE-like protein 3 precursor (Kin of irregular chiasm-like protein 3) (Nephrin-like 2). [Source:Uniprot/SWISSPROT;Acc:Q8IZU9] [from human gene ENSG00000149571]	ENSGALG00000001129	KIRREL3 [from human gene ENSG00000149571]	-0.38	0.04
NM_001031568	cholinergic receptor, nicotinic, gamma	429151	CHRNG	Acetylcholine receptor protein subunit gamma precursor. [Source:Uniprot/SWISSPROT;Acc:P02713]	ENSGALG00000007906	ACHG_CHICK	-0.38	0.04
XM_415679	similar to helicase with zinc finger domain	417427	LOC417427		ENSGALG00000021439	417427	-0.38	0.04
U73189	potassium large conductance calcium-activated channel, subfamily M, alpha member 1	374065	KCNMA1	Calcium-activated potassium channel subunit alpha 1 (Calcium-activated potassium channel, subfamily M subunit alpha 1) (Maxi K channel) (MaxiK) (BK channel) (K(VCA)alpha) (BKCA alpha) (KCa1.1) (Slowpoke homolog) (Slo homolog) (Slo-alpha) (Slo1) (cSlo). [Source:Uniprot/SWISSPROT;Acc:Q8AYS8]	ENSGALG00000004980	KCMA1_CHICK	-0.38	0.04
XR_026684	similar to heparan sulfate D-glucosaminyl 3-O-sulfotransferase-3B	769421	LOC769421		ENSGALG00000023609		-0.38	0.04
XM_415508	similar to SH2D3C protein	417225	LOC417225		ENSGALG00000005036	SH2D3C	-0.38	0.04
CR523148		NA					-0.38	0.04
XM_414894		NA			ENSGALG00000006456	416594	-0.38	0.04
XM_417691	similar to AT rich interactive domain 1A (Swi1 like)	419540	LOC419540		ENSGALG00000000319	419540	-0.38	0.05
M28417	caldesmon 1	373965	CALD1	Caldesmon (CDM). [Source:Uniprot/SWISSPROT;Acc:P12957]	ENSGALG00000013071	CALD1_CHICK	-0.38	0.05
CR390203		NA					-0.38	0.05
CR523530		NA					-0.38	0.05
BX934258		NA			ENSGALG00000012128	IMMP1L	-0.38	0.05
BX930834		NA			ENSGALG00000007682	422105	-0.38	0.05
AJ719493		NA		protein kinase, cAMP-dependent, regulatory, type I, alpha (tissue specific extinguisher 1) [Source:RefSeq_peptide;Acc:NP_001007846]	ENSGALG00000004237	NP_001007846.1	-0.38	0.05
D87992	alanyl (membrane) aminopeptidase (aminopeptidase N, aminopeptidase M, microsomal aminopeptidase, CD13, p150)	395667	ANPEP				-0.39	0.03
BX931154		NA					-0.39	0.03
CR387470		NA			ENSGALG00000006623	422254	-0.39	0.03
XM_001234269	similar to potassium channel, subfamily K, member 2	770954	LOC770954		ENSGALG00000009687	KCNK2	-0.39	0.03
AJ720706		NA		Hypothetical protein. [Source:Uniprot/SPTREMBL;Acc:Q5ZIS8]	ENSGALG00000016946	Q5ZIS8_CHICK	-0.39	0.03
CR522918		NA					-0.39	0.03
AJ720617	RAB GTPase activating protein 1-like	424438	RCJMB04_21k9	Hypothetical protein. [Source:Uniprot/SPTREMBL;Acc:Q5ZJ17]	ENSGALG00000004578	Q5ZJ17_CHICK	-0.39	0.03
XM_421723	similar to b-TRCP variant E3RS-IkappaB	423854	LOC423854		ENSGALG00000007820	BTRC	-0.39	0.03
CR406370	nuclear factor of activated T-cells, cytoplasmic, calcineurin-dependent 3	415711	NFATC3		ENSGALG00000003396	415711	-0.39	0.03
XM_425124	similar to MGC64409 protein	427552	LOC427552		ENSGALG00000005264	C16orf76	-0.39	0.03
CR405793	solute carrier family 6 (neurotransmitter transporter, GABA), member 1	415960	SLC6A1		ENSGALG00000004921	415960	-0.39	0.03
NW_001471740		NA					-0.39	0.03
BX929996	similar to Chromosome 7 open reading frame 25	420771	LOC420771				-0.39	0.04
XM_423277		NA			ENSGALG00000002678	427487	-0.39	0.04
XM_424601	hypothetical LOC426999	426999	LOC426999		ENSGALG00000002273	427003	-0.39	0.04
XM_415649	similar to hepatic leukemia factor	417395	LOC417395		ENSGALG00000003059	417395	-0.39	0.04
CR389400		NA					-0.39	0.04
XM_001233830	hypothetical protein LOC770489	770489	LOC770489		ENSGALG00000024164		-0.39	0.04
CR353962		NA		GTP binding protein Rab1a (Fragment). [Source:Uniprot/SPTREMBL;Acc:Q90YX6]	ENSGALG00000008783	Q90YX6_CHICK	-0.39	0.04
BX933068		NA			ENSGALG00000012176	LYPD1	-0.39	0.04
XM_416087	similar to FRS2 protein	417845	LOC417845		ENSGALG00000009966	417845	-0.39	0.04
AJ720454	tyrosylprotein sulfotransferase 2	416910	RCJMB04_17p1	Protein-tyrosine sulfotransferase 2 (EC 2.8.2.20) (Tyrosylprotein sulfotransferase-2) (TPST-2). [Source:Uniprot/SWISSPROT;Acc:Q5ZJI0]	ENSGALG00000005626	TPST2_CHICK	-0.39	0.04
AJ720220	hypothetical protein LOC776037	776037	RCJMB04_12p16	Neurofibromin (Neurofibromatosis-related protein NF-1) (Fragment). [Source:Uniprot/SWISSPROT;Acc:P35608]	ENSGALG00000005660	NF1_CHICK	-0.39	0.04
NW_001471673		NA					-0.39	0.04
NW_001471454		NA					-0.39	0.04
U58511	Indian hedgehog homolog (Drosophila)	395801	IHH				-0.39	0.04
CR524006		NA					-0.39	0.04
BX935806	myozenin 1	423744	MYOZ1		ENSGALG00000005226	423744	-0.39	0.04
BX930337		NA					-0.39	0.04
CR354126		NA					-0.39	0.04
X59284	nephroblastoma overexpressed gene	396204	NOV	Protein NOV precursor (Nephroblastoma overexpressed gene protein). [Source:Uniprot/SWISSPROT;Acc:P28686]	ENSGALG00000016112	NOV_CHICK	-0.39	0.04
XM_418655	similar to peroxisome biogenesis disorder protein 1	420554	LOC420554		ENSGALG00000009410	420554	-0.39	0.05
AJ719688		NA		mitochondrial ribosomal protein L3 [Source:RefSeq_peptide;Acc:NP_001006366]	ENSGALG00000011603	NP_001006366.1	-0.39	0.05
BX950739		NA		Hypothetical protein. [Source:Uniprot/SPTREMBL;Acc:Q5ZMP6]	ENSGALG00000008432	Q5ZMP6_CHICK	-0.39	0.05
CR390054		NA					-0.39	0.05
CR388640		NA					-0.4	0.03
CR385127		NA			ENSGALG00000001522	PHF20	-0.4	0.03
XM_416630	poliovirus receptor-related 3	418415	PVRL3		ENSGALG00000015367	PVRL3	-0.4	0.03
XM_425137	hyaluronan synthase 3	427564	HAS3		ENSGALG00000000630	HAS3	-0.4	0.03
AJ719903	pleckstrin homology domain containing, family A (phosphoinositide binding specific) member 3	424128	RCJMB04_8a5	Hypothetical protein. [Source:Uniprot/SPTREMBL;Acc:Q5ZL31]	ENSGALG00000009135	Q5ZL31_CHICK	-0.4	0.03
CR386531		NA		retinoblastoma-binding protein 6 isoform 2 [Source:RefSeq_peptide;Acc:NP_061173] [from human gene ENSG00000122257]	ENSGALG00000006043	RBBP6 [from human gene ENSG00000122257]	-0.4	0.03
AJ720066	adaptor-related protein complex 1, sigma 2 subunit	418621	AP1S2	Hypothetical protein. [Source:Uniprot/SPTREMBL;Acc:Q5ZJX2]	ENSGALG00000016551	Q5ZJX2_CHICK	-0.4	0.03
M60853	thrombospondin 2	414837	THBS2	Thrombospondin-2 precursor. [Source:Uniprot/SWISSPROT;Acc:P35440]	ENSGALG00000011200	TSP2_CHICK	-0.4	0.03
BX935624	DENN/MADD domain containing 2C	419884	DENND2C		ENSGALG00000002002	BCAS2	-0.4	0.03
CR353868		NA		Hypothetical protein. [Source:Uniprot/SPTREMBL;Acc:Q5ZIM7]	ENSGALG00000012784	Q5ZIM7_CHICK	-0.4	0.03
XM_423081	hypothetical LOC425305	425305	LOC425305				-0.4	0.04
XM_001234465	hypothetical protein LOC771171	771171	LOC771171		ENSGALG00000006308		-0.4	0.04
XM_424918	endothelial differentiation, lysophosphatidic acid G-protein-coupled receptor, 2	427339	EDG2				-0.4	0.04
AJ721005	DPH1 homolog (S. cerevisiae)	417564	RCJMB04_32d16		ENSGALG00000003082	DPH1	-0.4	0.04
BX950566	similar to Neuronal pentraxin II precursor (NP-II) (NP2)	416438	LOC416438				-0.4	0.04
AJ851430		NA		Gallus gallus similar to mel transforming oncogene; ras-associated protein RAB8; mel transforming oncogene (derived from cell line NK14)- RAB8 homolog; mel transforming oncogene (RAB8 homolog); mel transforming oncogene (derived from cell line NK14) ... ( [Source:RefSeq_dna;Acc:NM_001031504]	ENSGALG00000003998	NM_001031504.1	-0.4	0.04
XM_414771	hypothetical LOC416465	416465	LOC416465		ENSGALG00000004209	416465	-0.4	0.04
CR353070		NA			ENSGALG00000016543	NHS	-0.4	0.04
BX930909	LYR motif containing 1	427003	LYRM1		ENSGALG00000002273	427003	-0.4	0.04
NW_001471743		NA			ENSGALG00000024362		-0.4	0.04
BX932562		NA			ENSGALG00000004412	416860	-0.4	0.04
XR_026834		NA			ENSGALG00000004097	430383	-0.4	0.04
BX934051		NA					-0.4	0.04
NW_001471743		NA			ENSGALG00000006361	NEU4	-0.4	0.04
XM_421887		NA			ENSGALG00000023742		-0.4	0.04
AF230274		NA					-0.4	0.05
AF075441	growth differentiation factor 5 (cartilage-derived morphogenetic protein-1)	374249	GDF5	growth differentiation factor 5 (cartilage-derived morphogenetic protein-1) [Source:RefSeq_peptide;Acc:NP_989669]	ENSGALG00000001786	NP_989669.1	-0.4	0.05
CR385714		NA					-0.4	0.05
NW_001471554		NA		Exportin-4. [Source:Uniprot/SWISSPROT;Acc:Q5ZMR9]	ENSGALG00000017132	XPO4_CHICK	-0.4	0.05
XM_420646	hypothetical LOC422693	422693	LOC422693		ENSGALG00000012079	422693	-0.4	0.05
XM_001232990	similar to gamma tubulin ring protein	769701	LOC769701				-0.41	0.03
BX933672		NA					-0.41	0.03
NW_001471454		NA					-0.41	0.03
XM_425182	similar to sulfate transporter	427610	LOC427610				-0.41	0.03
BX934674	component of oligomeric golgi complex 3	418846	COG3		ENSGALG00000016980	COG3	-0.41	0.03
XM_417778	hypothetical LOC419631	419631	LOC419631		ENSGALG00000002393	TFAP2E	-0.41	0.03
XM_417695		NA					-0.41	0.03
CR338861	CKLF-like MARVEL transmembrane domain containing 4	415794	CMTM4				-0.41	0.03
CR387710		NA			ENSGALG00000020629	NP_071409.2	-0.41	0.04
XM_001232993	similar to proline-rich protein	769705	LOC769705		ENSGALG00000024134		-0.41	0.04
CR406158	golgi phosphoprotein 3 (coat-protein)	427422	GOLPH3		ENSGALG00000003151		-0.41	0.04
CR406256		NA		Tumor protein D53 homolog (Tumor protein D52-like 1). [Source:Uniprot/SWISSPROT;Acc:Q9I8F4]	ENSGALG00000014843	TPD53_CHICK	-0.41	0.04
CR391132		NA			ENSGALG00000021902		-0.41	0.04
XM_001232750	hypothetical protein LOC769728	769728	LOC769728				-0.41	0.04
XM_414001	polymerase (RNA) II (DNA directed) polypeptide C, 33kDa	415635	POLR2C	DNA-directed RNA polymerase II 33 kDa polypeptide (EC 2.7.7.6) (RPB3) (RNA polymerase II subunit 3) (RPB33) (RPB31). [Source:Uniprot/SWISSPROT;Acc:P19387] [from human gene ENSG00000102978]	ENSGALG00000001168	POLR2C [from human gene ENSG00000102978]	-0.41	0.04
NW_001471446		NA					-0.41	0.04
BX932628	RAB3 GTPase activating protein subunit 2 (non-catalytic)	421343	RAB3GAP2				-0.41	0.04
XM_001231253	similar to Chain A, Crystal Structure Of Hif Prolyl Hydroxylase Egln-1 In Complex With A Biologically Active Inhibitor	768374	LOC768374		ENSGALG00000011056	EGLN1	-0.41	0.04
CR406058	prematurely terminated mRNA decay factor-like	428770	LOC428770		ENSGALG00000012068	428770	-0.41	0.04
CR387607		NA			ENSGALG00000006221	424849	-0.41	0.04
XM_419014	similar to protein kinase Bsk146	420929	LOC420929		ENSGALG00000013035	420929	-0.41	0.04
CR391449		NA		Hypothetical protein. [Source:Uniprot/SPTREMBL;Acc:Q5ZJH3]	ENSGALG00000001554	Q5ZJH3_CHICK	-0.41	0.04
NW_001471590		NA		Myeloid/lymphoid or mixed-lineage leukemia protein 4 (Trithorax homolog 2). [Source:Uniprot/SWISSPROT;Acc:Q9UMN6] [from human gene ENSG00000105663]	ENSGALG00000006818	MLL4_HUMAN [from human gene ENSG00000105663]	-0.41	0.04
CR389289		NA					-0.41	0.04
AJ720350	FK506 binding protein 4, 59kDa	418261	FKBP4	Hypothetical protein. [Source:Uniprot/SPTREMBL;Acc:Q5ZJT4]	ENSGALG00000014331	Q5ZJT4_CHICK	-0.41	0.04
BX931365		NA			ENSGALG00000002788	417381	-0.41	0.05
NW_001471720		NA			ENSGALG00000020661		-0.41	0.05
AJ720378	aspartyl-tRNA synthetase	424296	DARS	Hypothetical protein. [Source:Uniprot/SPTREMBL;Acc:Q5ZJQ6]	ENSGALG00000012355	Q5ZJQ6_CHICK	-0.41	0.05
		NA					-0.41	0.05
AJ719354		NA		Hypothetical protein. [Source:Uniprot/SPTREMBL;Acc:Q5ZMN0]	ENSGALG00000001580	Q5ZMN0_CHICK	-0.41	0.05
NW_001471548		NA					-0.41	0.05
XM_427238	SMAD family member 7	429683	SMAD7		ENSGALG00000023719		-0.42	0.03
XM_425793	similar to 2900042E01Rik protein	428234	LOC428234		ENSGALG00000000421	428234	-0.42	0.03
BX930420		NA		serine/threonine protein kinase [Source:RefSeq_peptide;Acc:NP_990386]	ENSGALG00000011620	NP_990386.1	-0.42	0.03
CR387401		NA			ENSGALG00000006296	SON	-0.42	0.03
NW_001471461		NA					-0.42	0.03
CR338966		NA					-0.42	0.03
BX930233		NA			ENSGALG00000023812	NP_001034869.1	-0.42	0.03
BX933980		NA		DRG1 (Fragment). [Source:Uniprot/SPTREMBL;Acc:Q5H7M6]	ENSGALG00000006921	Q5H7M6_CHICK	-0.42	0.03
CR388949		NA		Hypothetical protein. [Source:Uniprot/SPTREMBL;Acc:Q5ZIF5]	ENSGALG00000009029	Q5ZIF5_CHICK	-0.42	0.03
CR389285	LON peptidase N-terminal domain and ring finger 3	422375	LONRF3		ENSGALG00000008860	430236	-0.42	0.03
NW_001471503		NA		Toll-like receptor 4. [Source:Uniprot/SPTREMBL;Acc:Q7ZTG5]	ENSGALG00000007001	Q7ZTG5_CHICK	-0.42	0.03
AJ719734		NA		similar to BCL2/adenovirus E1B 19kD-interacting protein 3-like; BCL2/adenovirus E1B 19-kd protein-interacting protein 3a; adenovirus E1B19k-binding protein B5; Nix [Source:RefSeq_peptide;Acc:NP_001026056]	ENSGALG00000000231	NP_001026056.1	-0.42	0.03
NW_001471550		NA					-0.42	0.04
CR354058		NA					-0.42	0.04
AJ721089	chromatin modifying protein 4B	419150	CHMP4B	Charged multivesicular body protein 4b (Chromatin-modifying protein 4b) (CHMP4b). [Source:Uniprot/SWISSPROT;Acc:Q5ZHP5]	ENSGALG00000002095	CHM4B_CHICK	-0.42	0.04
XM_418902	similar to Im:7137941 protein	420810	LOC420810		ENSGALG00000012643		-0.42	0.04
CR385969	peroxisomal biogenesis factor 12	417526	PEX12		ENSGALG00000002151	417526	-0.42	0.04
NW_001471719		NA					-0.42	0.04
CR387028		NA					-0.42	0.04
CR523658		NA					-0.42	0.04
BX929777	arylacetamide deacetylase (esterase)	425034	AADAC		ENSGALG00000010364		-0.42	0.04
CR352899		NA					-0.42	0.04
AF522067		NA		cadherin 5, type 2, VE-cadherin (vascular epithelium) [Source:RefSeq_peptide;Acc:NP_989558]	ENSGALG00000005272	NP_989558.1	-0.42	0.04
AJ720441		NA					-0.42	0.04
XM_416310	similar to KIAA0537 protein	418074	LOC418074		ENSGALG00000012662	NUAK1	-0.42	0.04
XM_417586		NA			ENSGALG00000001894	419425	-0.42	0.05
		NA					-0.42	0.05
BX930117		NA		mitochondrial ribosomal protein L17 [Source:RefSeq_peptide;Acc:NP_071344] [from human gene ENSG00000158042]	ENSGALG00000002605	MRPL17 [from human gene ENSG00000158042]	-0.42	0.05
AY466164	ARP3 actin-related protein 3 homolog B (yeast)	420439	ACTR3B	actin-related protein 3-beta [Source:RefSeq_peptide;Acc:NP_065178] [from human gene ENSG00000133627]	ENSGALG00000006292	ACTR3B [from human gene ENSG00000133627]	-0.42	0.05
XM_415935	similar to Sucrase-isomaltase, intestinal	417691	LOC417691		ENSGALG00000007043		-0.42	0.05
XR_026910	similar to MAP4K3	425965	LOC425965		ENSGALG00000013227	425965	-0.43	0.03
BX932211	solute carrier family 25 (mitochondrial carrier; peroxisomal membrane protein, 34kDa), member 17	418004	SLC25A17		ENSGALG00000023165		-0.43	0.03
XM_427339	similar to sclerostin	429784	LOC429784		ENSGALG00000009929	429784	-0.43	0.03
AJ720183	cutC copper transporter homolog (E. coli)	423829	CUTC	Hypothetical protein. [Source:Uniprot/SPTREMBL;Acc:Q5ZKA1]	ENSGALG00000007424	Q5ZKA1_CHICK	-0.43	0.03
NW_001471639		NA			ENSGALG00000013207	420982	-0.43	0.03
		NA					-0.43	0.03
CR390061		NA					-0.43	0.03
CR387083		NA					-0.43	0.03
AB001322		NA		Bleomycin hydrolase (EC 3.4.22.40) (BLM hydrolase) (BMH) (BH) (Aminopeptidase H). [Source:Uniprot/SWISSPROT;Acc:P87362]	ENSGALG00000004259	BLMH_CHICK	-0.43	0.03
CR522929	tripartite motif-containing 37	417628	TRIM37	Hypothetical protein. [Source:Uniprot/SPTREMBL;Acc:Q5ZLV6]	ENSGALG00000005084	Q5ZLV6_CHICK	-0.43	0.03
BX934721		NA			ENSGALG00000005364	ZNHIT3	-0.43	0.03
CR386856		NA					-0.43	0.03
NM_001031542	olfactory receptor 2	428817	cor2	Olfactory receptor 2 (Fragment). [Source:Uniprot/SPTREMBL;Acc:Q90806]	ENSGALG00000003613	Q90806_CHICK	-0.43	0.03
XM_418800	LIM domains containing 1	420701	LIMD1		ENSGALG00000023079		-0.43	0.03
NW_001471685		NA		acyl-CoA synthetase long-chain family member 1 [Source:RefSeq_peptide;Acc:NP_001012596]	ENSGALG00000010628	NP_001012596.1	-0.43	0.03
XR_026999	similar to guanine nucleotide exchange factor	425964	LOC425964		ENSGALG00000013224	431192	-0.43	0.03
M84767	beta-2-microglobulin	414830	B2M	Beta-2-microglobulin precursor. [Source:Uniprot/SWISSPROT;Acc:P21611]	ENSGALG00000002160	B2MG_CHICK	-0.43	0.03
AJ720688	nucleoporin 85kDa	422120	NUP85	Hypothetical protein. [Source:Uniprot/SPTREMBL;Acc:Q5ZIU6]	ENSGALG00000007974	Q5ZIU6_CHICK	-0.43	0.03
AF106940	hyaluronan synthase 2	395594	HAS2	Hyaluronan synthase 2 (EC 2.4.1.212) (Hyaluronate synthase 2) (Hyaluronic acid synthase 2) (HA synthase 2) (CHAS2). [Source:Uniprot/SWISSPROT;Acc:O57424]	ENSGALG00000016394	HAS2_CHICK	-0.43	0.03
AY057383	DEAD (Asp-Glu-Ala-Asp) box polypeptide 1	395249	DDX1	DEAD box protein DDX1 [Source:RefSeq_peptide;Acc:NP_989894]	ENSGALG00000016461	NP_989894.1	-0.43	0.03
BX935012		NA			ENSGALG00000015035	KIAA1919	-0.43	0.04
CR406056		NA					-0.43	0.04
XR_026922	similar to Type II cGMP-dependent protein kinase	428753	LOC428753		ENSGALG00000010909	PRKG2	-0.43	0.04
CR390695	similar to dedicator of cytokinesis 8; 1200017A24Rik	427348	LOC427348		ENSGALG00000010156	427348	-0.43	0.04
CR523829		NA					-0.43	0.04
XM_426095	similar to LOC398586 protein	428541	LOC428541	Hypothetical protein. [Source:Uniprot/SPTREMBL;Acc:Q5F3Q3]	ENSGALG00000000329	Q5F3Q3_CHICK	-0.43	0.04
XM_414230		NA		Alpha-fetoprotein enhancer-binding protein (Fragment). [Source:Uniprot/SPTREMBL;Acc:Q9YGP8]	ENSGALG00000000713	Q9YGP8_CHICK	-0.43	0.04
AJ720983	hypothetical protein	769254	LOC769254	Hypothetical protein. [Source:Uniprot/SPTREMBL;Acc:Q5ZI01]	ENSGALG00000007772	Q5ZI01_CHICK	-0.43	0.04
AJ719891	acireductone dioxygenase 1	421918	RCJMB04_7o8				-0.43	0.04
CR523307		NA					-0.43	0.04
XM_426579	similar to cAMP-GEFII	429022	LOC429022		ENSGALG00000009357	RAPGEF4	-0.43	0.04
CR352806		NA		Hypothetical protein. [Source:Uniprot/SPTREMBL;Acc:Q5ZHQ6]	ENSGALG00000007519	Q5ZHQ6_CHICK	-0.43	0.04
NW_001471518		NA			ENSGALG00000017281		-0.43	0.04
CR407445		NA			ENSGALG00000009699	425024	-0.43	0.05
BX932205		NA					-0.44	0.03
CR391697		NA					-0.44	0.03
NW_001471513		NA		RecQ protein-like (DNA helicase Q1-like) [Source:RefSeq_peptide;Acc:NP_989724]	ENSGALG00000013174	NP_989724.1	-0.44	0.03
BX932599		NA					-0.44	0.03
CR523932		NA					-0.44	0.03
CR385288	target of myb1	396049	TOM1				-0.44	0.03
XR_027043	similar to tuberin	416552	LOC416552		ENSGALG00000005646	416552	-0.44	0.03
NW_001471503		NA			ENSGALG00000008822	417266	-0.44	0.03
BX935773		NA					-0.44	0.03
XM_419956	similar to GREB1 protein	421944	LOC421944		ENSGALG00000016455	NP_055483.2	-0.44	0.03
BX936140		NA			ENSGALG00000007253	424908	-0.44	0.03
CR388803	hydroxyacyl-Coenzyme A dehydrogenase/3-ketoacyl-Coenzyme A thiolase/enoyl-Coenzyme A hydratase (trifunctional protein), beta subunit	421995	HADHB		ENSGALG00000016555	421995	-0.44	0.03
BX930757		NA		MKI67 FHA domain-interacting nucleolar phosphoprotein (Nucleolar protein interacting with the FHA domain of pKI-67) (hNIFK) (Nucleolar phosphoprotein Nopp34). [Source:Uniprot/SWISSPROT;Acc:Q9BYG3] [from human gene ENSG00000155438]	ENSGALG00000011650	MKI67IP [from human gene ENSG00000155438]	-0.44	0.04
XM_421597	apoptosis-inducing factor, mitochondrion-associated, 2	423720	AIFM2		ENSGALG00000004777	423720	-0.44	0.04
CR338994		NA		Transcription factor Sp3. [Source:Uniprot/SWISSPROT;Acc:Q90WR8]	ENSGALG00000009327	SP3_CHICK	-0.44	0.04
XM_426253	similar to LGR7.2	428695	LOC428695		ENSGALG00000004543	RXFP2	-0.44	0.04
XM_426716	similar to otolin-1	429161	LOC429161		ENSGALG00000009518	131149	-0.44	0.04
XM_417510	similar to potassium voltage-gated channel, subfamily G, member 1	419347	LOC419347		ENSGALG00000007980	419347	-0.44	0.04
BX929772	armadillo repeat containing 7	422118	ARMC7		ENSGALG00000007961	422118	-0.44	0.04
CR338773		NA					-0.44	0.04
AJ720336	tumor necrosis factor, alpha-induced protein 8-like 1	420162	TNFAIP8L1	Hypothetical protein. [Source:Uniprot/SPTREMBL;Acc:Q5ZJU8]	ENSGALG00000004266	Q5ZJU8_CHICK	-0.44	0.04
CR406428		NA			ENSGALG00000006496	SENP2	-0.44	0.04
BX935366	similar to hypothetical protein	423784	LOC423784				-0.44	0.04
AF329451	pol-like protein ENS-3	395341	ENS-3	pol-like protein ENS-3 [Source:RefSeq_peptide;Acc:NP_989963]	ENSGALG00000012925	NP_989963.1	-0.44	0.04
CR388675		NA					-0.44	0.05
CR390929		NA					-0.44	0.05
BX932550		NA			ENSGALG00000005380	MMTA2_HUMAN	-0.44	0.05
U04613		NA					-0.44	0.05
NW_001488821		NA			ENSGALG00000005839	ARID3A	-0.45	0.03
CR524188		NA					-0.45	0.03
NW_001471698		NA					-0.45	0.03
CR338876		NA			ENSGALG00000015196	421102	-0.45	0.03
BX934592	chromodomain helicase DNA binding protein 6	419127	CHD6		ENSGALG00000021511	CHD6	-0.45	0.03
AJ584653		NA					-0.45	0.03
XM_419139	laminin, alpha 1	374016	LAMA1	Laminin alpha 1 chain (Fragment). [Source:Uniprot/SPTREMBL;Acc:Q91429]	ENSGALG00000014615	Q91429_CHICK	-0.45	0.03
XM_418558	similar to KIAA0934 protein	420456	LOC420456		ENSGALG00000006652	DIP2C	-0.45	0.03
NW_001471698		NA					-0.45	0.03
AJ720824	neurochondrin	419633	RCJMB04_26k21	Hypothetical protein. [Source:Uniprot/SPTREMBL;Acc:Q5ZIG0]	ENSGALG00000002408	Q5ZIG0_CHICK	-0.45	0.03
BX932987		NA			ENSGALG00000010775	FMN2	-0.45	0.03
CR388706		NA					-0.45	0.03
AJ720653	BCL2-associated athanogene 3	423931	BAG3	Hypothetical protein. [Source:Uniprot/SPTREMBL;Acc:Q5ZIY1]	ENSGALG00000009433	Q5ZIY1_CHICK	-0.45	0.03
XM_414581	hypothetical LOC416263	416263	LOC416263		ENSGALG00000004078		-0.45	0.03
BX931034		NA			ENSGALG00000002501	408253	-0.45	0.04
XM_422428	hypothetical LOC424588	424588	LOC424588		ENSGALG00000010203		-0.45	0.04
BX950839	nuclear receptor binding factor 2	423656	NRBF2				-0.45	0.04
BX933562		NA		Nidogen 1 (Fragment). [Source:Uniprot/SPTREMBL;Acc:Q9I9K4]	ENSGALG00000010982	Q9I9K4_CHICK	-0.45	0.04
CR523867	hypothetical protein LOC772297	772297	RCJMB04_29e2	Hypothetical protein. [Source:Uniprot/SPTREMBL;Acc:Q5ZI90]	ENSGALG00000015923	Q5ZI90_CHICK	-0.45	0.04
CR388501	piwi-like 1 (Drosophila)	416804	PIWIL1				-0.45	0.04
AF110994	homeodomain protein	395738	NKX-2.2				-0.45	0.04
CR354127		NA		short coiled-coil protein [Source:RefSeq_peptide;Acc:NP_115936] [from human gene ENSG00000153130]	ENSGALG00000009813	SCOC [from human gene ENSG00000153130]	-0.45	0.04
XM_416329		NA		N-acetylglucosamine-1-phosphate transferase [Source:RefSeq_peptide;Acc:NP_077288] [from human gene ENSG00000111670]	ENSGALG00000012763	GNPTAB [from human gene ENSG00000111670]	-0.45	0.05
CR407333	transmembrane protein 32	422240	TMEM32		ENSGALG00000006162	422240	-0.46	0.03
BX929952		NA			ENSGALG00000007611	424924	-0.46	0.03
XM_001235604	similar to Ubiquitin specific peptidase 13 (isopeptidase T-3)	776039	LOC776039		ENSGALG00000008909	429286	-0.46	0.03
BX930991	ERGIC and golgi 3	419137	ERGIC3				-0.46	0.03
CR387716		NA					-0.46	0.03
BX933714		NA					-0.46	0.03
AJ558161		NA		deleted in bladder cancer 1 [Source:RefSeq_peptide;Acc:NP_989780]	ENSGALG00000006997	NP_989780.1	-0.46	0.03
BX933005		NA			ENSGALG00000006766	416956	-0.46	0.03
BX934925		NA					-0.46	0.03
CR353439		NA					-0.46	0.03
BX936196	gap junction protein, beta 1, 32kDa (connexin 32)	378797	GJB1	gap junction protein, beta 1, 32kDa (connexin 32) [Source:RefSeq_peptide;Acc:NP_989702]	ENSGALG00000005541	NP_989702.1	-0.46	0.03
BX931520		NA			ENSGALG00000015108	427244	-0.46	0.03
CR523728		NA		Hypothetical protein. [Source:Uniprot/SPTREMBL;Acc:Q5ZMQ9]	ENSGALG00000014683	Q5ZMQ9_CHICK	-0.46	0.04
XM_428291	similar to cysteine and histidine-rich cytoplasmic protein	430740	LOC430740				-0.46	0.04
BX936005		NA		Leucine-rich glioma-inactivated protein 1 precursor (Epitempin-1). [Source:Uniprot/SWISSPROT;Acc:O95970] [from human gene ENSG00000108231]	ENSGALG00000006605	LGI1 [from human gene ENSG00000108231]	-0.46	0.04
XM_426718	similar to putative SH3 domain-containing guanine exchange factor SGEF	429163	LOC429163		ENSGALG00000010352	NP_056410.2	-0.46	0.04
CR352680	Shwachman-Bodian-Diamond syndrome	417477	SBDS	Hypothetical protein. [Source:Uniprot/SPTREMBL;Acc:Q5ZIY4]	ENSGALG00000001104	Q5ZIY4_CHICK	-0.46	0.04
XM_414568	similar to tyrosine kinase	416247	LOC416247		ENSGALG00000003857	416247	-0.46	0.04
U12533		NA		Transcription factor SOX-9. [Source:Uniprot/SWISSPROT;Acc:P48434]	ENSGALG00000004386	SOX9_CHICK	-0.46	0.04
CR385537		NA					-0.46	0.04
AJ719873	developmentally regulated GTP binding protein 2	416513	RCJMB04_7i14	Hypothetical protein. [Source:Uniprot/SPTREMBL;Acc:Q5ZL61]	ENSGALG00000004953	Q5ZL61_CHICK	-0.46	0.04
CR388649	tumor protein p73-like	374269	TP73L	transformation related protein 63 [Source:RefSeq_peptide;Acc:NP_989682]	ENSGALG00000007324	NP_989682.1	-0.46	0.04
AJ719586	RIO kinase 2 (yeast)	427278	RIOK2	Hypothetical protein. [Source:Uniprot/SPTREMBL;Acc:Q5ZLZ8]	ENSGALG00000015288	Q5ZLZ8_CHICK	-0.46	0.04
NW_001471512		NA			ENSGALG00000009556	417793	-0.46	0.05
L38519	tectorin beta	396320	TECTB	Beta-tectorin precursor. [Source:Uniprot/SWISSPROT;Acc:P54097]	ENSGALG00000008802	TECTB_CHICK	-0.46	0.05
AJ294707		NA		eukaryotic translation initiation factor 2, subunit 2 beta, 38kDa [Source:RefSeq_peptide;Acc:NP_989928]	ENSGALG00000002045	NP_989928.1	-0.47	0.03
CR524292		NA					-0.47	0.03
NW_001471534		NA		Interleukin-10 receptor 2. [Source:Uniprot/SPTREMBL;Acc:Q2PBB9]	ENSGALG00000015941	Q2PBB9_CHICK	-0.47	0.03
XM_417352	similar to Probable ATP-dependent RNA helicase DHX35 (DEAH box protein 35)	419172	LOC419172		ENSGALG00000003658	419172	-0.47	0.03
AJ720935	phosphoribosyl pyrophosphate synthetase 2	418639	PRPS2	Hypothetical protein. [Source:Uniprot/SPTREMBL;Acc:Q5ZI49]	ENSGALG00000016592	Q5ZI49_CHICK	-0.47	0.03
CR523466		NA					-0.47	0.03
CR385350		NA					-0.47	0.03
NM_001031317	cholinergic receptor, nicotinic, delta	424940	CHRND	Acetylcholine receptor protein subunit delta precursor. [Source:Uniprot/SWISSPROT;Acc:P02717]	ENSGALG00000007899	ACHD_CHICK	-0.47	0.03
BX930566		NA		ARM-1 protein [Source:RefSeq_peptide;Acc:NP_989982]	ENSGALG00000005200	NP_989982.1	-0.47	0.03
AJ721037		NA		Hypothetical protein. [Source:Uniprot/SPTREMBL;Acc:Q5ZHU7]	ENSGALG00000010911	Q5ZHU7_CHICK	-0.47	0.03
AJ721044	similar to RIKEN cDNA 4930570C03	426887	RCJMB04_33e14				-0.47	0.03
XM_415986		NA					-0.47	0.03
CR389217		NA		Hypothetical protein. [Source:Uniprot/SPTREMBL;Acc:Q5ZI07]	ENSGALG00000005110	Q5ZI07_CHICK	-0.47	0.03
BX932558		NA					-0.47	0.04
BX933710		NA					-0.47	0.04
CR353011		NA			ENSGALG00000023996		-0.47	0.04
XM_417799	similar to Myotubularin related protein 9	419652	LOC419652		ENSGALG00000003313		-0.47	0.04
BX934437		NA					-0.47	0.04
XM_421973	similar to ceramide kinase-like protein	424120	LOC424120		ENSGALG00000008910	CERKL	-0.47	0.04
AJ720603	DEP domain containing 1	424710	RCJMB04_21d5	Hypothetical protein. [Source:Uniprot/SPTREMBL;Acc:Q5ZJ31]	ENSGALG00000011275	Q5ZJ31_CHICK	-0.47	0.05
XM_001234842	hypothetical protein LOC771579	771579	LOC771579				-0.47	0.05
XM_423912	similar to intestinal alkaline sphingomyelinase	426249	LOC426249		ENSGALG00000013743	426249	-0.47	0.05
XM_420389	similar to FLJ38482 protein	422421	LOC422421		ENSGALG00000009528	422421	-0.47	0.05
XM_416432	similar to MGC108445 protein	418201	LOC418201		ENSGALG00000013265	GYS2	-0.47	0.05
NW_001471728		NA					-0.47	0.05
XM_428850	similar to type II keratin K6h	431299	LOC431299				-0.48	0.03
CR386362		NA					-0.48	0.03
CR389197		NA		Hypothetical protein. [Source:Uniprot/SPTREMBL;Acc:Q5ZK35]	ENSGALG00000012000	Q5ZK35_CHICK	-0.48	0.03
BX931498		NA			ENSGALG00000001226	426955	-0.48	0.03
CR523858		NA			ENSGALG00000023249		-0.48	0.03
BX933561	similar to podocan	424647	LOC424647				-0.48	0.03
M80827		NA					-0.48	0.03
XM_420435	hypothetical LOC422470	422470	LOC422470		ENSGALG00000010022	422470	-0.48	0.03
BX935093		NA					-0.48	0.03
XM_415419	inositol polyphosphate-5-phosphatase, 72 kDa	417136	INPP5E		ENSGALG00000002364	KIAA0310	-0.48	0.03
CR387546	hypothetical gene supported by CR387546	415795	LOC415795	Hypothetical protein. [Source:Uniprot/SPTREMBL;Acc:Q5ZI21]	ENSGALG00000005261	Q5ZI21_CHICK	-0.48	0.03
XM_420692	tumor suppressor candidate 3	422738	TUSC3				-0.48	0.03
M92038	rhodopsin (opsin 2, rod pigment)	396486	RHO	Green-sensitive opsin (Green cone photoreceptor pigment). [Source:Uniprot/SWISSPROT;Acc:P28683]	ENSGALG00000002848	OPSG_CHICK	-0.48	0.03
XM_419066	similar to GABA-B receptor	420979	LOC420979		ENSGALG00000013200	GABBR2	-0.48	0.03
CR385420		NA			ENSGALG00000001604		-0.48	0.03
CR387517		NA			ENSGALG00000001419	DAB2IP	-0.48	0.04
XM_420393		NA			ENSGALG00000009568	422425	-0.48	0.04
BX931979	transmembrane protein 5	417820	TMEM5				-0.48	0.04
BX935906		NA		5'AMP-activated protein kinase beta-1 non-catalytic subunit. [Source:Uniprot/SPTREMBL;Acc:Q27IP4]	ENSGALG00000007373	Q27IP4_CHICK	-0.48	0.05
BX929877		NA			ENSGALG00000020488	C11orf24	-0.49	0.02
CR387809		NA			ENSGALG00000020185	C4orf14	-0.49	0.02
BX934296		NA			ENSGALG00000007712	MYO1B	-0.49	0.02
BX932422		NA			ENSGALG00000015163	RNF138	-0.49	0.02
CR353898	LIM domains containing 1	420701	LIMD1		ENSGALG00000011848	420701	-0.49	0.02
AB005553	transforming growth factor, beta-induced, 68kDa	395897	TGFBI	RGD-CAP [Source:RefSeq_peptide;Acc:NP_990367]	ENSGALG00000006319	NP_990367.1	-0.49	0.02
XM_415670	similar to DNA polymerase gamma accessory subunit	417418	LOC417418		ENSGALG00000003520	417418	-0.49	0.03
CR352987		NA		Hypothetical protein. [Source:Uniprot/SPTREMBL;Acc:Q5ZII0]	ENSGALG00000016545	Q5ZII0_CHICK	-0.49	0.03
AJ720681	dynamin 1-like	418132	RCJMB04_2k14	Hypothetical protein. [Source:Uniprot/SPTREMBL;Acc:Q5F469]	ENSGALG00000012929	Q5F469_CHICK	-0.49	0.03
CR338732		NA		Hypothetical protein. [Source:Uniprot/SPTREMBL;Acc:Q5F483]	ENSGALG00000005767	Q5F483_CHICK	-0.49	0.03
BX932450		NA			ENSGALG00000016911	CM007_HUMAN	-0.49	0.03
CR386733		NA					-0.49	0.03
AF161712	Rho-related BTB domain containing 2	373904	RHOBTB2	Rho-related BTB domain containing 2 [Source:RefSeq_peptide;Acc:NP_989446]	ENSGALG00000000452	NP_989446.1	-0.49	0.03
XM_001235082	similar to XK-related protein 7	771861	LOC771861		ENSGALG00000006467	XKR7	-0.49	0.03
BX932646		NA			ENSGALG00000015437	418440	-0.49	0.03
XM_417358	similar to phosphatidyl inositol glycan class T	419179	LOC419179		ENSGALG00000003909	PIGT	-0.49	0.03
CR353869	similar to calcyphosphine 2	417859	LOC417859		ENSGALG00000010208	CAPS2	-0.49	0.03
XM_421921	hypothetical LOC424065	424065	LOC424065		ENSGALG00000008145	424065	-0.49	0.03
CR389895		NA			ENSGALG00000005873	416924	-0.49	0.03
AJ720990	Cas-Br-M (murine) ecotropic retroviral transforming sequence-like 1	417701	CBLL1	Hypothetical protein. [Source:Uniprot/SPTREMBL;Acc:Q5ZHZ4]	ENSGALG00000007975	Q5ZHZ4_CHICK	-0.49	0.03
XM_426640	similar to LOC495522 protein	429084	LOC429084		ENSGALG00000005619	429084	-0.49	0.04
AJ719411	adiponectin receptor 2	418155	ADIPOR2	Hypothetical protein. [Source:Uniprot/SPTREMBL;Acc:Q5ZMH3]	ENSGALG00000013000	Q5ZMH3_CHICK	-0.49	0.04
CR387746	CTD (carboxy-terminal domain, RNA polymerase II, polypeptide A) phosphatase, subunit 1	420813	CTDP1		ENSGALG00000012653	420814	-0.49	0.04
CR387863		NA					-0.5	0.02
BX929934		NA			ENSGALG00000007981	415558	-0.5	0.02
BX950409	cell adhesion molecule 2	418463	CADM2		ENSGALG00000015499	418463	-0.5	0.02
XM_001235463	similar to RIKEN cDNA 2810410C14 gene	772308	LOC772308		ENSGALG00000010758		-0.5	0.02
AJ720328	similar to Calcipressin 3 (Down syndrome candidate region 1-like protein 2) (Myocyte-enriched calcineurin interacting protein 3) (MCIP3)	419698	RCJMB04_15g5	Hypothetical protein. [Source:Uniprot/SPTREMBL;Acc:Q5ZJV6]	ENSGALG00000004282	Q5ZJV6_CHICK	-0.5	0.02
BX932647	Rho GTPase activating protein 18	421706	ARHGAP18		ENSGALG00000014013	429616	-0.5	0.02
CR387393	G1 to S phase transition 1	416416	RCJMB04_6h9	Ribosomal L1 domain-containing protein 1 (Cellular senescence- inhibited gene protein) (PBK1 protein) (CATX-11). [Source:Uniprot/SWISSPROT;Acc:O76021] [from human gene ENSG00000171490]	ENSGALG00000002873	RSL1D1 [from human gene ENSG00000171490]	-0.5	0.02
CR353910		NA					-0.5	0.02
BX934719		NA			ENSGALG00000011895	NDUFA6	-0.5	0.02
CR406921		NA			ENSGALG00000000993	417095	-0.5	0.03
CR389405		NA			ENSGALG00000023184		-0.5	0.03
XM_418212	hypothetical LOC420092	420092	LOC420092		ENSGALG00000001773	RFX2	-0.5	0.03
AJ719718	sterol-C4-methyl oxidase-like	422423	SC4MOL	C-4 methylsterol oxidase (EC 1.14.13.72) (Methylsterol monooxygenase). [Source:Uniprot/SWISSPROT;Acc:Q5ZLL6]	ENSGALG00000009560	ERG25_CHICK	-0.5	0.03
CR390241		NA			ENSGALG00000004952	422189	-0.5	0.03
XR_026711	similar to neuroligin 3	770104	LOC770104		ENSGALG00000005553	NLGN3	-0.5	0.03
CR387284		NA		Oxysterol binding protein-related protein 6 (OSBP-related protein 6) (ORP-6). [Source:Uniprot/SWISSPROT;Acc:Q9BZF3] [from human gene ENSG00000079156]	ENSGALG00000009172	OSBPL6 [from human gene ENSG00000079156]	-0.5	0.03
CR387820		NA			ENSGALG00000016419	DDEF2	-0.5	0.03
BX950636	MAP/microtubule affinity-regulating kinase 1	421342	MARK1		ENSGALG00000009483	421342	-0.5	0.03
NW_001471673		NA		Neuronal acetylcholine receptor protein subunit alpha-2 precursor. [Source:Uniprot/SWISSPROT;Acc:P09480]	ENSGALG00000016565	ACHA2_CHICK	-0.5	0.03
CR385385		NA					-0.5	0.03
CR407462		NA			ENSGALG00000010119	CDKL2	-0.5	0.03
CR389038		NA					-0.5	0.03
XM_001232767		NA		Voltage-gated sodium channel H (Fragment). [Source:Uniprot/SPTREMBL;Acc:O42418]	ENSGALG00000006112	O42418_CHICK	-0.5	0.04
NW_001471676		NA			ENSGALG00000008787	421274	-0.5	0.04
AJ720971		NA		DnaJ homolog subfamily C member 3. [Source:Uniprot/SWISSPROT;Acc:Q5ZI13]	ENSGALG00000016894	DNJC3_CHICK	-0.5	0.04
BX934863	similar to chromosome 2 open reading frame 25	424311	LOC424311	Protein C2orf25 homolog, mitochondrial precursor. [Source:Uniprot/SWISSPROT;Acc:Q5ZKP2]	ENSGALG00000012473	CB025_CHICK	-0.5	0.04
XM_001231525	hypothetical protein LOC768538	768538	LOC768538		ENSGALG00000009037	C20orf38	-0.5	0.05
XM_417104	similar to deleted in liver cancer 2 alpha	418908	LOC418908		ENSGALG00000017065	STARD13	-0.51	0.02
XM_416813	similar to retinoic acid induced 2	418614	LOC418614		ENSGALG00000016538	418614	-0.51	0.02
L48921		NA		Neurite outgrowth inhibitor NOGO-A (Fragment). [Source:Uniprot/SPTREMBL;Acc:Q6RSS8]	ENSGALG00000008130	Q6RSS8_CHICK	-0.51	0.02
CR389666	ring finger protein 214	419767	RNF214		ENSGALG00000007277	419767	-0.51	0.02
CR388566		NA					-0.51	0.02
BX929685		NA			ENSGALG00000000177	429811	-0.51	0.02
CR523739		NA					-0.51	0.03
BX934672	potassium channel tetramerisation domain containing 1	421087	KCTD1		ENSGALG00000015124	421087	-0.51	0.03
CR353934	polybromo 1 protein	396074	PB1	Polybromo-1 protein (hPB1) (Polybromo-1D) (BRG1-associated factor 180) (BAF180). [Source:Uniprot/SWISSPROT;Acc:Q86U86] [from human gene ENSG00000163939]	ENSGALG00000001590	PB1_HUMAN [from human gene ENSG00000163939]	-0.51	0.03
BX932058	SEC11 homolog C (S. cerevisiae)	426850	SEC11C		ENSGALG00000002839	426850	-0.51	0.03
CR523914		NA					-0.51	0.03
BX933890	cyclin-dependent kinase 2-interacting protein	423467	2810452K22RIK		ENSGALG00000011372	423467	-0.51	0.03
BX933768		NA					-0.51	0.03
AF380358	optineurin	374079	OPTN	Optineurin (Ag9-C5) (FIP-2). [Source:Uniprot/SWISSPROT;Acc:Q90Z16]	ENSGALG00000013738	OPTN_CHICK	-0.51	0.03
CR523991		NA					-0.51	0.03
XM_417142	similar to chromosome 13 open reading frame 3	418948	LOC418948		ENSGALG00000017128	CM003_HUMAN	-0.51	0.03
BX932577	SMAD family member 5	395679	SMAD5	Smad5 protein (Fragment). [Source:Uniprot/SPTREMBL;Acc:Q9W6N3]	ENSGALG00000006309	Q56I99_CHICK	-0.51	0.03
BX929845		NA			ENSGALG00000023903		-0.51	0.03
AF492497	nuclear receptor subfamily 1, group H, member 4	373902	NR1H4	nuclear receptor subfamily 1, group H, member 4 [Source:RefSeq_peptide;Acc:NP_989444]	ENSGALG00000011594	NP_989444.1	-0.51	0.04
CR407410	hypothetical gene supported by CR407410	416292	LOC416292		ENSGALG00000006003		-0.51	0.04
AF123883	neurogenin 1	395699	NEUROG1	neurogenin 1 [Source:RefSeq_peptide;Acc:NP_990214]	ENSGALG00000006349	NP_990214.1	-0.51	0.04
CR353438		NA					-0.51	0.04
AJ719561	ectonucleoside triphosphate diphosphohydrolase 6 (putative function)	416708	RCJMB04_3g1	Hypothetical protein. [Source:Uniprot/SPTREMBL;Acc:Q5ZM23]	ENSGALG00000008563	Q5ZM23_CHICK	-0.51	0.04
BX933945	potassium voltage-gated channel, Shaw-related subfamily, member 1	423076	KCNC1		ENSGALG00000006220	KCNC1	-0.51	0.04
CR407187		NA			ENSGALG00000015656	PALM2	-0.51	0.05
XM_415998	hypothetical LOC417754	417754	LOC417754		ENSGALG00000008823	NP_849149.2	-0.51	0.05
BX936268		NA			ENSGALG00000006269	Q5T740_HUMAN	-0.52	0.02
AJ720576	phosphatidylinositol-4-phosphate 5-kinase, type I, beta	427243	RCJMB04_20j15	Phosphatidylinositol-4-phosphate 5-kinase type-1 beta (EC 2.7.1.68) (Phosphatidylinositol-4-phosphate 5-kinase type I beta) (PtdIns(4)P-5- kinase beta) (PIP5KIbeta) (Type I phosphatidylinositol-4-phosphate 5- kinase beta). [Source:Uniprot/SWISSPROT;Acc:Q5ZJ58]	ENSGALG00000015107	PI51B_CHICK	-0.52	0.02
XM_425369	similar to forkhead box K2	427798	LOC427798		ENSGALG00000001577	FOXK2	-0.52	0.03
BX930825		NA			ENSGALG00000012761	NP_060840.2	-0.52	0.03
NW_001471508		NA			ENSGALG00000023485		-0.52	0.03
U04612		NA					-0.52	0.03
BX930960	PHD finger protein 6	422235	PHF6		ENSGALG00000006094	422235	-0.52	0.03
XM_422379	protein kinase, cAMP-dependent, catalytic, beta	424542	PRKACB		ENSGALG00000008841	424542	-0.52	0.03
CR389548		NA			ENSGALG00000011296	FRMD1	-0.52	0.03
CR390842	leucyl-tRNA synthetase	416347	LARS		ENSGALG00000007494	LARS	-0.52	0.03
NW_001471506		NA			ENSGALG00000007676	422104	-0.52	0.04
XM_001232387	hypothetical protein LOC770045	770045	LOC770045		ENSGALG00000002847		-0.52	0.04
XM_426558	similar to serine/threonine kinase FKSG82	429001	LOC429001		ENSGALG00000007724	429001	-0.52	0.04
BX933155	similar to C6orf129 protein	421433	LOC421433		ENSGALG00000010151	C6orf129	-0.52	0.04
CR338886		NA		vav 3 oncogene [Source:RefSeq_peptide;Acc:NP_996745]	ENSGALG00000001915	NP_996745.1	-0.53	0.02
CR733275	similar to FLJ00156 protein	423781	LOC423781		ENSGALG00000006165	WDFY4 [from human gene ENSG00000128815]	-0.53	0.02
XM_419170	similar to TAFII105	421086	LOC421086		ENSGALG00000015122		-0.53	0.02
CR386718		NA					-0.53	0.03
BX933541		NA			ENSGALG00000000276	FBXL17	-0.53	0.03
CR385608		NA			ENSGALG00000000335	ENSGALG00000000335	-0.53	0.03
CR391229		NA			ENSGALG00000014823		-0.53	0.03
XM_422118	similar to family with sequence similarity 62 (C2 domain containing), member C	424271	LOC424271		ENSGALG00000012092	FAM62C	-0.53	0.03
NW_001471545		NA		Hypothetical protein. [Source:Uniprot/SPTREMBL;Acc:Q5ZIZ9]	ENSGALG00000016816	Q5ZIZ9_CHICK	-0.53	0.03
AF064253		NA		Retinal dehydrogenase 2 (EC 1.2.1.36) (RalDH2) (RALDH 2) (RALDH(II)) (Retinaldehyde-specific dehydrogenase type 2) (Aldehyde dehydrogenase family 1 member A2). [Source:Uniprot/SWISSPROT;Acc:O93344]	ENSGALG00000004270	AL1A2_CHICK	-0.53	0.03
AF320331	interferon regulatory factor 4	374179	IRF4	interferon regulatory factor 4 [Source:RefSeq_peptide;Acc:NP_989630]	ENSGALG00000012830	NP_989630.1	-0.53	0.03
BX929291	PHD finger protein 21A	423199	PHF21A				-0.53	0.03
XR_027071	similar to PYK2	421998	LOC421998		ENSGALG00000016564	PTK2B	-0.53	0.04
CR390858		NA					-0.53	0.04
XM_416597	collagen, type VIII, alpha 1	418378	COL8A1		ENSGALG00000015253	418378	-0.53	0.04
NW_001471442		NA					-0.54	0.02
XM_418896		NA			ENSGALG00000012616	COL15A1	-0.54	0.02
BX930208		NA			ENSGALG00000007379	WAC	-0.54	0.02
NW_001471638		NA		Ovalbumin-related protein Y (Gene Y protein). [Source:Uniprot/SWISSPROT;Acc:P01014]	ENSGALG00000012871	OVALY_CHICK	-0.54	0.02
NW_001471449		NA			ENSGALG00000003886	416251	-0.54	0.03
CR523102		NA					-0.54	0.03
XM_421316		NA		Calmodulin (CaM). [Source:Uniprot/SWISSPROT;Acc:P62149]	ENSGALG00000010679	CALM_CHICK	-0.54	0.03
BX933960		NA					-0.54	0.03
BX932173		NA		Hypothetical protein. [Source:Uniprot/SPTREMBL;Acc:Q5ZHK9]	ENSGALG00000019358	Q5ZHK9_CHICK	-0.54	0.03
CR353223		NA			ENSGALG00000021877		-0.54	0.03
XM_001235002	hypothetical protein LOC771763	771763	LOC771763		ENSGALG00000023639	ANGPT4	-0.54	0.03
NW_001471683		NA		Nocturnin (Fragment). [Source:Uniprot/SPTREMBL;Acc:Q9DGP8]	ENSGALG00000009768	Q9DGP8_CHICK	-0.54	0.03
CR523259		NA			ENSGALG00000021851		-0.54	0.04
AJ719291		NA		glucose phosphate isomerase [Source:RefSeq_peptide;Acc:NP_001006128]	ENSGALG00000004956	NP_001006128.1	-0.54	0.04
CR385578		NA					-0.54	0.05
XM_001231266	similar to chick olfactory receptor 7	768547	LOC768547		ENSGALG00000023977	415592	-0.55	0.02
XM_426125	hypothetical LOC428569	428569	LOC428569		ENSGALG00000009973	SLC3A1	-0.55	0.02
CR338952		NA					-0.55	0.02
AF372468	ras homolog gene family, member Q	395114	RHOQ	Rho small GTPase TC10 [Source:RefSeq_peptide;Acc:NP_989792]	ENSGALG00000010010	NP_989792.1	-0.55	0.02
BX930114	similar to Putative protein 15E1.2	416976	LOC416976		ENSGALG00000007195	416976	-0.55	0.02
AJ720585		NA		peptidase (mitochondrial processing) alpha [Source:RefSeq_peptide;Acc:NP_001006197]	ENSGALG00000001950	NP_001006197.1	-0.55	0.02
XM_423028	hypothetical LOC425243	425243	LOC425243				-0.55	0.02
CR391455		NA			ENSGALG00000007334	ABAT	-0.55	0.03
XM_421745	hypothetical LOC423879	423879	LOC423879		ENSGALG00000023545	423880	-0.55	0.03
NW_001471715		NA		Protein KIAA1279 homolog. [Source:Uniprot/SWISSPROT;Acc:Q5ZIL9]	ENSGALG00000004156	K1279_CHICK	-0.55	0.03
CR523889	endoplasmic reticulum protein 29	416882	RCJMB04_24f23				-0.55	0.03
CR353563		NA			ENSGALG00000009149	424129	-0.55	0.04
BX934023		NA					-0.55	0.04
CR390994		NA					-0.55	0.04
CR523738		NA					-0.55	0.05
BX930307	SDA1 domain containing 1	422642	SDAD1		ENSGALG00000011529	422641	-0.56	0.02
CR390887		NA					-0.56	0.02
AB243875	cytochrome P450, family 51, subfamily A, polypeptide 1	420548	CYP51	Lanosterol 14alpha-demethylase (Fragment). [Source:Uniprot/SPTREMBL;Acc:Q0KKP4]	ENSGALG00000009365	Q0KKP4_CHICK	-0.56	0.02
CR338768		NA			ENSGALG00000002585	423988	-0.56	0.02
CR387616	T-cell acute lymphocytic leukemia 2	427304	TAL2				-0.56	0.02
Y11474	CD8b molecule	396175	CD8B	CD8 beta [Source:RefSeq_peptide;Acc:NP_990578]	ENSGALG00000015902	NP_990578.1	-0.56	0.02
CR388939	talpid3	423540	LOC423540	TALPID3 protein (Fragment). [Source:Uniprot/SPTREMBL;Acc:Q1G7G8]	ENSGALG00000012025	Q1G7G9_CHICK	-0.56	0.03
BX932914		NA					-0.56	0.03
BX934025	spastic paraplegia 21 homolog (human)	415526	SPG21	acid cluster protein 33 [Source:RefSeq_peptide;Acc:NP_057714] [from human gene ENSG00000090487]	ENSGALG00000007262	SPG21 [from human gene ENSG00000090487]	-0.56	0.03
CR523750		NA					-0.56	0.03
AJ719791		NA		RNA binding motif protein 7 [Source:RefSeq_peptide;Acc:NP_001006318]	ENSGALG00000007017	NP_001006318.1	-0.56	0.04
AJ720245		NA		similar to coiled-coil-helix-coiled-coil-helix domain containing 2; 16.7kD protein; chromosome 7 open reading frame 17 [Source:RefSeq_peptide;Acc:NP_001006218]	ENSGALG00000002495	NP_001006218.1	-0.56	0.04
BX932320		NA					-0.56	0.04
CR387711		NA					-0.56	0.05
XM_416315	hypothetical LOC418079	418079	LOC418079		ENSGALG00000012694	418079	-0.57	0.02
AJ719552		NA		hypothetical protein LOC417699 [Source:RefSeq_peptide;Acc:NP_001025898]	ENSGALG00000007931	NP_001025898.1	-0.57	0.02
BX934047		NA			ENSGALG00000009399	420551	-0.57	0.02
CR406847		NA					-0.57	0.02
BX929599		NA					-0.57	0.03
CR338729		NA			ENSGALG00000016337	TATDN1	-0.57	0.03
CR354188	D-2-hydroxyglutarate dehydrogenase	424853	D2HGDH				-0.57	0.03
BX930699		NA			ENSGALG00000003122	425104	-0.57	0.03
XM_001232220	similar to Keratin 5 (epidermolysis bullosa simplex, Dowling-Meara/Kobner/Weber-Cockayne types)	769040	LOC769040				-0.57	0.03
CR387380	breast cancer anti-estrogen resistance 1	415691	BCAR1		ENSGALG00000023828	LDHD	-0.57	0.03
BX935096	ferritoid	378899	FTD	ferritoid [Source:RefSeq_peptide;Acc:NP_989714]	ENSGALG00000006215	NP_989714.1	-0.57	0.03
AJ719996	mitochondrial ribosomal protein L15	421121	MRPL15	39S ribosomal protein L15, mitochondrial precursor (L15mt) (MRP-L15). [Source:Uniprot/SWISSPROT;Acc:Q5ZKT8]	ENSGALG00000015280	RM15_CHICK	-0.57	0.03
AJ719511	ras homolog gene family, member T1	417410	RHOT1	Mitochondrial Rho GTPase 1 (EC 3.6.5.-) (MIRO-1) (Ras homolog gene family member T1). [Source:Uniprot/SWISSPROT;Acc:Q5ZM73]	ENSGALG00000003397	MIRO1_CHICK	-0.57	0.04
BX934838	similar to RIKEN cDNA 1110008P14	417215	LOC417215		ENSGALG00000004789		-0.57	0.04
CR523007		NA					-0.58	0.02
CR385957	deleted in malignant brain tumors 1	426819	DMBT1				-0.58	0.02
CR352634		NA		Hypothetical protein. [Source:Uniprot/SPTREMBL;Acc:Q5ZL96]	ENSGALG00000021253	Q5ZL96_CHICK	-0.58	0.02
CR352665	semaphorin 7A, GPI membrane anchor	415298	SEMA7A	Semaphorin 7A-2 variant (Fragment). [Source:Uniprot/SPTREMBL;Acc:Q0Q5V3]	ENSGALG00000001412	Q0Q5V3_CHICK	-0.58	0.02
XM_420444		NA			ENSGALG00000010081	NP_001009555.2	-0.58	0.02
NW_001471679		NA			ENSGALG00000010691	C1orf101	-0.58	0.03
AJ851652		NA		heat shock 70kDa protein 4-like [Source:RefSeq_peptide;Acc:NP_001012594]	ENSGALG00000010185	NP_001012594.1	-0.58	0.03
XM_415451	similar to FLJ46082 protein	417168	LOC417168		ENSGALG00000003545	NP_997300.1	-0.58	0.03
CR385926		NA		Serine/threonine-protein kinase SRPK2 (EC 2.7.1.37) (Serine/arginine- rich protein-specific kinase 2) (SR-protein-specific kinase 2) (SFRS protein kinase 2). [Source:Uniprot/SWISSPROT;Acc:P78362] [from human gene ENSG00000135250]	ENSGALG00000008154	SRPK2 [from human gene ENSG00000135250]	-0.58	0.03
CR389186		NA					-0.58	0.03
AJ720700	La ribonucleoprotein domain family, member 7	422690	LARP7	Hypothetical protein (Fragment). [Source:Uniprot/SPTREMBL;Acc:Q5ZIT4]	ENSGALG00000012048	Q5ZIT4_CHICK	-0.58	0.03
AJ719465	v-yes-1 Yamaguchi sarcoma viral related oncogene homolog	421127	LYN	Gallus gallus v-yes-1 Yamaguchi sarcoma viral related oncogene homolog (LYN), mRNA. [Source:RefSeq_dna;Acc:NM_001006390]	ENSGALG00000018967	ENSGALG00000018967	-0.58	0.03
CR353882		NA			ENSGALG00000019317	418023	-0.58	0.04
AJ720798		NA					-0.58	0.04
XM_001234165	similar to coded for by human cDNAs R76043 (NID:g850725), R65857 (NID:g838495) and H12868 (NID:g877688)	770844	LOC770844		ENSGALG00000006412	VGLL1	-0.59	0.02
AJ851374	similar to Death-associated protein kinase 1 (DAP kinase 1)	431670	RCJMB04_1b10		ENSGALG00000012608	DAPK1	-0.59	0.02
AJ720092	tyrosine 3-monooxygenase/tryptophan 5-monooxygenase activation protein, eta polypeptide	416955	YWHAH	tyrosine 3-monooxygenase/tryptophan 5-monooxygenase activation protein, eta polypeptide [Source:RefSeq_peptide;Acc:NP_001007840]	ENSGALG00000006743	NP_001007840.1	-0.59	0.03
XM_426209	similar to Grainyhead-like 1 (Drosophila)	428651	LOC428651		ENSGALG00000016439	GRHL1	-0.59	0.04
BX935718		NA					-0.59	0.05
XM_417382	similar to C20orf123	419205	LOC419205		ENSGALG00000004340	419205	-0.6	0.02
CR387598	EMI domain containing 2	417504	EMID2		ENSGALG00000023955		-0.6	0.02
BX950520		NA					-0.6	0.03
CR390027		NA			ENSGALG00000006140	GGA2	-0.6	0.03
CR523734		NA			ENSGALG00000023664		-0.61	0.02
XM_415679		NA			ENSGALG00000021439	417427	-0.61	0.02
XM_414136	similar to system asc amino acid transporter Asc-1	415774	LOC415774		ENSGALG00000004729	415774	-0.61	0.02
BX933615	proteasome (prosome, macropain) subunit, alpha type, 4	415357	PSMA4		ENSGALG00000003046	415357	-0.61	0.02
BX950518	N-acylsphingosine amidohydrolase (acid ceramidase)-like	422641	ASAHL		ENSGALG00000011529	422641	-0.61	0.02
CR406453		NA		Trypsin II-P29 precursor (EC 3.4.21.4). [Source:Uniprot/SWISSPROT;Acc:Q90629]	ENSGALG00000014755	TRY3_CHICK	-0.61	0.02
CR388871	similar to KIAA0648 protein	422787	LOC422787	Hypothetical protein. [Source:Uniprot/SPTREMBL;Acc:Q5F3V3]	ENSGALG00000014286	Q5F3V3_CHICK	-0.61	0.03
AJ719706	similar to RIKEN cDNA 5830415L20	420557	RCJMB04_5h14	Hypothetical protein. [Source:Uniprot/SPTREMBL;Acc:Q5ZLM8]	ENSGALG00000009475	Q5ZLM8_CHICK	-0.61	0.03
AJ851720		NA					-0.62	0.02
CR352787		NA			ENSGALG00000012938	418137	-0.62	0.02
BX934646	aldo-keto reductase family 1, member D1 (delta 4-3-ketosteroid-5-beta-reductase)	418107	AKR1D1		ENSGALG00000012834	418107	-0.62	0.02
XM_417207		NA		Dipeptidyl-peptidase I precursor (EC 3.4.14.1) (DPP-I) (DPPI) (Cathepsin C) (Cathepsin J) (Dipeptidyl transferase) [Contains: Dipeptidyl-peptidase I exclusion domain chain; Dipeptidyl-peptidase I heavy chain; Dipeptidyl-peptidase I light chain]. [Source:Uniprot/SWISSPROT;Acc:P53634] [from human gene ENSG00000109861]	ENSGALG00000017239	CTSC [from human gene ENSG00000109861]	-0.62	0.03
BX929735		NA					-0.62	0.03
BX934443	Sin3A-associated protein, 30kDa	422562	SAP30		ENSGALG00000010750	422562	-0.62	0.04
CR352547		NA			ENSGALG00000016953	418832	-0.62	0.04
AF335427	nuclear factor, interleukin 3 regulated	395326	NFIL3	bZIP protein E4BP4 [Source:RefSeq_peptide;Acc:NP_989949]	ENSGALG00000015209	NP_989949.1	-0.62	0.04
AB031025	platelet-derived growth factor beta polypeptide	374128	PDGFB	platelet-derived growth factor beta polypeptide (simian sarcoma viral (v-sis) oncogene homolog) [Source:RefSeq_peptide;Acc:NP_989601]	ENSGALG00000012178	NP_989601.1	-0.62	0.05
XM_422126	similar to dipeptidylpeptidase 10	424280	LOC424280		ENSGALG00000012156	424280	-0.62	0.05
CR387002		NA		Hypothetical protein. [Source:Uniprot/SPTREMBL;Acc:Q5ZIV2]	ENSGALG00000004937	Q5ZIV2_CHICK	-0.63	0.01
NW_001471681		NA			ENSGALG00000004346	422156	-0.63	0.01
BX931734		NA					-0.63	0.01
J02666	actinin, alpha 1	373918	RCJMB04_23c5	Alpha-actinin-1 (Alpha-actinin cytoskeletal isoform) (Non-muscle alpha-actinin-1) (F-actin cross-linking protein). [Source:Uniprot/SWISSPROT;Acc:P05094]	ENSGALG00000009474	ACTN1_CHICK	-0.63	0.02
CR391437	CTD (carboxy-terminal domain, RNA polymerase II, polypeptide A) phosphatase, subunit 1	420813	CTDP1				-0.63	0.02
CR385611	hypothetical gene supported by CR387685	421780	LOC421780				-0.63	0.02
AF269102	midline 1	373920	MID1	midline 1 (Opitz/BBB syndrome) [Source:RefSeq_peptide;Acc:NP_989460]	ENSGALG00000016603	NP_989460.1	-0.63	0.02
CR389993		NA			ENSGALG00000022957		-0.63	0.02
AJ720205	plakophilin 4	424328	PKP4	Hypothetical protein. [Source:Uniprot/SPTREMBL;Acc:Q5ZK79]	ENSGALG00000012561	Q5ZK79_CHICK	-0.63	0.02
AF165889	SMAD family member 6	374096	SMAD6		ENSGALG00000007865	SMAD6	-0.63	0.02
BX933932	mitogen-activated protein kinase kinase kinase 7 interacting protein 2	421622	MAP3K7IP2		ENSGALG00000012356	421622	-0.63	0.03
AY380825	serum/glucocorticoid regulated kinase	395133	SGK	serum- and glucocorticoid-induced kinase [Source:RefSeq_peptide;Acc:NP_989807]	ENSGALG00000013971	NP_989807.1	-0.63	0.03
XR_026876		NA			ENSGALG00000001160	427528	-0.63	0.04
AJ720657	DnaJ (Hsp40) homolog, subfamily B, member 9	417783	RCJMB04_22p4	Hypothetical protein. [Source:Uniprot/SPTREMBL;Acc:Q5ZIX7]	ENSGALG00000009492	Q5ZIX7_CHICK	-0.64	0.02
CR352769		NA					-0.64	0.02
CR385194		NA					-0.64	0.02
NW_001471685		NA		UDP glycosyltransferase 8 (UDP-galactose ceramide galactosyltransferase) [Source:RefSeq_peptide;Acc:NP_989535]	ENSGALG00000012018	NP_989535.1	-0.64	0.02
CR385423		NA			ENSGALG00000023871		-0.64	0.02
CR388503		NA			ENSGALG00000004926	416511	-0.64	0.02
XM_415774	similar to Unc-45 homolog B (C. elegans)	417527	LOC417527		ENSGALG00000002186	417527	-0.64	0.03
M18539	cytochrome b-5	414798	CYB5	Cytochrome b5. [Source:Uniprot/SWISSPROT;Acc:P00174]	ENSGALG00000013708	CYB5_CHICK	-0.64	0.03
BX950807		NA					-0.65	0.02
AJ851666	solute carrier family 9 (sodium/hydrogen exchanger), member 9	424772	RCJMB04_16a12	Hypothetical protein. [Source:Uniprot/SPTREMBL;Acc:Q5F3I4]	ENSGALG00000002374	Q5F3I4_CHICK	-0.65	0.02
XM_428852	similar to Krt6b protein	431301	LOC431301				-0.65	0.02
Z71930	serpin peptidase inhibitor, clade I (neuroserpin), member 1	425002	SERPINI1	Neuroserpin precursor (Axonin-2). [Source:Uniprot/SWISSPROT;Acc:Q90935]	ENSGALG00000009470	NEUS_CHICK	-0.65	0.02
CR338760	similar to RIKEN cDNA 1110032A13	420806	RCJMB04_2o10	Hypothetical protein. [Source:Uniprot/SPTREMBL;Acc:Q5ZM82]	ENSGALG00000012636	Q5ZM82_CHICK	-0.65	0.02
BX933654		NA					-0.65	0.02
CR352894		NA					-0.65	0.03
BX932626	similar to NOK kinase	418310	LOC418310				-0.65	0.03
CR387698		NA					-0.65	0.03
AJ720946	WD repeat and FYVE domain containing 1	424806	RCJMB04_30j20	Hypothetical protein. [Source:Uniprot/SPTREMBL;Acc:Q5ZI38]	ENSGALG00000005158	Q5ZI38_CHICK	-0.65	0.03
CR389162	acyltransferase like 2	420974	AYTL2		ENSGALG00000013189	420975	-0.66	0.01
BX931539		NA		Copine-3 (Copine III). [Source:Uniprot/SWISSPROT;Acc:O75131] [from human gene ENSG00000085719]	ENSGALG00000015881	CPNE3 [from human gene ENSG00000085719]	-0.66	0.01
BX929800	COBL-like 1	424182	COBLL1		ENSGALG00000011068	424182	-0.66	0.01
CR391066		NA					-0.66	0.02
NW_001471545		NA			ENSGALG00000016757	TSGA10	-0.66	0.02
BX933235	DnaJ (Hsp40) homolog, subfamily C, member 15	418838	DNAJC15		ENSGALG00000016965	418838	-0.66	0.02
CR407247		NA		Hypothetical protein. [Source:Uniprot/SPTREMBL;Acc:Q5ZKZ8]	ENSGALG00000016399	Q5ZKZ8_CHICK	-0.66	0.02
XM_417715	eyes absent homolog 3 (Drosophila)	395717	EYA3	Eyes absent homolog 3 (EC 3.1.3.48) (Fragment). [Source:Uniprot/SWISSPROT;Acc:Q9YH99]	ENSGALG00000000777	EYA3_CHICK	-0.66	0.03
AF102991	homeodomain protein	395752	NKX-6.1				-0.66	0.03
BX930338		NA			ENSGALG00000020754		-0.66	0.03
BX929868		NA					-0.66	0.04
CR390252	similar to solute carrier family 16, member 10; T-type amino acid transporter 1	421753	LOC421753		ENSGALG00000015040	SLC16A10	-0.67	0.01
BX950276	processing of precursor 5, ribonuclease P/MRP subunit (S. cerevisiae)	416973	POP5		ENSGALG00000007124	416973	-0.67	0.01
CR387797		NA			ENSGALG00000011663	428596	-0.67	0.01
CR523030		NA					-0.67	0.01
AY319926	sclerostin domain containing 1	378800	SOSTDC1		ENSGALG00000010803	420592	-0.67	0.02
NW_001488746	spindlin	374014	SPIN	Spindlin-Z (chSpin-Z). [Source:Uniprot/SWISSPROT;Acc:Q90WG1]	ENSGALG00000014916	SPINZ_CHICK	-0.67	0.02
XM_419139		NA		Laminin alpha 1 chain (Fragment). [Source:Uniprot/SPTREMBL;Acc:Q91429]	ENSGALG00000014615	Q91429_CHICK	-0.67	0.02
NW_001471503		NA			ENSGALG00000008952	417282	-0.67	0.03
CR405819	CDC5 cell division cycle 5-like (S. pombe)	422052	CDC5L		ENSGALG00000016704	422052	-0.67	0.03
XM_415024	similar to URP1	416727	LOC416727		ENSGALG00000008827	416727	-0.67	0.03
XM_416936	similar to growth arrest-specific 6	418737	LOC418737		ENSGALG00000016820	GAS6	-0.68	0.01
CR353961	hypothetical gene supported by CR353961; CR354235; CR389862; CR390435	422757	LOC422757		ENSGALG00000013955	422757	-0.68	0.02
NM_001007892	cyclin-dependent kinase 6	420558	CDK6	Cyclin-dependent kinase. [Source:Uniprot/SPTREMBL;Acc:Q90771]	ENSGALG00000009476	Q90771_CHICK	-0.68	0.02
AF408695	homeobox A7	395290	HOXA7	Homeobox protein Hox-A7. [Source:Uniprot/SWISSPROT;Acc:Q90VZ9]	ENSGALG00000011061	HXA7_CHICK	-0.68	0.02
CR523465		NA					-0.68	0.02
CR352558		NA			ENSGALG00000019976	421670	-0.68	0.03
AJ720663	RWD domain containing 1	421741	RCJMB04_23b3	similar to RWD domain containing protein 1 (CGI-24) (PTD013) [Source:RefSeq_peptide;Acc:NP_001026246]	ENSGALG00000014953	NP_001026246.1	-0.68	0.03
BX929943		NA			ENSGALG00000015782	420200	-0.68	0.03
AF279275	retinoblastoma binding protein 7	395390	RBBP7	Histone-binding protein RBBP7 (Retinoblastoma-binding protein 7) (RBBP-7) (Retinoblastoma-binding protein p46). [Source:Uniprot/SWISSPROT;Acc:Q9I8G9]	ENSGALG00000016546	RBBP7_CHICK	-0.68	0.03
XM_423729		NA			ENSGALG00000013357	429927	-0.68	0.05
CR389094		NA					-0.69	0.01
CR406123		NA			ENSGALG00000016843	COL4A2	-0.69	0.01
NW_001471740		NA			ENSGALG00000006247	424520	-0.69	0.02
CR386353	polycomb group ring finger 5	423796	PCGF5				-0.69	0.02
XM_425419	hypothetical LOC427845	427845	LOC427845		ENSGALG00000007998	SLC26A4	-0.69	0.02
CR385354		NA					-0.69	0.02
BX933174		NA					-0.69	0.02
XM_416176	similar to KIAA0225	417935	LOC417935		ENSGALG00000011662	NUP205	-0.69	0.03
XM_414190	hypothetical LOC415828	415828	LOC415828		ENSGALG00000005779	FBXO31	-0.69	0.03
CR390995	similar to hypothetical protein LOC124842	417532	LOC417532		ENSGALG00000002312	TMEM132E	-0.7	0.01
CR407117		NA					-0.7	0.01
XR_026928	similar to Galactosidase, beta 1-like	429037	LOC429037		ENSGALG00000011328	GLB1L	-0.7	0.02
BX930869		NA			ENSGALG00000011051	420629	-0.7	0.03
CR338683		NA			ENSGALG00000008111	427684	-0.71	0.01
XM_425383	similar to inwardly-rectifying potassium channel Kir5.1	427812	LOC427812		ENSGALG00000004373	427812	-0.71	0.01
AY928942	gonad expressed transcript	418136	GET	Gonad expressed transcript (Fragment). [Source:Uniprot/SPTREMBL;Acc:Q5BMR5]	ENSGALG00000012936	Q5BMR5_CHICK	-0.71	0.02
AJ720789	cathepsin A	428163	RCJMB04_25l7	Hypothetical protein. [Source:Uniprot/SPTREMBL;Acc:Q5ZIJ5]	ENSGALG00000006876	Q5ZIJ5_CHICK	-0.71	0.03
NW_001471653	hypothetical protein LOC768534	768534	LOC768534		ENSGALG00000014208	430890	-0.71	0.04
BX930859	similar to Hypothetical UPF0195 protein CGI-128 homolog	415789	LOC415789		ENSGALG00000005132	415789	-0.72	0.01
AJ720881	sorting nexin 3	421772	SNX3	Hypothetical protein. [Source:Uniprot/SPTREMBL;Acc:Q5ZIA3]	ENSGALG00000015304	Q5ZIA3_CHICK	-0.72	0.02
BX933623		NA			ENSGALG00000005706	HSCB	-0.72	0.02
CR352916	apical protein 2	416335	LOC416335		ENSGALG00000007080	SHROOM1	-0.72	0.02
NW_001471686		NA					-0.73	0.02
NW_001471653		NA			ENSGALG00000014208	430890	-0.73	0.02
BX934875	sphingomyelin synthase 2	422529	SGMS2				-0.73	0.04
BX929888	hypermethylated in cancer 2	416768	HIC2		ENSGALG00000001403	416768	-0.74	0.01
XM_001234270	hypothetical protein LOC770955	770955	LOC770955		ENSGALG00000005606	ELOVL3	-0.74	0.02
XM_425973	similar to cyclin fold protein 1	428412	LOC428412		ENSGALG00000007076	C10orf9	-0.74	0.02
CR354226		NA					-0.74	0.04
CR733395		NA					-0.75	0.02
XR_026815	hypothetical protein LOC776315	776315	LOC776315		ENSGALG00000012267		-0.75	0.02
BX930662	Kruppel-like factor 5 (intestinal)	418818	KLF5		ENSGALG00000016927	418818	-0.76	0.01
CR523492	cathepsin B	396329	LOC396329	Cathepsin B precursor (EC 3.4.22.1) (Cathepsin B1) [Contains: Cathepsin B light chain; Cathepsin B heavy chain]. [Source:Uniprot/SWISSPROT;Acc:P43233]	ENSGALG00000016666	CATB_CHICK	-0.76	0.01
BX933221		NA			ENSGALG00000014721	425479	-0.76	0.01
CR390407		NA					-0.76	0.01
CR406055	erythrocyte membrane protein band 4.1 like 4B	420962	EPB41L4B		ENSGALG00000013145	EPB41L4B	-0.76	0.01
CR386063		NA					-0.76	0.01
CR390700		NA					-0.76	0.02
BX930127		NA			ENSGALG00000021692		-0.76	0.02
XM_414757	unc-84 homolog A (C. elegans)	416449	UNC84A		ENSGALG00000003781	416449	-0.77	0.01
CR352989		NA					-0.77	0.01
AJ720310		NA					-0.77	0.01
NW_001471508		NA			ENSGALG00000004492	417600	-0.77	0.02
CR524071	c-Maf-inducing protein	425774	CMIP		ENSGALG00000012012	NP_938204.1	-0.78	0.01
CR523366		NA					-0.78	0.02
AB038986	EPH receptor A2	395311	EPHA2		ENSGALG00000023768		-0.78	0.03
U72992	AP-2 transcription factor	395982	LOC395982	AP-2 transcription factor. [Source:Uniprot/SPTREMBL;Acc:O13111]	ENSGALG00000012775	O13111_CHICK	-0.78	0.04
BX931348	similar to RIKEN cDNA A930005I04 gene	422877	LOC422877				-0.79	0.01
AJ720099	syntaxin 17	420995	RCJMB04_10i19	Hypothetical protein. [Source:Uniprot/SPTREMBL;Acc:Q5ZKI5]	ENSGALG00000013462	Q5ZKI5_CHICK	-0.79	0.01
CR523015		NA					-0.8	0.01
CR524185		NA			ENSGALG00000000276	FBXL17	-0.8	0.01
BX950584	platelet-derived growth factor alpha polypeptide	374196	PDGFA	platelet-derived growth factor alpha polypeptide [Source:RefSeq_peptide;Acc:NP_989637]	ENSGALG00000003642	NP_989637.1	-0.8	0.01
DQ640760	protein kinase, AMP-activated, beta 2 non-catalytic subunit	427017	PRKAB2	5'-AMP-activated protein kinase beta-2 non-catalytic subunit transcript variant 4 (5'-AMP-activated protein kinase beta-2 non- catalytic subunit transcript variant 3) (5'-AMP-activated protein kinase beta-2 non-catalytic subunit transcript variant 1). [Source:Uniprot/SPTREMBL;Acc:Q156C5]	ENSGALG00000001678	Q156C5_CHICK	-0.81	0.01
NW_001488910		NA					-0.81	0.02
CR407083		NA					-0.82	0.01
AJ720472	ankyrin repeat and SOCS box-containing 9	418625	ASB9	Hypothetical protein. [Source:Uniprot/SPTREMBL;Acc:Q5ZJG2]	ENSGALG00000016563	Q5ZJG2_CHICK	-0.82	0.02
CR406775		NA					-0.82	0.03
BX930078	estrogen-related receptor gamma	421357	ESRRG	Nuclear receptor subfamily 3 group B member 3. [Source:Uniprot/SPTREMBL;Acc:Q5UKY7]	ENSGALG00000009645	Q5UKY7_CHICK	-0.83	0.01
BX935919		NA					-0.83	0.01
AF246958	aryl hydrocarbon receptor nuclear translocator-like 2	373925	ARNTL2	transcription factor BMAL2 [Source:RefSeq_peptide;Acc:NP_989464]	ENSGALG00000014096	NP_989464.1	-0.83	0.02
BX936059		NA					-0.83	0.03
XM_414939	similar to DKFZP564K2062 protein	416641	LOC416641				-0.83	0.03
BX929645		NA		Pyruvoyl-tetrahydropterine synthase (Fragment). [Source:Uniprot/SPTREMBL;Acc:Q8UVX7]	ENSGALG00000007848	Q8UVX7_CHICK	-0.84	0.01
NW_001471679		NA		Transforming growth factor beta 2 precursor (TGF-beta 2). [Source:Uniprot/SWISSPROT;Acc:P30371]	ENSGALG00000009612	TGFB2_CHICK	-0.84	0.01
BX931378	chondrolectin	418474	CHODL		ENSGALG00000015720	418474	-0.85	0.01
CR523751		NA					-0.85	0.01
XR_026845	similar to KIAA0556 protein	426427	LOC426427		ENSGALG00000000687		-0.85	0.01
NW_001471470	similar to class II histocompatibility antigen M beta chain 2 - chicken	768619	LOC768619	Tapasin precursor (TPSN) (TPN) (TAP-binding protein) (TAP-associated protein). [Source:Uniprot/SWISSPROT;Acc:O73895]	ENSGALG00000008022	TPSN_CHICK	-0.86	0.01
XM_001232752	similar to Poly (ADP-ribose) polymerase family, member 6	769472	LOC769472	Hypothetical protein. [Source:Uniprot/SPTREMBL;Acc:Q5F465]	ENSGALG00000001901	Q5F465_CHICK	-0.86	0.05
XM_425071	hypothetical LOC427499	427499	LOC427499		ENSGALG00000004788	431519	-0.87	0.01
BX934340		NA					-0.88	0.02
XM_416310		NA			ENSGALG00000012662	NUAK1	-0.88	0.03
XM_425237	similar to KIAA1820 protein	427664	LOC427664		ENSGALG00000004888	RAI1	-0.89	0.02
CR385290		NA					-0.89	0.03
CR387024	hypothetical gene supported by CR387024	427161	LOC427161				-0.9	0.01
AB032767	CD9 molecule	395527	CD9	CD9 antigen [Source:RefSeq_peptide;Acc:NP_990093]	ENSGALG00000017274	NP_990093.1	-0.9	0.02
AB011802	SRY (sex determining region Y)-box 1	374240	SOX1				-0.9	0.02
XR_027215	hypothetical LOC426928	426928	LOC426928		ENSGALG00000002869	ENPP3	-0.9	0.03
CR406964	hypothetical gene supported by CR406964	420915	LOC420915				-0.91	0.01
BX934820		NA			ENSGALG00000023936		-0.92	0.01
XM_422738	UDP-GlcNAc:betaGal beta-1,3-N-acetylglucosaminyltransferase 7	424930	B3GNT7				-0.92	0.01
CR390790		NA					-0.92	0.02
BX934530	golgi phosphoprotein 2	427462	GOLPH2		ENSGALG00000012601	427462	-0.93	0.02
CR385923		NA					-0.94	0.01
XM_416362	similar to plakophilin 2a	418130	LOC418130		ENSGALG00000012913	PKP2	-0.95	0.01
CR338862		NA			ENSGALG00000006226	KLHL3	-0.95	0.01
XM_426339	similar to NIPA-like domain containing 1	428783	LOC428783		ENSGALG00000014134	428783	-0.95	0.01
AJ720450	sterile alpha motif domain containing 11	419434	RCJMB04_17o8				-0.95	0.01
XM_419581	similar to UDP-GalNAc:polypeptide N-acetylgalactosaminyl transferase	421540	LOC421540		ENSGALG00000011106	421540	-0.95	0.03
CR385363		NA					-0.96	0.01
BX932700	similar to Transmembrane protein 14C (HSPC194)	420860	LOC420860	Transmembrane protein 14C. [Source:Uniprot/SWISSPROT;Acc:Q9P0S9] [from human gene ENSG00000111843]	ENSGALG00000012771	TMEM14C [from human gene ENSG00000111843]	-0.96	0.03
BX933261	N-myc downstream regulated gene 1	420321	NDRG1		ENSGALG00000016216	420321	-0.97	0.01
BX950330	premature ovarian failure, 1B	422268	POF1B		ENSGALG00000006919	422268	-0.97	0.01
CR389999		NA					-0.97	0.02
CR353604	insulin-like growth factor binding protein 7	422620	IGFBP7		ENSGALG00000011339	422620	-0.98	0.01
XM_424507	Fas apoptotic inhibitory molecule 2	426899	FAIM2				-0.98	0.02
NW_001471446		NA			ENSGALG00000002562	CENTD3	-0.98	0.02
CR353032		NA		Hypothetical protein. [Source:Uniprot/SPTREMBL;Acc:Q5ZK57]	ENSGALG00000008930	Q5ZK57_CHICK	-1	0.01
AF261079	Cbp/p300-interacting transactivator, with Glu/Asp-rich carboxy-terminal domain, 4	395465	CITED4	CBP/p300-interacting transactivator [Source:RefSeq_peptide;Acc:NP_990049]	ENSGALG00000000678	NP_990049.1	-1.01	0.01
CR389582		NA		GDNF family receptor alpha-4 precursor (GFR-alpha-4). [Source:Uniprot/SWISSPROT;Acc:O93512]	ENSGALG00000016035	GFRA4_CHICK	-1.01	0.02
BX929327	similar to AMP deaminase 3 (AMP deaminase isoform E) (Erythrocyte AMP deaminase)	423041	LOC423041		ENSGALG00000005662	423041	-1.02	0.01
XM_414725		NA			ENSGALG00000002730		-1.03	0.04
BX929984	similar to growth hormone-releasing hormone/pituitary adenylate cyclase-activating polypeptide precursor	419178	LOC419178	GHRH/PACAP-like. [Source:Uniprot/SPTREMBL;Acc:Q1KNA8]	ENSGALG00000003842	Q1KNA8_CHICK	-1.04	0.01
CR523140		NA					-1.05	0.01
X59473	retinoic acid receptor, beta	396266	RARB	Retinoic acid receptor beta (RAR-beta). [Source:Uniprot/SWISSPROT;Acc:P22448]	ENSGALG00000011298	RARB_CHICK	-1.05	0.01
D31901	wingless-type MMTV integration site family, member 11	395562	WNT11	Wnt-11 protein precursor. [Source:Uniprot/SWISSPROT;Acc:P49339]	ENSGALG00000000839	WNT11_CHICK	-1.05	0.01
NW_001478561	similar to KIAA0454 protein	776017	LOC776017				-1.06	0.01
CR523616		NA					-1.07	0.01
BX932978		NA			ENSGALG00000001138		-1.07	0.01
XM_430154	hypothetical LOC424460	424460	LOC424460				-1.07	0.01
BX936122	synaptoporin	396359	SYNPR	synaptophysin IIa [Source:RefSeq_peptide;Acc:NP_990725]	ENSGALG00000007284	NP_990725.1	-1.07	0.01
CR353416		NA					-1.08	0.01
CR406190		NA					-1.08	0.01
CR407350	transthyretin	396277	TTR	Transthyretin precursor (Prealbumin) (TBPA). [Source:Uniprot/SWISSPROT;Acc:P27731]	ENSGALG00000015143	TTHY_CHICK	-1.08	0.01
XM_425260	similar to C20orf75	427686	LOC427686		ENSGALG00000008815	CT075_HUMAN	-1.1	0.01
XM_418178	similar to neuronal glutamate transporter EAAT4	420057	LOC420057		ENSGALG00000000558	420057	-1.11	0.01
AJ720167	ATPase type 13A4	424901	RCJMB04_11o9	Hypothetical protein. [Source:Uniprot/SPTREMBL;Acc:Q5ZKB7]	ENSGALG00000020827	Q5ZKB7_CHICK	-1.12	0.01
AF521668	brain abundant, membrane attached signal protein 1	373905	BASP1	brain abundant, membrane attached signal protein 1; 23 kDa cortical cytoskeleton-associated protein; particle bound cytosolic protein CAP23 [Source:RefSeq_peptide;Acc:NP_989447]	ENSGALG00000012952	NP_989447.1	-1.12	0.01
BX950321		NA					-1.12	0.02
BX930445		NA					-1.15	0.01
XM_424060	similar to Loxl1 protein	426411	LOC426411				-1.15	0.03
XM_420647	similar to Chromosome 4 open reading frame 32	422694	LOC422694		ENSGALG00000023097	C4orf32	-1.16	0.01
NW_001471654		NA					-1.16	0.01
XM_422803	similar to Leucine rich repeat containing 34	424996	LOC424996		ENSGALG00000009402	424996	-1.17	0.01
XM_414133	rhophilin, Rho GTPase binding protein 2	415771	RHPN2				-1.19	0.01
BX936081	family with sequence similarity 3, member C	417758	FAM3C		ENSGALG00000008975	417758	-1.19	0.01
CR353015	similar to heparan sulfate D-glucosaminyl 3-O-sulfotransferase 2; heparin-glucosamine 3-O-sulfotransferase	416581	LOC416581				-1.24	0.01
XM_419139		NA		Laminin alpha 1 chain (Fragment). [Source:Uniprot/SPTREMBL;Acc:Q91429]	ENSGALG00000014615	Q91429_CHICK	-1.27	0.01
CR388881		NA					-1.31	0.02
BX931731		NA			ENSGALG00000008144	416685	-1.32	0.01
BX932016		NA					-1.32	0.01
M81779	cadherin 13, H-cadherin (heart)	414849	CDH13				-1.35	0
NW_001471710		NA		deiodinase, iodothyronine, type II [Source:RefSeq_peptide;Acc:NP_989445]	ENSGALG00000010520	NP_989445.1	-1.36	0.02
XM_429703	hypothetical LOC419791	419791	LOC419791		ENSGALG00000007846	Q6UQ28_HUMAN	-1.48	0.01
CR353557	spastic paraplegia 3A	423577	SPG3A		ENSGALG00000012339	423577	-1.48	0.01
XM_425195	similar to beta-2 adrenergic receptor	427623	LOC427623		ENSGALG00000002808	427623	-1.52	0
XM_425011	solute carrier family 1 (glial high affinity glutamate transporter), member 3	395443	SLC1A3	Na+-dependent glutamate/aspartate transporter (Fragment). [Source:Uniprot/SPTREMBL;Acc:Q9IAS3]	ENSGALG00000003582	Q9IAS3_CHICK	-1.55	0.01
AJ236903	solute carrier family 5 (sodium/glucose cotransporter), member 1	395496	SLC5A1	SGLT-1 (Fragment). [Source:Uniprot/SPTREMBL;Acc:Q9I8D9]	ENSGALG00000006728	Q9I8D9_CHICK	-1.56	0
XM_421205	thrombospondin 1	373987	THBS1	Thrombospondin-1 (Fragment). [Source:Uniprot/SPTREMBL;Acc:P79786]	ENSGALG00000009626	P79786_CHICK	-1.6	0
J04968	caldesmon 1	373965	CALD1				-1.61	0.01
NW_001471423		NA			ENSGALG00000014112		-1.61	0.01
BX929596	protein phosphatase 1, regulatory (inhibitor) subunit 1C	424117	PPP1R1C		ENSGALG00000008896	424117	-1.63	0.01
XM_429651	hypothetical gene supported by CR388438	419335	LOC419335		ENSGALG00000007774	419335	-1.66	0
BX933960	adrenomedullin	423042	ADM				-1.7	0.01
XM_416783	similar to Cytochrome b-245 heavy chain (p22 phagocyte B-cytochrome) (Neutrophil cytochrome b 91 kDa polypeptide) (CGD91-phox) (gp91-phox) (gp91-1) (Heme-binding membrane glycoprotein gp91phox) (Cytochrome b(558) subunit beta) (Cytochrome b558 subu...	418581	LOC418581		ENSGALG00000016261	418581	-1.84	0.01
XM_422456	PDZK1 interacting protein 1	424619	PDZK1IP1		ENSGALG00000010473	424619	-1.92	0
CR385895		NA					-1.98	0.01
BX935117	N-myc downstream regulated gene 1	420321	NDRG1		ENSGALG00000016216	420321	-2.16	0
BX929845	similar to RIKEN cDNA 1110018M03	426933	LOC426933		ENSGALG00000023903		-2.16	0
BX950826	similar to uroplakin 1B; tetraspan	418345	LOC418345				-2.42	0
AF072698	otokeratin	395772	LOC395772				-2.53	0
BX936168	N-myc downstream regulated gene 1	420321	NDRG1				-3.03	0

## Sheet: Overview
This dataset shows changes in gene expression between the preingression and lateral epiblast of stage 4 chicken embryos. Positive Log fold change means that transcript levels are higher in the preingression epibalst versus the lateral epiblast.
Data was generated using two color microrray analysis and dye swaps. Each comparison was run twice, for a total of four chips (technical replicates plus dye swaps).
