# Supplementary material for: FGF signalling through RAS/MAPK and PI3K pathways regulates cell movement and gene expression in the chicken primitive streak without affecting E-cadherin expression
Source: BMC Dev Biol. 2011 Mar 21;11:20. doi: 10.1186/1471-213X-11-20 (PMC3071786; doi:10.1186/1471-213X-11-20)
Supplement: Additional file 3 — Table S2 List of genes downregulated or upregulated in the preingression epiblast by SU5402 treatment. [file 1471-213X-11-20-S3.XLS]

## Sheet: Sheet1
			Additional File 3 Table S2
Microarray Comparison of Control Versus SU5402 Treated Preingression Epiblast
Description	Entrez_gene_uid	Entrez_gene_name	Entrez_gene_desc	Ensembl_id	Ensembl_name	Ensembl_desc	logFC	adj.P.Val
Gallus gallus sprouty homolog 2 (Drosophila) (SPRY2), mRNA	395584	SPRY2	sprouty homolog 2 (Drosophila)	ENSGALG00000016906	SPY2_CHICK	Sprouty homolog 2 (Spry-2). [Source:Uniprot/SWISSPROT;Acc:Q9PTL2]	-3.44	0.02
PREDICTED: Gallus gallus similar to Rnps1 protein (LOC416756), mRNA	416756	RNPS1	RNA binding protein S1, serine-rich domain	ENSGALG00000009288	416756		-3.03	0.02
Gallus gallus LIN28A mRNA, complete cds	428206	LIN28	lin-28 homolog (C. elegans)	ENSGALG00000000388	LN28A_CHICK	Lin-28 homolog A. [Source:Uniprot/SWISSPROT;Acc:Q45KJ5]	-2.93	0.02
PREDICTED: Gallus gallus ribosomal protein SA, transcript variant 2 (RPSA), mRNA	395181	RPSA	ribosomal protein SA	ENSGALG00000011951	RPSA [from human gene ENSG00000168028]	40S ribosomal protein SA (p40) (34/67 kDa laminin receptor) (Colon carcinoma laminin-binding protein) (NEM/1CHD4) (Multidrug resistance- associated protein	-2.89	0.02
Gallus gallus finished cDNA, clone ChEST670k21	396001	RPS4X	ribosomal protein S4, X-linked	ENSGALG00000004831	RS4_CHICK	40S ribosomal protein S4. [Source:Uniprot/SWISSPROT;Acc:P47836]	-2.84	0.05
Gallus gallus ribosomal protein S14 (RPS14), mRNA	416275	RCJMB04_32i2	ribosomal protein S14				-2.83	0.02
PREDICTED: Gallus gallus similar to U-snRNP-associated cyclophilin (LOC419507), mRNA	419507	PPIH	peptidylprolyl isomerase H (cyclophilin H)	ENSGALG00000004874	419507		-2.81	0.02
Gallus gallus finished cDNA, clone ChEST962k2	419547	CCDC21	coiled-coil domain containing 21	ENSGALG00000000527	SH3BGRL3		-2.46	0.03
Gallus gallus diazepam binding inhibitor (GABA receptor modulator, acyl-Coenzyme A binding protein) (DBI), mRNA	395263	DBI	diazepam binding inhibitor (GABA receptor modulator, acyl-Coenzyme A binding protein)	ENSGALG00000012112	ACBP_CHICK	Acyl-CoA-binding protein (ACBP) (Diazepam-binding inhibitor) (DBI). [Source:Uniprot/SWISSPROT;Acc:Q9PRL8]	-2.45	0.02
Gallus gallus finished cDNA, clone ChEST468g22	417366	ACOX1	acyl-Coenzyme A oxidase 1, palmitoyl	ENSGALG00000012229	428924		-2.4	0.03
Gallus gallus mago-nashi homolog, proliferation-associated (Drosophila) (MAGOH), mRNA	374226	MAGOH	mago-nashi homolog, proliferation-associated (Drosophila)	ENSGALG00000010689	NP_989656.1	mago-nashi homolog, proliferation-associated [Source:RefSeq_peptide;Acc:NP_989656]	-2.37	0.03
Gallus gallus white leghorn Wnt-8C (cwnt-8C) mRNA, complete cds	396543	WNT8A	wingless-type MMTV integration site family, member 8A	ENSGALG00000006084	WNT8C_CHICK	Wnt-8c protein precursor (CWnt-8). [Source:Uniprot/SWISSPROT;Acc:P51030]	-2.34	0.02
Gallus gallus finished cDNA, clone ChEST435p15	378782	EPHA1	EPH receptor A1	ENSGALG00000014683	Q5ZMQ9_CHICK	Hypothetical protein. [Source:Uniprot/SPTREMBL;Acc:Q5ZMQ9]	-2.26	0.03
Gallus gallus glyceraldehyde-3-phosphate dehydrogenase mRNA, complete cds	374193	GAPDH	glyceraldehyde-3-phosphate dehydrogenase	ENSGALG00000014442	G3P_CHICK	Glyceraldehyde-3-phosphate dehydrogenase (EC 1.2.1.12) (GAPDH). [Source:Uniprot/SWISSPROT;Acc:P00356]	-2.24	0.03
G.gallus mRNA for cl. 453 fatty acid- or lipid-binding protein	396246	FABP7	fatty acid binding protein 7, brain	ENSGALG00000014866	FABPR_CHICK	Fatty acid-binding protein, retina (R-FABP). [Source:Uniprot/SWISSPROT;Acc:Q05423]	-2.24	0.03
Gallus gallus finished cDNA, clone ChEST296j22	NA			ENSGALG00000011132	NP_990355.1	MSSP-1 [Source:RefSeq_peptide;Acc:NP_990355]	-2.2	0.03
Gallus gallus histone H2B (LOC427886), mRNA	427886	LOC427886	histone H2B	ENSGALG00000023229	H2B8_CHICK	Histone H2B 8 (H2B VIII). [Source:Uniprot/SWISSPROT;Acc:Q9PSW9]	-2.2	0.04
Gallus gallus mRNA for hypothetical protein, clone 39p7	419875	SLC16A1	solute carrier family 16, member 1 (monocarboxylic acid transporter 1)	ENSGALG00000001717	Q5ZLZ6_CHICK	Hypothetical protein. [Source:Uniprot/SPTREMBL;Acc:Q5ZLZ6]	-2.18	0.03
Gallus gallus finished cDNA, clone ChEST44a6	395186	IL17RD	interleukin 17 receptor D	ENSGALG00000005499	I17RD_CHICK	Interleukin-17 receptor D precursor (IL-17 receptor D) (IL-17RD) (Interleukin-17D receptor) (IL-17D receptor) (Sef homolog) (cSEF)	-2.17	0.02
PREDICTED: Gallus gallus hypothetical LOC417498 (LOC417498), mRNA	417498	DERL2	Der1-like domain family, member 2	ENSGALG00000001649	417498		-2.15	0.03
Gallus gallus syndecan 4 (SDC4), mRNA	419184	SDC4	syndecan 4	ENSGALG00000003932	SDC4_CHICK	Syndecan-4 precursor. [Source:Uniprot/SWISSPROT;Acc:P49416]	-2.14	0.04
Gallus gallus chPKCI mRNA for protein kinase C inhibitor, complete cds	395424	HINT1	histidine triad nucleotide binding protein 1	ENSGALG00000000428	Q9I882_CHICK	Protein kinase C inhibitor. [Source:Uniprot/SPTREMBL;Acc:Q9I882]	-2.12	0.02
Chicken mRNA for smooth muscle myosin regulatory light chain (MRLC)	396215	MYL9	myosin, light chain 9, regulatory	ENSGALG00000001050	MLRM_CHICK	Myosin regulatory light chain 2, smooth muscle major isoform (G1) (DTNB) (MLC-2) (Isoform L20-A).	-2.12	0.03
Gallus gallus BUB3 budding uninhibited by benzimidazoles 3 homolog (yeast) (BUB3), mRNA	423949	BUB3	BUB3 budding uninhibited by benzimidazoles 3 homolog (yeast)	ENSGALG00000009681	Q5ZHW3_CHICK	Hypothetical protein. [Source:Uniprot/SPTREMBL;Acc:Q5ZHW3]	-2.09	0.03
Gallus gallus finished cDNA, clone ChEST387c17	426794	POLB	polymerase (DNA directed), beta	ENSGALG00000003764	426794		-2.08	0.02
PREDICTED: Gallus gallus S-adenosylhomocysteine hydrolase (AHCY), mRNA	419146	AHCY	S-adenosylhomocysteine hydrolase	ENSGALG00000002030	419146		-2.04	0.03
Gallus gallus finished cDNA, clone ChEST494c15	777098	LOC777098	similar to Ints3 protein				-2.04	0.03
Gallus gallus MAP kinase phosphatase 3 (MKP3) mRNA, complete cds	374272	DUSP6	dual specificity phosphatase 6				-1.99	0.04
Gallus gallus finished cDNA, clone ChEST595g14	770979	LOC770979	similar to Mitochondrial ribosomal protein L20	ENSGALG00000001542	MRPL20 [from human gene ENSG00000187652]	mitochondrial ribosomal protein L20 [Source:RefSeq_peptide;Acc:NP_060441] [from human gene ENSG00000187652]	-1.98	0.02
Gallus gallus finished cDNA, clone ChEST895l19	395734	RHOB	ras homolog gene family, member B	ENSGALG00000016485	NP_990240.1	GTP-binding protein [Source:RefSeq_peptide;Acc:NP_990240]	-1.98	0.02
PREDICTED: Gallus gallus similar to ribosomal protein S20 (LOC430990), mRNA	430990	RPS20	ribosomal protein S20	ENSGALG00000014432	430990		-1.98	0.05
Gallus gallus finished cDNA, clone ChEST305o14	416495	ATP5J2	ATP synthase, H+ transporting, mitochondrial F0 complex, subunit F2	ENSGALG00000004717	416495		-1.97	0.02
PREDICTED: Gallus gallus similar to NADH dehydrogenase [ubiquinone] 1 beta subcomplex subunit 4 (NADH-ubiquinone oxidoreductase B15 subunit) (Complex I-B15) (CI-B15) (Hypothetical protein Walter) (GGHPW) (LOC769954), mRNA	769954	NDUFB4	NADH dehydrogenase (ubiquinone) 1 beta subcomplex, 4, 15kDa	ENSGALG00000014969	NDUB4_CHICK	NADH dehydrogenase [ubiquinone] 1 beta subcomplex subunit 4 (EC 1.6.5.3) (EC 1.6.99.3) (NADH-ubiquinone oxidoreductase B15 subunit) (Complex I-B15) (CI-B15) (Hypothetical protein Walter) (GGHPW). [Source:Uniprot/SWISSPROT;Acc:P48306]	-1.94	0.03
Gallus gallus general transcription factor IIA, 2, 12kDa (GTF2A2), mRNA	770910	GTF2A2	general transcription factor IIA, 2, 12kDa	ENSGALG00000003793	GTF2A2		-1.93	0.02
	NA						-1.93	0.03
Gallus gallus T-cell leukemia homeobox 3 (TLX3), mRNA	395867	TLX3	T-cell leukemia homeobox 3	ENSGALG00000002696	Q6EE61_CHICK	Ribosomal protein L17 (Fragment). [Source:Uniprot/SPTREMBL;Acc:Q6EE61]	-1.92	0.03
Gallus gallus caspase-3 mRNA, complete cds	395476	CASP3	caspase 3, apoptosis-related cysteine peptidase	ENSGALG00000010638	NP_990056.1	caspase-3 [Source:RefSeq_peptide;Acc:NP_990056]	-1.91	0.03
Gallus gallus finished cDNA, clone ChEST17m15	NA						-1.91	0.05
PREDICTED: Gallus gallus prefoldin subunit 1 (PFDN1), mRNA	416142	PFDN1	prefoldin subunit 1	ENSGALG00000000946	416142		-1.89	0.02
Gallus gallus signal sequence receptor, beta (translocon-associated protein beta) (SSR2), mRNA	425656	SSR2	signal sequence receptor, beta (translocon-associated protein beta)	ENSGALG00000000764	Q5ZLW9_CHICK	TRAP beta protein. [Source:Uniprot/SPTREMBL;Acc:Q5TIX2]	-1.88	0.03
Gallus gallus finished cDNA, clone ChEST414g20	418517	PIGP	phosphatidylinositol glycan anchor biosynthesis, class P				-1.87	0.02
Gallus gallus ribosomal protein L19 (RPL19), mRNA	420003	RCJMB04_10e3	ribosomal protein L19	ENSGALG00000001658	RPL19 [from human gene ENSG00000108298]	60S ribosomal protein L19. [Source:Uniprot/SWISSPROT;Acc:P84098] [from human gene ENSG00000108298]	-1.84	0.03
PREDICTED: Gallus gallus similar to copper chaperone (LOC770231), mRNA	770231	ATOX1	ATX1 antioxidant protein 1 homolog (yeast)	ENSGALG00000004176	ATOX1		-1.8	0.02
Gallus gallus finished cDNA, clone ChEST703c1	420633	JAZF1	JAZF zinc finger 1	ENSGALG00000011126	JAZF1		-1.79	0.02
Gallus gallus finished cDNA, clone ChEST178p13	418710	RPL31	ribosomal protein L31	ENSGALG00000016775	418710		-1.78	0.03
PREDICTED: Gallus gallus tetraspanin 1 (TSPAN1), mRNA	424607	TSPAN1	tetraspanin 1	ENSGALG00000010343	424607		-1.78	0.04
PREDICTED: Gallus gallus PDZ binding kinase (PBK), mRNA	422003	PBK	PDZ binding kinase	ENSGALG00000016582	422003		-1.75	0.03
Gallus gallus finished cDNA, clone ChEST625h3	427216	MRPS27	mitochondrial ribosomal protein S27	ENSGALG00000015002	427216		-1.74	0.02
Gallus gallus finished cDNA, clone ChEST491e24	420197	FABP5	fatty acid binding protein 5	ENSGALG00000015764	Q5ZIR7_CHICK	Hypothetical protein. [Source:Uniprot/SPTREMBL;Acc:Q5ZIR7]	-1.73	0.03
Gallus gallus mRNA for hypothetical protein, clone 1j7	420087	RCJMB04_1j7	acidic (leucine-rich) nuclear phosphoprotein 32 family, member B	ENSGALG00000001580	Q5ZMN0_CHICK	Hypothetical protein. [Source:Uniprot/SPTREMBL;Acc:Q5ZMN0]	-1.71	0.02
Gallus gallus finished cDNA, clone ChEST952a10	422525	LOC422525	similar to RIKEN cDNA 2310008M10	ENSGALG00000010526			-1.69	0.02
Gallus gallus finished cDNA, clone ChEST851g21	NA						-1.69	0.03
Gallus gallus finished cDNA, clone ChEST66d17	416651	HBA2	hemoglobin, alpha 2	ENSGALG00000006061	Q5ZLS4_CHICK	Hypothetical protein (Fragment). [Source:Uniprot/SPTREMBL;Acc:Q5ZLJ5]	-1.69	0.04
Gallus gallus G protein-coupled receptor 177 (GPR177), mRNA	424707	RCJMB04_5c7	G protein-coupled receptor 177	ENSGALG00000011238	NP_001026465.1	hypothetical protein LOC424707 [Source:RefSeq_peptide;Acc:NP_001026465]	-1.69	0.04
PREDICTED: Gallus gallus hypothetical LOC423350 (LOC423350), mRNA	423350	LOC423350	hypothetical LOC423350				-1.67	0.02
Gallus gallus finished cDNA, clone ChEST269f18	426694	CKAP2L	cytoskeleton associated protein 2-like				-1.67	0.03
Gallus gallus finished cDNA, clone ChEST409i23	769203	PYCR2	pyrroline-5-carboxylate reductase family, member 2				-1.67	0.03
PREDICTED: Gallus gallus discoidin domain receptor family, member 2 (DDR2), mRNA	396404	DDR2	discoidin domain receptor family, member 2	ENSGALG00000002687	Q91015_CHICK	Protein-tyrosine kinase (Fragment). [Source:Uniprot/SPTREMBL;Acc:Q91015]	-1.67	0.03
Gallus gallus finished cDNA, clone ChEST12o18	395318	PSMA7	proteasome (prosome, macropain) subunit, alpha type, 7	ENSGALG00000005129	PSA7_CHICK	Proteasome subunit alpha type 7 (EC 3.4.25.1) (GPRO-28). [Source:Uniprot/SWISSPROT;Acc:O13268]	-1.65	0.04
PREDICTED: Gallus gallus similar to HMT1 hnRNP methyltransferase-like 3 protein (LOC425989), partial mRNA	425989	PRMT8	protein arginine methyltransferase 8				-1.64	0.04
Gallus gallus finished cDNA, clone ChEST293f8	NA			ENSGALG00000004851	416506		-1.63	0.03
PREDICTED: Gallus gallus similar to NADH dehydrogenase [ubiquinone] 1 beta subcomplex subunit 9 (NADH-ubiquinone oxidoreductase B22 subunit) (Complex I-B22) (CI-B22) (LOC420337), mRNA	420337	NDUFB9	NADH dehydrogenase (ubiquinone) 1 beta subcomplex, 9, 22kDa	ENSGALG00000016336	420337		-1.63	0.05
Gallus gallus finished cDNA, clone ChEST911n22	374255	MRPL23	mitochondrial ribosomal protein L23	ENSGALG00000006561	Q7ZZB3_CHICK	L23 (Mitochondrial)-related protein (Fragment). [Source:Uniprot/SPTREMBL;Acc:Q7ZZB3]	-1.62	0.02
Gallus gallus finished cDNA, clone ChEST349d14	772054	LOC772054	hypothetical protein LOC772054				-1.62	0.03
Gallus gallus endothelin receptor type B (EDNRB) mRNA, partial cds	408082	EDNRB	endothelin receptor type B	ENSGALG00000016912	Q8JHV4_CHICK	Endothelin receptor type B (Fragment). [Source:Uniprot/SPTREMBL;Acc:Q8JHV4]	-1.61	0.03
Gallus gallus mRNA for hypothetical protein, clone 5e8	426402	RCJMB04_5e8	similar to fuse-binding protein-interacting repressor isoform a; siah binding protein 1; pyrimidine tract binding splicing factor; Ro ribonucleoprotein-binding protein 1; poly-U binding splicing factor PUF60	ENSGALG00000014089	Q5F3W7_CHICK	Hypothetical protein. [Source:Uniprot/SPTREMBL;Acc:Q5F3W7]	-1.61	0.03
Gallus gallus sprouty 1 protein (SPRY1) mRNA, partial cds	395583	SPRY1	sprouty homolog 1, antagonist of FGF signaling (Drosophila)				-1.61	0.04
Gallus gallus mRNA for hypothetical protein, clone 3m23	768928	RCJMB04_3m23	VAMP (vesicle-associated membrane protein)-associated protein A, 33kDa	ENSGALG00000014142	Q5F419_CHICK	Hypothetical protein. [Source:Uniprot/SPTREMBL;Acc:Q5F419]	-1.59	0.03
PREDICTED: Gallus gallus similar to Chromosome 6 open reading frame 125 (LOC419909), mRNA	419909	LOC419909	similar to Chromosome 6 open reading frame 125	ENSGALG00000002881	C6orf125		-1.59	0.03
PREDICTED: Gallus gallus similar to histone H2B (LOC429558), mRNA	429558	LOC429558	similar to histone H2B				-1.59	0.05
Gallus gallus finished cDNA, clone ChEST486d17	770363	LOC770363	similar to 5A11/Basigin-2				-1.58	0.03
Gallus gallus finished cDNA, clone ChEST76j11	418894	RCJMB04_1l24	ubiquitin-fold modifier 1	ENSGALG00000017042	UFM1_CHICK	Ubiquitin-fold modifier 1 precursor. [Source:Uniprot/SWISSPROT;Acc:Q5ZMK7]	-1.57	0.03
PREDICTED: Gallus gallus glyoxalase I (GLO1), mRNA	421428	GLO1	glyoxalase I	ENSGALG00000010127	421428		-1.57	0.03
PREDICTED: Gallus gallus similar to cyclophilin (LOC428725), mRNA	428725	PPID	peptidylprolyl isomerase D (cyclophilin D)	ENSGALG00000009451	PPID [from human gene ENSG00000171497]	40 kDa peptidyl-prolyl cis-trans isomerase (EC 5.2.1.8) (PPIase) (Rotamase) (Cyclophilin-40) (CYP-40) (Cyclophilin-related protein).	-1.56	0.03
Gallus gallus myosin regulatory light chain, isoform L20-B (LOC396284), mRNA	396284	LOC396284	myosin regulatory light chain, isoform L20-B	ENSGALG00000014854	MLRN_CHICK	Myosin regulatory light chain 2, smooth muscle minor isoform (G1) (DTNB) (MLC-2) (Isoform L20-B1). [Source:Uniprot/SWISSPROT;Acc:P24032]	-1.55	0.03
PREDICTED: Gallus gallus similar to Chromosome 10 open reading frame 96 (LOC771350), mRNA	771350	LOC771350	similar to Chromosome 10 open reading frame 96	ENSGALG00000009182	C10orf96		-1.55	0.03
PREDICTED: Gallus gallus similar to Sucrase-isomaltase, intestinal (LOC417691), mRNA	417691	LOC417691	similar to Sucrase-isomaltase, intestinal	ENSGALG00000007043			-1.54	0.05
PREDICTED: Gallus gallus similar to eomesodermin (LOC428443), mRNA	428443	EOMES	eomesodermin homolog (Xenopus laevis)	ENSGALG00000011424			-1.53	0.02
PREDICTED: Gallus gallus hypothetical LOC420610 (LOC420610), mRNA	420610	TOMM7	translocase of outer mitochondrial membrane 7 homolog (yeast)	ENSGALG00000010917	420610		-1.52	0.03
Gallus gallus finished cDNA, clone ChEST246i14	NA						-1.52	0.03
Gallus gallus hypoxanthine phosphoribosyltransferase 1 (HPRT1), mRNA	395653	HPRT1	hypoxanthine phosphoribosyltransferase 1	ENSGALG00000006098	HPRT_CHICK	Hypoxanthine-guanine phosphoribosyltransferase (EC 2.4.2.8) (HGPRT) (HGPRTase). [Source:Uniprot/SWISSPROT;Acc:Q9W719]	-1.51	0.03
Gallus gallus CCHC-type zinc finger, nucleic acid binding protein (CNBP), mRNA	395731	CNBP	CCHC-type zinc finger, nucleic acid binding protein	ENSGALG00000005001	CNBP_CHICK	Cellular nucleic acid-binding protein (CNBP) (Zinc finger protein 9). [Source:Uniprot/SWISSPROT;Acc:O42395]	-1.49	0.05
PREDICTED: Gallus gallus similar to glutathione S-transferase (LOC418178), mRNA	418178	MGST1	microsomal glutathione S-transferase 1	ENSGALG00000013098	418178		-1.48	0.03
PREDICTED: Gallus gallus similar to C-type lectin-like receptor (LOC425783), mRNA	425783	LOC425783	similar to C-type lectin-like receptor	ENSGALG00000009771	425783		-1.48	0.05
Gallus gallus UDP-glucose dehydrogenase (UGDH), mRNA	422792	UGDH	UDP-glucose dehydrogenase				-1.47	0.02
Gallus gallus finished cDNA, clone ChEST770d16	419228	RPS21	ribosomal protein S21	ENSGALG00000005338	419228		-1.47	0.03
Gallus gallus connexin 43 mRNA, complete cds	395278	GJA1	gap junction protein, alpha 1, 43kDa	ENSGALG00000022996			-1.46	0.03
PREDICTED: Gallus gallus similar to alkaline phytoceramidase (LOC419087), mRNA	419087	PHCA	phytoceramidase, alkaline	ENSGALG00000000755	419087		-1.46	0.04
PREDICTED: Gallus gallus hypothetical LOC423000 (LOC423000), mRNA	423000	MRPL21	mitochondrial ribosomal protein L21	ENSGALG00000004362	423000		-1.45	0.03
Gallus gallus finished cDNA, clone ChEST784o23	NA			ENSGALG00000012468	PRPF39		-1.45	0.04
PREDICTED: Gallus gallus similar to immunoglobulin-like receptor CHIR-B3 (LOC776892), mRNA	776892	LOC776892	similar to immunoglobulin-like receptor CHIR-B3				-1.44	0.03
Gallus gallus finished cDNA, clone ChEST359j24	421268	LOC421268	hypothetical gene supported by CR386154	ENSGALG00000008766	421268		-1.44	0.03
PREDICTED: Gallus gallus ATPase, Ca++ transporting, plasma membrane 1, transcript variant 1 (ATP2B1), mRNA	374244	ATP2B1	ATPase, Ca++ transporting, plasma membrane 1	ENSGALG00000011258	AT2B1_CHICK	Plasma membrane calcium-transporting ATPase 1 (EC 3.6.3.8) (PMCA1) (Plasma membrane calcium pump isoform 1) (Plasma membrane calcium ATPase isoform 1) (Fragment). [Source:Uniprot/SWISSPROT;Acc:Q98SH2]	-1.43	0.03
Gallus gallus finished cDNA, clone ChEST963b22	NA						-1.43	0.03
Gallus gallus cyclin D1 (CCND1), mRNA	396341	CCND1	cyclin D1	ENSGALG00000007555	CCND1_CHICK	G1/S-specific cyclin-D1. [Source:Uniprot/SWISSPROT;Acc:P55169]	-1.43	0.03
Gallus gallus DNA (cytosine-5-)-methyltransferase 3 alpha (DNMT3A), mRNA	421991	DNMT3A	DNA (cytosine-5-)-methyltransferase 3 alpha	ENSGALG00000003993	429325		-1.41	0.03
Gallus gallus finished cDNA, clone ChEST61e17	419244	EEF1A2	eukaryotic translation elongation factor 1 alpha 2	ENSGALG00000005843	NP_001027570.1	eukaryotic translation elongation factor 1 alpha 2 [Source:RefSeq_peptide;Acc:NP_001027570]	-1.41	0.03
PREDICTED: Gallus gallus similar to Elongation of very long chain fatty acids (FEN1/Elo2, SUR4/Elo3, yeast)-like 2 (LOC428646), mRNA	428646	ELOVL5	ELOVL family member 5, elongation of long chain fatty acids (FEN1/Elo2, SUR4/Elo3-like, yeast)	ENSGALG00000016314	428646		-1.4	0.03
Gallus gallus finished cDNA, clone ChEST509a6	424126	TTN	titin	ENSGALG00000009089	Q788U5_CHICK	Structural muscle protein titin (Fragment). [Source:Uniprot/SPTREMBL;Acc:Q9IAR9]	-1.39	0.02
Gallus gallus mRNA for RNA polymerase common subunit RPB6 (RPB6 gene)	395486	POLR2F	polymerase (RNA) II (DNA directed) polypeptide F	ENSGALG00000012291	NP_990065.1	RNA polymerase common subunit RPB6 [Source:RefSeq_peptide;Acc:NP_990065]	-1.39	0.03
PREDICTED: Gallus gallus similar to cysteine and histidine-rich cytoplasmic protein (LOC430740), partial mRNA	430740	LOC430740	similar to cysteine and histidine-rich cytoplasmic protein				-1.39	0.05
PREDICTED: Gallus gallus LSM8 homolog, U6 small nuclear RNA associated (S. cerevisiae) (LSM8), mRNA	417765	LSM8	LSM8 homolog, U6 small nuclear RNA associated (S. cerevisiae)	ENSGALG00000009110	417765		-1.38	0.03
PREDICTED: Gallus gallus similar to LOC569147 protein (LOC417670), mRNA	417670	LOC417670	similar to LOC569147 protein	ENSGALG00000005702	417670		-1.38	0.03
PREDICTED: Gallus gallus similar to microsomal glutathione S-transferase 3 (LOC772227), partial mRNA	772227	LOC772227	similar to microsomal glutathione S-transferase 3	ENSGALG00000003445	424404		-1.37	0.03
PREDICTED: Gallus gallus similar to mitochondrial ATP synthase, H+ transporting F1 complex beta subunit (LOC769346), partial mRNA	769346	LOC769346	similar to mitochondrial ATP synthase, H+ transporting F1 complex beta subunit				-1.37	0.03
Gallus gallus finished cDNA, clone ChEST957b7	NA						-1.37	0.03
Gallus gallus POU domain, class 3, transcription factor 1 (POU3F1), mRNA	430270	POU3F1	POU domain, class 3, transcription factor 1				-1.37	0.04
Gallus gallus finished cDNA, clone ChEST236d8	NA						-1.37	0.05
Gallus gallus finished cDNA, clone ChEST967j15	772135	NDUFA4	NADH dehydrogenase (ubiquinone) 1 alpha subcomplex, 4, 9kDa	ENSGALG00000010712			-1.36	0.03
Gallus gallus finished cDNA, clone ChEST163c20	424584	RPS8	ribosomal protein S8	ENSGALG00000010124	Q6EE57_CHICK	Ribosomal protein S8 (Fragment). [Source:Uniprot/SPTREMBL;Acc:Q6EE57]	-1.36	0.04
Gallus gallus splicing factor, arginine/serine-rich 11 (SFRS11), mRNA	424714	RCJMB04_20o8	splicing factor, arginine/serine-rich 11	ENSGALG00000011305	Q5ZJ42_CHICK	Hypothetical protein. [Source:Uniprot/SPTREMBL;Acc:Q5ZJ42]	-1.35	0.02
Gallus gallus finished cDNA, clone ChEST332l19	396544	NACA	nascent polypeptide-associated complex alpha subunit				-1.35	0.03
PREDICTED: Gallus gallus similar to stanniocalcin (LOC416208), mRNA	416208	STC2	stanniocalcin 2	ENSGALG00000002893	416208		-1.35	0.03
PREDICTED: Gallus gallus similar to ATP-binding cassette 1, sub-family A, member 1 (LOC430284), partial mRNA	430284	LOC430284	similar to ATP-binding cassette 1, sub-family A, member 1				-1.35	0.03
Gallus gallus finished cDNA, clone ChEST352k9	408082	EDNRB	endothelin receptor type B	ENSGALG00000016912	Q8JHV4_CHICK	Endothelin receptor type B (Fragment). [Source:Uniprot/SPTREMBL;Acc:Q8JHV4]	-1.34	0.03
Gallus gallus finished cDNA, clone ChEST362f16	417510	ALKBH4	alkB, alkylation repair homolog 4 (E. coli)				-1.34	0.03
PREDICTED: Gallus gallus polymerase (RNA) II (DNA directed) polypeptide H, transcript variant 1 (POLR2H), mRNA	424954	POLR2H	polymerase (RNA) II (DNA directed) polypeptide H	ENSGALG00000008534	424954		-1.34	0.04
Gallus gallus preimplantation protein 3 (PREI3), mRNA	429007	RCJMB04_1o21	preimplantation protein 3	ENSGALG00000023606			-1.33	0.03
Gallus gallus finished cDNA, clone ChEST416l16	415712	DUS2L	dihydrouridine synthase 2-like, SMM1 homolog (S. cerevisiae)	ENSGALG00000003407	415712		-1.32	0.03
Gallus gallus finished cDNA, clone ChEST110e20	NA						-1.32	0.04
Gallus gallus neural actin filament protein mRNA, complete cds	374034	AFAP1	actin filament associated protein 1	ENSGALG00000015556	NP_989536.1	actin filament associated protein [Source:RefSeq_peptide;Acc:NP_989536]	-1.32	0.04
Gallus gallus OX2.4 gene homeobox region	395737	HOXB8	homeobox B8	ENSGALG00000017353	HXB8_CHICK	Homeobox protein Hox-B8 (Chox-2.4) (Fragment). [Source:Uniprot/SWISSPROT;Acc:P23681]	-1.31	0.03
PREDICTED: Gallus gallus GATS protein (GATS), mRNA	417483	GATS	GATS protein				-1.3	0.03
PREDICTED: Gallus gallus similar to olfactory receptor 5 (LOC430699), mRNA	430699	LOC430699	similar to olfactory receptor 5				-1.3	0.03
PREDICTED: Gallus gallus similar to Polo-like kinase 3 (Drosophila) (LOC424586), mRNA	424586	PLK3	polo-like kinase 3 (Drosophila)	ENSGALG00000010129			-1.3	0.03
PREDICTED: Gallus gallus hypothetical protein LOC770887 (LOC770887), mRNA	770887	CCDC72	coiled-coil domain containing 72	ENSGALG00000006463			-1.3	0.03
Gallus gallus finished cDNA, clone ChEST718h4	NA						-1.3	0.04
	NA					FGF-18	-1.29	0.03
Gallus gallus septin 6 (SEPT6), mRNA	422369	RCJMB04_3d14	septin 6	ENSGALG00000008633	NP_001026296.1	similar to septin 6 isoform D; septin 2 [Source:RefSeq_peptide;Acc:NP_001026296]	-1.29	0.03
Gallus gallus ribosomal protein S11 (RPS11), mRNA	419049	RPS11	ribosomal protein S11	ENSGALG00000017299	Q98TH5_CHICK	Ribosomal protein S11. [Source:Uniprot/SPTREMBL;Acc:Q98TH5]	-1.29	0.03
PREDICTED: Gallus gallus F-box and leucine-rich repeat protein 5 (FBXL5), mRNA	422829	FBXL5	F-box and leucine-rich repeat protein 5	ENSGALG00000014510	FBXL5		-1.29	0.04
Gallus gallus chemokine (C-X-C motif) ligand 14 (CXCL14), mRNA	395451	CXCL14	chemokine (C-X-C motif) ligand 14	ENSGALG00000006346	NP_990043.1	jun-suppressed chemokine [Source:RefSeq_peptide;Acc:NP_990043]	-1.29	0.04
PREDICTED: Gallus gallus similar to Histone H2B (LOC426037), mRNA	426037	LOC426037	similar to Histone H2B	ENSGALG00000013346	426037		-1.28	0.02
Gallus gallus DNA (cytosine-5-)-methyltransferase 3 beta (DNMT3B), mRNA	419287	DNMT3B	DNA (cytosine-5-)-methyltransferase 3 beta	ENSGALG00000006634	Q4W5Z3_CHICK	DNA methyltransferase 3B. [Source:Uniprot/SPTREMBL;Acc:Q4W5Z3]	-1.28	0.03
Gallus gallus mRNA for hypothetical protein, clone 3n6	415548	TIPIN	TIMELESS interacting protein	ENSGALG00000007649	Q5F416_CHICK	Hypothetical protein. [Source:Uniprot/SPTREMBL;Acc:Q5F416]	-1.28	0.03
PREDICTED: Gallus gallus similar to Fascin homolog 1, actin-bundling protein (Strongylocentrotus purpuratus) (LOC416485), mRNA	416485	FSCN1	fascin homolog 1, actin-bundling protein (Strongylocentrotus purpuratus)	ENSGALG00000021128	FSCN1 [from human gene ENSG00000075618]	Fascin (Singed-like protein) (55 kDa actin bundling protein) (p55). [Source:Uniprot/SWISSPROT;Acc:Q16658] [from human gene ENSG00000075618]	-1.27	0.04
Gallus gallus mRNA for hypothetical protein, clone 10l13	416220	RCJMB04_10l13	kinesin family member 20A	ENSGALG00000003263	416221		-1.26	0.03
Gallus gallus finished cDNA, clone ChEST957e12	420218	DECR1	2,4-dienoyl CoA reductase 1, mitochondrial	ENSGALG00000015913	420218		-1.26	0.03
PREDICTED: Gallus gallus similar to pyrroline-5-carboxylate synthase (LOC423976), mRNA	423976	LOC423976	similar to pyrroline-5-carboxylate synthase	ENSGALG00000010522	423976		-1.26	0.04
Gallus gallus finished cDNA, clone ChEST352a5	419165	IFT52	intraflagellar transport 52 homolog (Chlamydomonas)	ENSGALG00000003523	Q5ZLJ9_CHICK	Hypothetical protein. [Source:Uniprot/SPTREMBL;Acc:Q5ZLJ9]	-1.25	0.03
Gallus gallus mRNA for hypothetical protein, clone 19j3	419324	RCJMB04_19j3	RAE1 RNA export 1 homolog (S. pombe)	ENSGALG00000007653	419324		-1.24	0.03
Gallus gallus finished cDNA, clone ChEST599g20	NA			ENSGALG00000016911	CM007_HUMAN		-1.24	0.03
Gallus gallus finished cDNA, clone ChEST683j9	NA						-1.24	0.04
Gallus gallus glycosyltransferase (AER61), mRNA	426961	AER61	glycosyltransferase	ENSGALG00000013406	Q5NDL3_CHICK	Glycosyltransferase. [Source:Uniprot/SPTREMBL;Acc:Q5NDL3]	-1.24	0.05
Gallus gallus finished cDNA, clone ChEST512g20	395786	AXIN1	axin 1	ENSGALG00000007480	AXN_CHICK	Axin (Axis inhibition protein). [Source:Uniprot/SWISSPROT;Acc:O42400]	-1.22	0.03
Gallus gallus finished cDNA, clone ChEST405d7	776458	LOC776458	similar to amino acid feature: cytoplasmic domain, aa 1 .. 91; amino acid feature: extracellular domain, aa 115 .. 257; amino acid feature: lectin-like domain, aa 128 .. 243; amino acid feature: transmembrane domain, aa 92 .. 114				-1.22	0.03
Gallus gallus finished cDNA, clone ChEST667h20	NA		Novel Gene				-1.22	0.03
PREDICTED: Gallus gallus proprotein convertase subtilisin/kexin type 6 (PCSK6), mRNA	395454	PCSK6	proprotein convertase subtilisin/kexin type 6				-1.22	0.04
Gallus gallus ASF1 anti-silencing function 1 homolog A (S. cerevisiae) (ASF1A), mRNA	723780	ASF1A	ASF1 anti-silencing function 1 homolog A (S. cerevisiae)	ENSGALG00000014887	ASF1A [from human gene ENSG00000111875]	ASF1 anti-silencing function 1 homolog A [Source:RefSeq_peptide;Acc:NP_054753] [from human gene ENSG00000111875]	-1.21	0.02
	NA			ENSGALG00000003980	IQCA		-1.21	0.03
PREDICTED: Gallus gallus centrin, EF-hand protein, 1 (CETN1), mRNA	422303	CETN1	centrin, EF-hand protein, 1	ENSGALG00000007510	422303		-1.21	0.03
Gallus gallus finished cDNA, clone ChEST847n1	419257	RCJMB04_29b18	tumor protein D52-like 2	ENSGALG00000004683	Q5ZI93_CHICK	Hypothetical protein. [Source:Uniprot/SPTREMBL;Acc:Q5ZI93]	-1.21	0.03
Chicken mRNA for ribosomal protein L5	395269	RPL5	ribosomal protein L5	ENSGALG00000005922	RL5_CHICK	60S ribosomal protein L5. [Source:Uniprot/SWISSPROT;Acc:P22451]	-1.21	0.03
Gallus gallus finished cDNA, clone ChEST301m18	NA						-1.2	0.02
Gallus gallus spermidine/spermine N1-acetyltransferase (SSAT) mRNA, complete cds	374006	SAT1	spermidine/spermine N1-acetyltransferase 1	ENSGALG00000016348	SAT1_CHICK	Diamine acetyltransferase 1 (EC 2.3.1.57) (Spermidine/spermine N(1)- acetyltransferase 1) (SSAT) (SSAT-1) (Putrescine acetyltransferase) (Polyamine N-acetyltransferase 1). [Source:Uniprot/SWISSPROT;Acc:Q8AXL1]	-1.19	0.03
PREDICTED: Gallus gallus chromatin modifying protein 5 (CHMP5), mRNA	420968	CHMP5	chromatin modifying protein 5	ENSGALG00000013160	420968		-1.19	0.04
Gallus gallus finished cDNA, clone ChEST310o12	NA						-1.19	0.04
Gallus gallus glycyl-tRNA synthetase (GARS), mRNA	428403	RCJMB04_34b10	glycyl-tRNA synthetase	ENSGALG00000005694	NP_001026681.1	similar to Glycyl-tRNA synthetase (Glycine--tRNA ligase) (GlyRS) [Source:RefSeq_peptide;Acc:NP_001026681]	-1.18	0.02
Gallus gallus finished cDNA, clone ChEST964m18	NA						-1.18	0.02
Gallus gallus cadherin 11 mRNA, complete cds	415797	CDH11	cadherin 11, type 2, OB-cadherin (osteoblast)	ENSGALG00000005278	CAD11_CHICK	Cadherin-11 precursor. [Source:Uniprot/SWISSPROT;Acc:O93319]	-1.18	0.02
PREDICTED: Gallus gallus similar to mKIAA0363 protein (LOC420409), mRNA	420409	NACAD	NAC alpha domain containing	ENSGALG00000005603	420409		-1.18	0.03
Gallus gallus cCRABP-I mRNA for cellular retinoic acid binding protein I (CRABP-I) homologue, complete cds	374211	CRABP1	cellular retinoic acid binding protein 1	ENSGALG00000003193	RABP1_CHICK	Cellular retinoic acid-binding protein 1 (Cellular retinoic acid- binding protein I) (CRABP-I) (Retinoic acid-binding protein I, cellular). [Source:Uniprot/SWISSPROT;Acc:P40220]	-1.17	0.04
Gallus gallus finished cDNA, clone ChEST42j24	424538	GNG5	guanine nucleotide binding protein (G protein), gamma 5				-1.17	0.05
PREDICTED: Gallus gallus similar to tax-responsive element binding protein 107 (LOC772115), mRNA	772115	LOC772115	similar to tax-responsive element binding protein 107	ENSGALG00000023491			-1.16	0.03
Gallus gallus finished cDNA, clone ChEST1014j12	418139	RCJMB04_9b7	similar to RIKEN cDNA D030011O10 gene	ENSGALG00000012944	Q5ZKV2_CHICK	Hypothetical protein. [Source:Uniprot/SPTREMBL;Acc:Q5ZKV2]	-1.16	0.03
Gallus gallus finished cDNA, clone ChEST913f11	414845	K-CAM	B-cadherin	ENSGALG00000000608	CADH1_CHICK	Epithelial-cadherin precursor (E-cadherin) (Cadherin-1) (Liver cell adhesion molecule) (L-CAM). [Source:Uniprot/SWISSPROT;Acc:P08641]	-1.16	0.04
Gallus gallus partial mRNA for hypothetical protein, clone 37h20	427683	LOC427683	similar to KIAA0265 protein	ENSGALG00000008013	Q5ZHK5_CHICK	Hypothetical protein (Fragment). [Source:Uniprot/SPTREMBL;Acc:Q5ZHK5]	-1.15	0.03
Gallus gallus ATP-binding cassette, sub-family F (GCN20), member 2 (ABCF2), mRNA	426038	ABCF2	ATP-binding cassette, sub-family F (GCN20), member 2	ENSGALG00000013354	Q5ZHK3_CHICK	Hypothetical protein (Fragment). [Source:Uniprot/SPTREMBL;Acc:Q5ZHK3]	-1.15	0.03
PREDICTED: Gallus gallus proteasome (prosome, macropain) 26S subunit, ATPase, 5 (PSMC5), mRNA	428274	PSMC5	proteasome (prosome, macropain) 26S subunit, ATPase, 5	ENSGALG00000000349	PSMC5 [from human gene ENSG00000087191]	26S protease regulatory subunit 8 (Proteasome subunit p45) (p45/SUG) (Proteasome 26S subunit ATPase 5) (Thyroid hormone receptor interacting protein 1) (TRIP1). [Source:Uniprot/SWISSPROT;Acc:P62195] [from human gene ENSG00000087191]	-1.15	0.05
PREDICTED: Gallus gallus HCLS1 binding protein 3 (HS1BP3), mRNA	421966	HS1BP3	HCLS1 binding protein 3	ENSGALG00000016486	HS1BP3		-1.14	0.02
Messenger RNA for chicken alpha-tubulin	429035	TUBA1C	tubulin, alpha 1c	ENSGALG00000011324	TBA5_CHICK	Tubulin alpha-5 chain. [Source:Uniprot/SWISSPROT;Acc:P09644]	-1.14	0.03
PREDICTED: Gallus gallus similar to LOC496978 protein (LOC424590), mRNA	424590	UROD	uroporphyrinogen decarboxylase	ENSGALG00000010219	424590		-1.14	0.03
Gallus gallus finished cDNA, clone ChEST304p18	NA						-1.14	0.03
Gallus gallus finished cDNA, clone ChEST761l1	771528	RPL38	ribosomal protein L38	ENSGALG00000001465	RPL38		-1.14	0.04
Gallus gallus finished cDNA, clone ChEST1006b2	NA						-1.14	0.04
PREDICTED: Gallus gallus solute carrier family 7 (cationic amino acid transporter, y+ system), member 1 (SLC7A1), mRNA	418922	SLC7A1	solute carrier family 7 (cationic amino acid transporter, y+ system), member 1	ENSGALG00000017085	Q68V06_CHICK	Cationic amino acid transporter 1 (Fragment). [Source:Uniprot/SPTREMBL;Acc:Q68V06]	-1.13	0.03
Gallus gallus finished cDNA, clone ChEST83o1	416051	ARPC4	actin related protein 2/3 complex, subunit 4, 20kDa	ENSGALG00000006691	416051		-1.13	0.03
Gallus gallus finished cDNA, clone ChEST1036k10	426225	BCCIP	BRCA2 and CDKN1A interacting protein	ENSGALG00000006617	426224		-1.13	0.05
Gallus gallus mRNA for hypothetical protein, clone 15l3	420574	RCJMB04_15l3	asparagine synthetase	ENSGALG00000009748	ASNS_CHICK	Asparagine synthetase [glutamine-hydrolyzing] (EC 6.3.5.4) (Glutamine- dependent asparagine synthetase). [Source:Uniprot/SWISSPROT;Acc:Q5ZJU3]	-1.12	0.03
Gallus gallus finished cDNA, clone ChEST1034m11	NA						-1.11	0.02
Gallus gallus finished cDNA, clone ChEST164d23	419557	FABP3	fatty acid binding protein 3, muscle and heart (mammary-derived growth inhibitor)	ENSGALG00000000620	Q800V4_CHICK	Heart-type fatty acid binding protein (Fragment). [Source:Uniprot/SPTREMBL;Acc:Q6VYR1]	-1.11	0.03
Gallus gallus finished cDNA, clone ChEST749i21	NA						-1.11	0.04
PREDICTED: Gallus gallus ribosomal protein L26-like 1, transcript variant 1 (RPL26L1), mRNA	396400	RPL26L1	ribosomal protein L26-like 1	ENSGALG00000002868	RL26_CHICK	60S ribosomal protein L26 (Fragment). [Source:Uniprot/SWISSPROT;Acc:P47832]	-1.11	0.05
PREDICTED: Gallus gallus similar to Mohawk homeobox (LOC771284), mRNA	771284	MKX	mohawk homeobox	ENSGALG00000007426	MKX		-1.11	0.06
PREDICTED: Gallus gallus discs, large homolog 1 (Drosophila) (DLG1), mRNA	424890	DLG1	discs, large homolog 1 (Drosophila)				-1.1	0.02
Gallus gallus finished cDNA, clone ChEST665j5	426042	SF3B4	splicing factor 3b, subunit 4, 49kDa	ENSGALG00000013352	426042		-1.1	0.03
Gallus gallus finished cDNA, clone ChEST59i18	422066	MRPL19	mitochondrial ribosomal protein L19	ENSGALG00000016731	422066		-1.1	0.05
Gallus gallus SRY-related protein 4 (Sox4) mRNA, complete cds	395143	SOX4	SRY (sex determining region Y)-box 4				-1.09	0.03
Gallus gallus mRNA for hypothetical protein, clone 22h1	416057	RCJMB04_22h1	glutamine-rich 1				-1.09	0.03
Gallus gallus GCN5 general control of amino-acid synthesis 5-like 2 (yeast) (GCN5L2), mRNA	374232	GCN5L2	GCN5 general control of amino-acid synthesis 5-like 2 (yeast)	ENSGALG00000006326	MIF_CHICK	Macrophage migration inhibitory factor (MIF) (Phenylpyruvate tautomerase) (EC 5.3.2.1). [Source:Uniprot/SWISSPROT;Acc:Q02960]	-1.09	0.04
PREDICTED: Gallus gallus transmembrane protein 35 (TMEM35), mRNA	422194	TMEM35	transmembrane protein 35	ENSGALG00000005041	422194		-1.08	0.03
Gallus gallus Mtch2 mRNA for mitochondrial carrier homolog 2, complete cds	395597	MTCH2	mitochondrial carrier homolog 2 (C. elegans)				-1.08	0.03
PREDICTED: Gallus gallus zinc finger, DHHC-type containing 9 (ZDHHC9), mRNA	422139	ZDHHC9	zinc finger, DHHC-type containing 9	ENSGALG00000003962	422139		-1.08	0.05
PREDICTED: Gallus gallus hypothetical LOC416927 (LOC416927), mRNA	416927	LOC416927	hypothetical LOC416927	ENSGALG00000005896			-1.08	0.05
Gallus gallus mRNA for hypothetical protein, clone 2l14	422119	HN1	hematological and neurological expressed 1	ENSGALG00000007965	NP_001006425.1	hematological and neurological expressed 1 [Source:RefSeq_peptide;Acc:NP_001006425]	-1.07	0.04
PREDICTED: Gallus gallus ATPase, Ca++ transporting, plasma membrane 1, transcript variant 1 (ATP2B1), mRNA	374244	ATP2B1	ATPase, Ca++ transporting, plasma membrane 1	ENSGALG00000011258	AT2B1_CHICK	Plasma membrane calcium-transporting ATPase 1 (EC 3.6.3.8) (PMCA1) (Plasma membrane calcium pump isoform 1) (Plasma membrane calcium ATPase isoform 1) (Fragment). [Source:Uniprot/SWISSPROT;Acc:Q98SH2]	-1.06	0.03
PREDICTED: Gallus gallus similar to SAR1a protein (LOC423711), mRNA	423711	SAR1A	SAR1 gene homolog A (S. cerevisiae)	ENSGALG00000004431	Q5ZKG0_CHICK	Hypothetical protein. [Source:Uniprot/SPTREMBL;Acc:Q5ZKG0]	-1.06	0.03
PREDICTED: Gallus gallus CKLF-like MARVEL transmembrane domain containing 8 (CMTM8), mRNA	420665	CMTM8	CKLF-like MARVEL transmembrane domain containing 8	ENSGALG00000011484	420665		-1.06	0.03
Gallus gallus finished cDNA, clone ChEST971i24	770722	RPS25	ribosomal protein S25	ENSGALG00000007699			-1.06	0.04
PREDICTED: Gallus gallus similar to Chromosome 1 open reading frame 33 (LOC426275), partial mRNA	426275	LOC426275	similar to Chromosome 1 open reading frame 33	ENSGALG00000003991	MRT4_HUMAN [from human gene ENSG00000053372]	mRNA turnover protein 4 homolog. [Source:Uniprot/SWISSPROT;Acc:Q9UKD2] [from human gene ENSG00000053372]	-1.06	0.04
PREDICTED: Gallus gallus similar to Chain A, Tubulin-Colchicine-Vinblastine: Stathmin-Like Domain Complex (LOC424201), mRNA	424201	LOC424201	similar to Chain A, Tubulin-Colchicine-Vinblastine: Stathmin-Like Domain Complex	ENSGALG00000011324	TBA5_CHICK	Tubulin alpha-5 chain. [Source:Uniprot/SWISSPROT;Acc:P09644]	-1.06	0.05
Gallus gallus selenoprotein K (SELK), mRNA	415995	SELK	selenoprotein K	ENSGALG00000005391	415995		-1.06	0.05
Gallus gallus eukaryotic translation initiation factor 4A, isoform 2 (EIF4A2), mRNA	395232	EIF4A2	eukaryotic translation initiation factor 4A, isoform 2	ENSGALG00000008684	NP_989880.1	eukaryotic translation initiation factor 4A, isoform 2 [Source:RefSeq_peptide;Acc:NP_989880]	-1.05	0.03
Gallus gallus finished cDNA, clone ChEST992o12	420976	NDUFS6	NADH dehydrogenase (ubiquinone) Fe-S protein 6, 13kDa (NADH-coenzyme Q reductase)	ENSGALG00000013191	420976		-1.05	0.03
Gallus gallus finished cDNA, clone ChEST771n20	423357	RCJMB04_39i8	dihydrolipoamide S-succinyltransferase (E2 component of 2-oxo-glutarate complex)				-1.05	0.03
PREDICTED: Gallus gallus similar to hypothetical protein MGC61571 (LOC420659), mRNA	420659	LOC420659	similar to hypothetical protein MGC61571	ENSGALG00000011425	NP_872329.1		-1.05	0.03
Gallus gallus mRNA for hypothetical protein, clone 8o4	426495	ARL2BP	ADP-ribosylation factor-like 2 binding protein				-1.05	0.04
PREDICTED: Gallus gallus similar to LOC398473 protein (LOC769965), mRNA	769965	KLC4	kinesin light chain 4	ENSGALG00000008605	KLC4		-1.05	0.04
Gallus gallus axin-related protein (AXIN2) mRNA, complete cds	395152	AXIN2	axin 2 (conductin, axil)	ENSGALG00000004021	NP_989822.1	axin-related protein [Source:RefSeq_peptide;Acc:NP_989822]	-1.05	0.05
Chicken mRNA for ribosomal protein L5	395269	RPL5	ribosomal protein L5	ENSGALG00000005922	RL5_CHICK	60S ribosomal protein L5. [Source:Uniprot/SWISSPROT;Acc:P22451]	-1.05	0.05
Gallus gallus finished cDNA, clone ChEST379h21	421080	IMPACT	Impact homolog (mouse)	ENSGALG00000015093	421080		-1.04	0.05
PREDICTED: Gallus gallus hypothetical LOC422693 (LOC422693), mRNA	422693	LOC422693	hypothetical LOC422693	ENSGALG00000012079	422693		-1.03	0.03
PREDICTED: Gallus gallus similar to a-actin (LOC768344), mRNA	768344	LOC768344	similar to a-actin	ENSGALG00000023836			-1.03	0.03
PREDICTED: Gallus gallus similar to Hyal2-prov protein (LOC415908), mRNA	415908	HYAL2	hyaluronoglucosaminidase 2				-1.03	0.04
Gallus gallus finished cDNA, clone ChEST68c19	421526	TSNAX	translin-associated factor X	ENSGALG00000011034	421526		-1.02	0.03
PREDICTED: Gallus gallus similar to Glypican 4 (LOC422234), mRNA	422234	GPC4	glypican 4	ENSGALG00000006080	422234		-1.02	0.04
Gallus gallus finished cDNA, clone ChEST633l13	NA						-1.02	0.04
Gallus gallus finished cDNA, clone ChEST265f1	424924	RPL35A	ribosomal protein L35a	ENSGALG00000007611	424924		-1.02	0.05
Gallus gallus heterogeneous nuclear ribonucleoprotein A2/B1 (HNRPA2B1), mRNA	420627	RCJMB04_2g17	heterogeneous nuclear ribonucleoprotein A2/B1	ENSGALG00000011036	NP_001026156.1	similar to heterogeneous nuclear ribonucleoprotein A2/B1 isoform 2 [Source:RefSeq_peptide;Acc:NP_001026156]	-1.02	0.05
G.domesticus mRNA for axonin-1	419825	CNTN2	contactin 2 (axonal)	ENSGALG00000000653	CNTN2_CHICK	Contactin-2 precursor (Axonin-1). [Source:Uniprot/SWISSPROT;Acc:P28685]	-1.02	0.05
Chicken delta-crystallin mRNA, complete cds	396498	LOC396498	d-cry	ENSGALG00000002558	ARLY1_CHICK	Delta-1 crystallin (Delta crystallin I). [Source:Uniprot/SWISSPROT;Acc:P02521]	-1	0.03
Gallus gallus finished cDNA, clone ChEST319m4	770363	LOC770363	similar to 5A11/Basigin-2	ENSGALG00000001328	BSG [from human gene ENSG00000172270]	Basigin precursor (CD147 antigen) (Leukocyte activation antigen M6) (Collagenase stimulatory factor) (Extracellular matrix metalloproteinase inducer) (EMMPRIN) (5F7) (Tumor cell-derived collagenase stimulatory factor) (TCSF) (OK blood group antigen). [Source:Uniprot/SWISSPROT;Acc:P35613] [from human gene ENSG00000172270]	-1	0.04
Gallus gallus mRNA for hypothetical protein, clone 29d3	769146	ATP5I	ATP synthase, H+ transporting, mitochondrial F0 complex, subunit E	ENSGALG00000015372	Q9YH14_CHICK	Progesterone receptor binding protein (Hypothetical protein). [Source:Uniprot/SPTREMBL;Acc:Q9YH14]	-0.99	0.03
Gallus gallus mRNA for hypothetical protein, clone 11g7	373898	PALD	paladin	ENSGALG00000004553	Q5ZMK8_CHICK	Hypothetical protein. [Source:Uniprot/SPTREMBL;Acc:Q5ZMK8]	-0.99	0.04
Gallus gallus finished cDNA, clone ChEST1002b23	396509	SSRP1	structure specific recognition protein 1	ENSGALG00000007520	SSRP1_CHICK	FACT complex subunit SSRP1 (Facilitates chromatin transcription complex subunit SSRP1) (Structure-specific recognition protein 1) (Recombination signal sequence recognition protein 1) (T160). [Source:Uniprot/SWISSPROT;Acc:Q04678]	-0.99	0.04
Gallus gallus finished cDNA, clone ChEST355h22	777495	LOC777495	similar to Osbp protein				-0.99	0.04
Gallus gallus finished cDNA, clone ChEST387f2	395626	UCHL3	ubiquitin carboxyl-terminal esterase L3 (ubiquitin thiolesterase)	ENSGALG00000016921	NP_990156.1	ubiquitin carboxyl-terminal hydrolase-6 [Source:RefSeq_peptide;Acc:NP_990156]	-0.98	0.04
Gallus gallus phosphoglycerate mutase 1 (brain) (PGAM1), mRNA	428969	RCJMB04_5g20	phosphoglycerate mutase 1 (brain)	ENSGALG00000007606	PGAM1_CHICK	Phosphoglycerate mutase 1 (EC 5.4.2.1) (EC 5.4.2.4) (EC 3.1.3.13) (BPG-dependent PGAM 1). [Source:Uniprot/SWISSPROT;Acc:Q5ZLN1]	-0.98	0.05
Gallus gallus finished cDNA, clone ChEST606k13	418401	RPL24	ribosomal protein L24	ENSGALG00000015339	418401		-0.98	0.05
Gallus gallus finished cDNA, clone ChEST566l14	NA						-0.98	0.05
Gallus gallus Gi2 protein alpha-subunit mRNA, complete cds	396367	GNAI2	guanine nucleotide binding protein (G protein), alpha inhibiting activity polypeptide 2				-0.97	0.04
PREDICTED: Gallus gallus similar to Tubulin alpha-3/alpha-7 chain (Alpha-tubulin 3/7) (Alpha-tubulin isotype M-alpha-3/7) (LOC425049), mRNA	425049	TUBA3D	tubulin, alpha 3d	ENSGALG00000010439	TBA1_CHICK	Tubulin alpha-1 chain (Fragment). [Source:Uniprot/SWISSPROT;Acc:P02552]	-0.97	0.04
Gallus gallus finished cDNA, clone ChEST709e9	423632	LOC423632	similar to Chondroitin sulfate GalNAcT-2				-0.97	0.05
PREDICTED: Gallus gallus similar to RWDD4A protein, transcript variant 1 (LOC428749), mRNA	428749	RWDD4A	RWD domain containing 4A	ENSGALG00000010658	428749		-0.96	0.03
Gallus gallus finished cDNA, clone ChEST1003k21	420001	RPL23	ribosomal protein L23	ENSGALG00000001634			-0.96	0.04
Gallus gallus finished cDNA, clone ChEST271o11	NA						-0.96	0.04
Gallus gallus mRNA for hypothetical protein, clone 3k14	426885	RCJMB04_3k14	histone deacetylase 7A				-0.96	0.04
Gallus gallus finished cDNA, clone ChEST140i2	NA						-0.96	0.05
Gallus gallus cathepsin B cDNA, complete cds	396329	CTSB	cathepsin B	ENSGALG00000016666	CATB_CHICK	Cathepsin B precursor (EC 3.4.22.1) (Cathepsin B1) [Contains: Cathepsin B light chain; Cathepsin B heavy chain]. [Source:Uniprot/SWISSPROT;Acc:P43233]	-0.96	0.05
Gallus gallus finished cDNA, clone ChEST32g20	417919	RCJMB04_1j13	ELK3, ETS-domain protein (SRF accessory protein 2)	ENSGALG00000011435	Q5ZMM7_CHICK	Hypothetical protein. [Source:Uniprot/SPTREMBL;Acc:Q5ZMM7]	-0.96	0.06
Gallus gallus solute carrier family 7 (cationic amino acid transporter, y+ system), member 5 (SLC7A5), mRNA	415832	RCJMB04_25m5	solute carrier family 7 (cationic amino acid transporter, y+ system), member 5	ENSGALG00000005845	Q5ZIJ1_CHICK	Hypothetical protein. [Source:Uniprot/SPTREMBL;Acc:Q5ZIJ1]	-0.95	0.03
PREDICTED: Gallus gallus similar to C-type lectin (LOC769284), mRNA	769284	LOC769284	similar to C-type lectin	ENSGALG00000001131			-0.95	0.03
Gallus gallus finished cDNA, clone ChEST376p22	416122	RPL32	ribosomal protein L32				-0.95	0.05
PREDICTED: Gallus gallus similar to p167 (LOC423927), mRNA	423927	EIF3S10	eukaryotic translation initiation factor 3, subunit 10 theta, 150/170kDa	ENSGALG00000009328	EIF3S10 [from human gene ENSG00000107581]	Eukaryotic translation initiation factor 3 subunit 10 (eIF-3 theta) (eIF3 p167) (eIF3 p180) (eIF3 p185) (eIF3a). [Source:Uniprot/SWISSPROT;Acc:Q14152] [from human gene ENSG00000107581]	-0.95	0.05
Gallus gallus finished cDNA, clone ChEST671g17	NA						-0.94	0.03
Gallus gallus finished cDNA, clone ChEST1023k7	422642	SDAD1	SDA1 domain containing 1	ENSGALG00000011543	422642		-0.94	0.04
PREDICTED: Gallus gallus similar to WD repeat protein (LOC418540), mRNA	418540	WDR4	WD repeat domain 4	ENSGALG00000016187	WDR4		-0.94	0.05
Gallus gallus finished cDNA, clone ChEST911n24	419506	LOC419506	similar to Chromosome 1 open reading frame 50	ENSGALG00000004800	419506		-0.93	0.03
PREDICTED: Gallus gallus hypothetical LOC423350 (LOC423350), mRNA	423350	LOC423350	hypothetical LOC423350	ENSGALG00000010232	CN115_HUMAN [from human gene ENSG00000133980]		-0.93	0.04
Gallus gallus domesticus sterol carrier protein-2 mRNA, 3' end	396550	SCP2	sterol carrier protein 2	ENSGALG00000010652	NLTP_CHICK	Nonspecific lipid-transfer protein (EC 2.3.1.176) (Propanoyl-CoA C- acyltransferase) (NSL-TP) (Sterol carrier protein 2) (SCP-2) (Sterol carrier protein X) (SCP-X) (SCP-chi) (SCPX) (Fragment). [Source:Uniprot/SWISSPROT;Acc:Q07598]	-0.93	0.05
Gallus gallus ets domain protein (ER81) mRNA, complete cds	395748	ETV1	ets variant gene 1	ENSGALG00000010780	NP_990248.1	ets domain protein Er81[Source:RefSeq_peptide;Acc:NP_990248]	-0.92	0.03
Gallus gallus mRNA for cardiac troponin C, complete cds	396032	TNNC1	troponin C type 1 (slow)	ENSGALG00000001459	TNNC1_CHICK	Troponin C, slow skeletal and cardiac muscles (TN-C). [Source:Uniprot/SWISSPROT;Acc:P09860]	-0.92	0.04
PREDICTED: Gallus gallus similar to Tryptophanyl tRNA synthetase 2 (mitochondrial) (LOC418312), mRNA	418312	WARS2	tryptophanyl tRNA synthetase 2, mitochondrial	ENSGALG00000014772	WARS2		-0.92	0.05
PREDICTED: Gallus gallus mitochondrial ribosomal protein L14 (MRPL14), mRNA	421443	MRPL14	mitochondrial ribosomal protein L14	ENSGALG00000010285	421443		-0.92	0.05
Gallus gallus finished cDNA, clone ChEST965e22	425906	TPRKB	TP53RK binding protein	ENSGALG00000013018	TPRKB		-0.91	0.04
Gallus gallus finished cDNA, clone ChEST57p14	417753	NDUFA5	NADH dehydrogenase (ubiquinone) 1 alpha subcomplex, 5, 13kDa	ENSGALG00000008821	417753		-0.91	0.04
PREDICTED: Gallus gallus hypothetical gene supported by BX933262; BX935476; CR406074, transcript variant 1 (LOC415756), mRNA	415756	LOC415756	hypothetical gene supported by BX933262; BX935476; CR406074	ENSGALG00000023673	415754		-0.91	0.04
Gallus gallus monoamine oxidase B mRNA, partial cds	418561	MAOB	monoamine oxidase B	ENSGALG00000016223	Q5MQR0_CHICK	Monoamine oxidase B (Fragment). [Source:Uniprot/SPTREMBL;Acc:Q5MQR0]	-0.91	0.05
	NA			ENSGALG00000004118	STOX1		-0.91	0.05
Gallus gallus finished cDNA, clone ChEST947l20	423182	RCJMB04_23k2	proteasome (prosome, macropain) 26S subunit, ATPase, 3	ENSGALG00000008108	NP_001026361.1	similar to 26S protease regulatory subunit 6A (TAT-binding protein 1) (TBP-1) (Spermatogenic cell/sperm-associated TAT-binding protein homolog SATA) [Source:RefSeq_peptide;Acc:NP_001026361]	-0.9	0.03
Gallus gallus finished cDNA, clone ChEST998j21	421719	HDDC2	HD domain containing 2	ENSGALG00000014841	421719		-0.9	0.03
Gallus gallus finished cDNA, clone ChEST369n8	419260	ZGPAT	zinc finger, CCCH-type with G patch domain	ENSGALG00000006092	419260		-0.9	0.04
Gallus gallus myosin, heavy chain 9, non-muscle (MYH9), mRNA	396469	MYH9	myosin, heavy chain 9, non-muscle	ENSGALG00000012533	MYH9_CHICK	Myosin-9 (Myosin heavy chain, nonmuscle IIa) (Nonmuscle myosin heavy chain IIa) (NMMHC II-a) (NMMHC-IIA) (Cellular myosin heavy chain, type A) (Nonmuscle myosin heavy chain-A) (NMMHC-A). [Source:Uniprot/SWISSPROT;Acc:P14105]	-0.9	0.04
PREDICTED: Gallus gallus hypothetical LOC415630 (LOC415630), mRNA	415630	KIFC3	kinesin family member C3				-0.9	0.04
PREDICTED: Gallus gallus similar to Rps16 protein (LOC417871), mRNA	417871	RPS16	ribosomal protein S16	ENSGALG00000010332	417871		-0.9	0.05
Gallus gallus finished cDNA, clone ChEST681l12	417555	MYO1C	myosin IC	ENSGALG00000002709	Q5ZLA6_CHICK	Hypothetical protein. [Source:Uniprot/SPTREMBL;Acc:Q5ZLA6]	-0.89	0.03
Gallus gallus finished cDNA, clone ChEST160a9	421392	COX7A2L	cytochrome c oxidase subunit VIIa polypeptide 2 like				-0.89	0.03
Gallus gallus finished cDNA, clone ChEST359e21	426932	BBOX1	butyrobetaine (gamma), 2-oxoglutarate dioxygenase (gamma-butyrobetaine hydroxylase) 1	ENSGALG00000013297	428606		-0.89	0.03
Gallus gallus finished cDNA, clone ChEST712d13	NA						-0.89	0.03
PREDICTED: Gallus gallus hypothetical LOC421493 (LOC421493), mRNA	421493	LOC421493	hypothetical LOC421493	ENSGALG00000010676	421493		-0.89	0.04
PREDICTED: Gallus gallus EBNA1 binding protein 2 (EBNA1BP2), mRNA	424558	EBNA1BP2	EBNA1 binding protein 2	ENSGALG00000009045	424558		-0.88	0.03
Gallus gallus phosphoglucomutase 1 (PGM1), mRNA	424691	PGM1	phosphoglucomutase 1	ENSGALG00000011016	Q2UZR2_CHICK	Phosphoglucomutase 1. [Source:Uniprot/SPTREMBL;Acc:Q2UZR2]	-0.88	0.05
PREDICTED: Gallus gallus similar to 5-hydroxytryptamine (serotonin) receptor 5A (LOC428409), mRNA	428409	HTR5A	5-hydroxytryptamine (serotonin) receptor 5A	ENSGALG00000006362	428409		-0.87	0.04
Gallus gallus finished cDNA, clone ChEST360n15	374134	RPL14	ribosomal protein L14	ENSGALG00000011523	Q6PTX7_CHICK	Ribosomal protein L14 (Fragment). [Source:Uniprot/SPTREMBL;Acc:Q6PTX7]	-0.87	0.05
PREDICTED: Gallus gallus coiled-coil-helix-coiled-coil-helix domain containing 3, transcript variant 1 (CHCHD3), mRNA	418435	CHCHD3	coiled-coil-helix-coiled-coil-helix domain containing 3	ENSGALG00000006489	418435		-0.86	0.03
Gallus gallus RWD domain containing 1 (RWDD1), mRNA	421741	RCJMB04_23b3	RWD domain containing 1	ENSGALG00000014953	NP_001026246.1	similar to RWD domain containing protein 1 (CGI-24) (PTD013) [Source:RefSeq_peptide;Acc:NP_001026246]	-0.86	0.03
PREDICTED: Gallus gallus similar to Mthfr-prov protein (LOC419489), mRNA	419489	MTHFR	5,10-methylenetetrahydrofolate reductase (NADPH)	ENSGALG00000004612	419489		-0.86	0.03
Gallus gallus GTPase cRhoA (cRhoA) mRNA, complete cds	395442	RHOA	ras homolog gene family, member A	ENSGALG00000003806	NP_990035.1	ras homolog gene family, member A [Source:RefSeq_peptide;Acc:NP_990035]	-0.86	0.03
Gallus gallus finished cDNA, clone ChEST908c2	431037	RTN3	RTN3w	ENSGALG00000013916	SERF2		-0.86	0.03
Gallus gallus mRNA for hypothetical protein, clone 35a17	417182	RCJMB04_35a17	exosome component 2	ENSGALG00000003887	NP_001012816.1	exosome component 2 [Source:RefSeq_peptide;Acc:NP_001012816]	-0.86	0.04
PREDICTED: Gallus gallus similar to WD repeat domain, phosphoinositide interacting 1 (LOC417437), mRNA	417437	WIPI1	WD repeat domain, phosphoinositide interacting 1	ENSGALG00000004215	WIPI1		-0.86	0.05
PREDICTED: Gallus gallus vacuolar protein sorting 54 (S. cerevisiae), transcript variant 2 (VPS54), mRNA	421280	VPS54	vacuolar protein sorting 54 homolog (S. cerevisiae)	ENSGALG00000008847	VPS54		-0.86	0.05
Gallus gallus finished cDNA, clone ChEST831f4	415847	TRAPPC2L	trafficking protein particle complex 2-like	ENSGALG00000006250	415847		-0.86	0.05
PREDICTED: Gallus gallus similar to MGC53312 protein (LOC423481), mRNA	423481	LOC423481	similar to MGC53312 protein	ENSGALG00000011522	C14orf172		-0.85	0.03
Gallus gallus ring finger protein 103 (RNF103), mRNA	422919	RCJMB04_2i11	ring finger protein 103	ENSGALG00000015809	Q5ZMC8_CHICK	Hypothetical protein. [Source:Uniprot/SPTREMBL;Acc:Q5ZMC8]	-0.85	0.03
Gallus gallus receptor tyrosine kinase-like orphan receptor 1 (ROR1), mRNA	395179	ROR1	receptor tyrosine kinase-like orphan receptor 1	ENSGALG00000011019	NP_989840.1	tyrosine kinase orphan receptor 1 [Source:RefSeq_peptide;Acc:NP_989840]	-0.85	0.03
Gallus gallus finished cDNA, clone ChEST943o4	421149	UBE2T	ubiquitin-conjugating enzyme E2T (putative)	ENSGALG00000000102	421149		-0.85	0.03
PREDICTED: Gallus gallus similar to Coactosin-like 1 (Dictyostelium) (LOC768420), mRNA	768420	COTL1	coactosin-like 1 (Dictyostelium)	ENSGALG00000000663			-0.85	0.04
Gallus gallus finished cDNA, clone ChEST252n13	420524	RSU1	Ras suppressor protein 1	ENSGALG00000008720	420524		-0.85	0.04
Gallus gallus finished cDNA, clone ChEST324m6	772150	NDUFA1	NADH dehydrogenase (ubiquinone) 1 alpha subcomplex, 1, 7.5kDa	ENSGALG00000008613	NDUFA1		-0.85	0.04
Gallus gallus finished cDNA, clone ChEST1026h10	423117	GAL	galanin	ENSGALG00000007047	GALA_CHICK	Galanin. [Source:Uniprot/SWISSPROT;Acc:P30802]	-0.85	0.05
G.gallus mRNA for vitronectin	395935	VTN	vitronectin	ENSGALG00000003589	NP_990392.1	vitronectin [Source:RefSeq_peptide;Acc:NP_990392]	-0.85	0.05
Gallus gallus kelch domain containing 4 (KLHDC4), mRNA	415831	RCJMB04_39o12	kelch domain containing 4	ENSGALG00000007860	Q5F325_CHICK	Hypothetical protein. [Source:Uniprot/SPTREMBL;Acc:Q5F325]	-0.85	0.05
Gallus gallus finished cDNA, clone ChEST526c4	769880	RCJMB04_5e2	angio-associated, migratory cell protein	ENSGALG00000011462	TENS_CHICK	Tensin. [Source:Uniprot/SWISSPROT;Acc:Q04205]	-0.85	0.05
Gallus gallus wingless-type MMTV integration site family, member 5B (WNT5B), mRNA	418154	WNT5B	wingless-type MMTV integration site family, member 5B	ENSGALG00000012998	Q3L255_CHICK	Wingless-type MMTV integration site family member 5b isoform 1. [Source:Uniprot/SPTREMBL;Acc:Q3L255]	-0.84	0.03
PREDICTED: Gallus gallus similar to protein N-terminal asparagine amidohydrolase (LOC768445), mRNA	768445	NTAN1	N-terminal asparagine amidase	ENSGALG00000002835	416414		-0.84	0.03
Gallus gallus HMG2a (LOC396232), mRNA	396232	LOC396232	HMG2a	ENSGALG00000009071	396232		-0.84	0.03
	NA						-0.84	0.03
Gallus gallus finished cDNA, clone ChEST372j14	422105	MRPL27	mitochondrial ribosomal protein L27	ENSGALG00000007682	422105		-0.84	0.03
Gallus gallus finished cDNA, clone ChEST476o7	423852	LOC423852	DPCD protein	ENSGALG00000007731	423852		-0.84	0.03
Gallus gallus finished cDNA, clone ChEST764c13	NA						-0.84	0.04
Gallus gallus ornithine decarboxylase antizyme 1 (OAZ1), mRNA	395746	OAZ1	ornithine decarboxylase antizyme 1	ENSGALG00000000812	OAZ_CHICK	Ornithine decarboxylase antizyme (ODC-Az). [Source:Uniprot/SWISSPROT;Acc:O42148]	-0.84	0.04
Gallus gallus finished cDNA, clone ChEST502o19	420988	PDCD6	programmed cell death 6	ENSGALG00000013400	420988		-0.84	0.05
Gallus gallus T-box 4 (TBX4), mRNA	373989	TBX4	T-box 4	ENSGALG00000005285	TBX4		-0.84	0.07
PREDICTED: Gallus gallus hypothetical LOC419142 (LOC419142), mRNA	419142	MAP1LC3A	microtubule-associated protein 1 light chain 3 alpha	ENSGALG00000001903	419142		-0.83	0.03
Gallus gallus finished cDNA, clone ChEST578n24	NA						-0.83	0.03
Gallus gallus finished cDNA, clone ChEST933h14	419055	RNF169	ring finger protein 169	ENSGALG00000017309	419055		-0.83	0.05
PREDICTED: Gallus gallus similar to LOC495018 protein (LOC423420), mRNA	423420	CHGA	chromogranin A (parathyroid secretory protein 1)	ENSGALG00000010820	423420		-0.82	0.03
Gallus gallus finished cDNA, clone ChEST986e23	777130	PPP2R1B	protein phosphatase 2 (formerly 2A), regulatory subunit A, beta isoform				-0.82	0.03
PREDICTED: Gallus gallus similar to activating transcription factor 3 (LOC421369), mRNA	421369	ATF3	activating transcription factor 3	ENSGALG00000009818	421369		-0.82	0.03
PREDICTED: Gallus gallus similar to eukaryotic translation initiation factor 4 gamma, 1 (LOC424953), mRNA	424953	LOC424953	similar to eukaryotic translation initiation factor 4 gamma, 1	ENSGALG00000008520	EIF4G1		-0.82	0.03
PREDICTED: Gallus gallus desmin (LOC395906), partial mRNA	395906	LOC395906	desmin	ENSGALG00000011324	TBA5_CHICK	Tubulin alpha-5 chain. [Source:Uniprot/SWISSPROT;Acc:P09644]	-0.82	0.05
Gallus gallus mRNA for hypothetical protein, clone 2m11	503574	ASCC3L1	activating signal cointegrator 1 complex subunit 3-like 1				-0.81	0.03
PREDICTED: Gallus gallus phosphoserine aminotransferase 1 (PSAT1), mRNA	427263	PSAT1	phosphoserine aminotransferase 1	ENSGALG00000015180	427263		-0.81	0.03
Gallus gallus finished cDNA, clone ChEST68a11	420115	HOMER3	homer homolog 3 (Drosophila)	ENSGALG00000003074	420115		-0.81	0.05
PREDICTED: Gallus gallus hypothetical LOC423204 (LOC423204), mRNA	423204	ZFYVE19	zinc finger, FYVE domain containing 19	ENSGALG00000008460	423204		-0.81	0.05
Gallus gallus finished cDNA, clone ChEST826a15	417049	BRD2	bromodomain containing 2	ENSGALG00000000156	NP_998747.1	B-lec protein [Source:RefSeq_peptide;Acc:NP_998747]	-0.8	0.03
Gallus gallus mRNA for hypothetical protein, clone 7k22	417347	RCJMB04_7k22	septin 9	ENSGALG00000001656	Q5F3T2_CHICK	Hypothetical protein. [Source:Uniprot/SPTREMBL;Acc:Q5F3T2]	-0.8	0.05
PREDICTED: Gallus gallus hypothetical LOC421424 (LOC421424), mRNA	421424	KCNK5	potassium channel, subfamily K, member 5	ENSGALG00000010065	KCNK5		-0.79	0.03
Gallus gallus finished cDNA, clone ChEST949p15	425027	SSR3	signal sequence receptor, gamma (translocon-associated protein gamma)	ENSGALG00000010267	425027		-0.79	0.03
Gallus gallus finished cDNA, clone ChEST723g6	NA			ENSGALG00000016345	KHL15_CHICK	Kelch-like protein 15. [Source:Uniprot/SWISSPROT;Acc:Q5ZJU2]	-0.79	0.04
Gallus gallus finished cDNA, clone ChEST215b8	770750	PHPT1	phosphohistidine phosphatase 1	ENSGALG00000021242			-0.79	0.05
Gallus gallus Frizzled-7 (cFz-7) mRNA, complete cds	374060	FZD7	frizzled homolog 7 (Drosophila)	ENSGALG00000023536	FZD7_CHICK	Frizzled-7 precursor (Fz-7) (cFz-7). [Source:Uniprot/SWISSPROT;Acc:O57329]	-0.79	0.06
Gallus gallus mRNA for hypothetical protein, clone 23b7	415461	RCJMB04_24e14	BTB (POZ) domain containing 1				-0.78	0.03
PREDICTED: Gallus gallus similar to neutral amino acid transporter (LOC769612), mRNA	769612	SLC1A4	solute carrier family 1 (glutamate/neutral amino acid transporter), member 4	ENSGALG00000008811	SLC1A4		-0.78	0.03
Gallus gallus WD repeat domain 61 (WDR61), mRNA	415359	WDR61	WD repeat domain 61	ENSGALG00000003221	Q5ZJH5_CHICK	Hypothetical protein. [Source:Uniprot/SPTREMBL;Acc:Q5ZJH5]	-0.78	0.03
PREDICTED: Gallus gallus similar to truncated cysteine/glutamate transporter (LOC428731), mRNA	428731	SLC7A11	solute carrier family 7, (cationic amino acid transporter, y+ system) member 11	ENSGALG00000009758	SLC7A11		-0.78	0.03
PREDICTED: Gallus gallus similar to furosemide-sensitive K-Cl cotransporter (LOC777252), partial mRNA	777252	LOC777252	similar to furosemide-sensitive K-Cl cotransporter				-0.78	0.04
PREDICTED: Gallus gallus hypothetical LOC426962 (LOC426962), mRNA	426962	GFPT2	glutamine-fructose-6-phosphate transaminase 2	ENSGALG00000013760	416372		-0.78	0.05
PREDICTED: Gallus gallus hypothetical LOC421271 (LOC421271), mRNA	421271	SPRED2	sprouty-related, EVH1 domain containing 2				-0.78	0.06
	NA			ENSGALG00000006272	ECE2		-0.77	0.03
Gallus gallus finished cDNA, clone ChEST184b9	427832	LOC427832	similar to Stromal cell-derived factor 2	ENSGALG00000003772	427832		-0.77	0.03
Gallus gallus dihydropyrimidinase-like 3 (DPYSL3), mRNA	395154	DPYSL3	dihydropyrimidinase-like 3	ENSGALG00000007582	NP_989824.1	collapsin response mediator protein-4B [Source:RefSeq_peptide;Acc:NP_989824]	-0.77	0.03
Gallus gallus prestin (SLC26A5) mRNA, complete cds	417715	SLC26A5	solute carrier family 26, member 5 (prestin)	ENSGALG00000008222	417715		-0.77	0.03
PREDICTED: Gallus gallus similar to CUB and Sushi multiple domains 1 (LOC421899), mRNA	421899	CSMD1	CUB and Sushi multiple domains 1	ENSGALG00000016341	421899		-0.77	0.04
PREDICTED: Gallus gallus similar to Exostoses (multiple) 1 (LOC420283), mRNA	420283	EXT1	exostoses (multiple) 1	ENSGALG00000016116	425077		-0.77	0.04
Gallus gallus mRNA for hypothetical protein, clone 2h4	426133	RCJMB04_2h4	proteasome (prosome, macropain) 26S subunit, non-ATPase, 3				-0.77	0.05
PREDICTED: Gallus gallus dysbindin (dystrobrevin binding protein 1) domain containing 2 (DBNDD2), mRNA	419183	DBNDD2	dysbindin (dystrobrevin binding protein 1) domain containing 2	ENSGALG00000003929	419183		-0.76	0.03
Gallus gallus finished cDNA, clone ChEST191c18	NA						-0.76	0.04
Gallus gallus finished cDNA, clone ChEST1025f5	426626	LOC426626	similar to Awp1-pending-prov protein	ENSGALG00000014589			-0.76	0.04
Gallus gallus mRNA for hypothetical protein, clone 17c24	520350	RCJMB04_17c24 NET1	neuroepithelial cell transforming gene 1	ENSGALG00000008437	NP_001025819.1	similar to guanine nucleotide-exchange factor [Source:RefSeq_peptide;Acc:NP_001025819]	-0.76	0,05
Gallus gallus CRYPTIC mRNA, complete cds	395437	CFC1	cripto, FRL-1, cryptic family 1	ENSGALG00000012623	CFC1_CHICK	Cryptic protein precursor (Cripto-related factor 1). [Source:Uniprot/SWISSPROT;Acc:Q9I8Q3]	-0.76	0.05
PREDICTED: Gallus gallus hypothetical LOC420101 (LOC420101), mRNA	420101	LOC420101	hypothetical LOC420101	ENSGALG00000002029	C19orf6		-0.76	0.05
Gallus gallus pyruvate kinase, muscle (PKM2), mRNA	396456	PKM2	pyruvate kinase, muscle	ENSGALG00000001901	Q5F465_CHICK	Hypothetical protein. [Source:Uniprot/SPTREMBL;Acc:Q5F465]	-0.76	0.05
PREDICTED: Gallus gallus similar to immunoglobulin (CD79A) binding protein 1b (LOC768951), mRNA	768951	LOC768951	similar to immunoglobulin (CD79A) binding protein 1b	ENSGALG00000020330			-0.75	0.03
Gallus gallus finished cDNA, clone ChEST999i16	424488	ARHGAP29	Rho GTPase activating protein 29	ENSGALG00000005683	ARHGAP29		-0.75	0.04
Gallus gallus finished cDNA, clone ChEST996j15	427946	ATN1	atrophin 1	ENSGALG00000014554	ATN1		-0.75	0.05
Gallus gallus finished cDNA, clone ChEST751b3	422105	MRPL27	mitochondrial ribosomal protein L27	ENSGALG00000007682	422105		-0.74	0.03
PREDICTED: Gallus gallus notum pectinacetylesterase homolog (Drosophila) (NOTUM), mRNA	417385	NOTUM	notum pectinacetylesterase homolog (Drosophila)	ENSGALG00000002900	417385		-0.74	0.04
Gallus gallus mRNA for hypothetical protein, clone 13i12	415659	ELMO3	engulfment and cell motility 3	ENSGALG00000001769	Q5ZK32_CHICK	Hypothetical protein. [Source:Uniprot/SPTREMBL;Acc:Q5ZK32]	-0.74	0.05
Gallus gallus brachyury (T) mRNA, complete cds	395782	T	T, brachyury homolog (mouse)	ENSGALG00000011489	BRAC_CHICK	Brachyury protein (T protein). [Source:Uniprot/SWISSPROT;Acc:P79777]	-0.74	0.06
	NA			ENSGALG00000014006	421704		-0.73	0.03
Gallus gallus cysteine and histidine-rich domain (CHORD)-containing 1 (CHORDC1), mRNA	419009	RCJMB04_1l2	cysteine and histidine-rich domain (CHORD)-containing 1	ENSGALG00000017233	Q5ZML4_CHICK	Hypothetical protein (Fragment). [Source:Uniprot/SPTREMBL;Acc:Q5ZHK7]	-0.73	0.04
	NA						-0.73	0.04
PREDICTED: Gallus gallus similar to myosin light chain kinase (MLCK) (LOC415748), mRNA	415748	LOC415748	similar to myosin light chain kinase (MLCK)	ENSGALG00000004334			-0.73	0.05
Gallus gallus similar to Protein C20orf43 (HSPC164/HSPC169) (AD-007) (CDA05) (LOC419329), mRNA	419329	LOC419329	similar to Protein C20orf43 (HSPC164/HSPC169) (AD-007) (CDA05)	ENSGALG00000007709	Q5ZJN1_CHICK	Hypothetical protein. [Source:Uniprot/SPTREMBL;Acc:Q5ZJN1]	-0.72	0.03
PREDICTED: Gallus gallus similar to MGC52838 protein (LOC419245), mRNA	419245	LOC419245	similar to MGC52838 protein	ENSGALG00000005849	CT149_HUMAN		-0.72	0.04
PREDICTED: Gallus gallus similar to cytosolic methionine-S-sulfoxide reductase (LOC422027), mRNA	422027	MSRA	methionine sulfoxide reductase A				-0.72	0.04
Gallus gallus myosin IF (MYO1F), mRNA	396187	MYO1F	myosin IF	ENSGALG00000001571	MYO1F		-0.72	0.04
Gallus gallus Fanconi anemia, complementation group L (FANCL), mRNA	421202	FANCL	Fanconi anemia, complementation group L	ENSGALG00000007879	Q3MUH5_CHICK	Fanconi anemia protein FANCL. [Source:Uniprot/SPTREMBL;Acc:Q3MUH5]	-0.72	0.05
	NA			ENSGALG00000013089			-0.71	0.03
Gallus gallus finished cDNA, clone ChEST777e10	396414	RRBP1	ribosome binding protein 1 homolog 180kDa (dog)	ENSGALG00000021853			-0.71	0.03
PREDICTED: Gallus gallus similar to METRNL protein (LOC417332), mRNA	417332	METRNL	meteorin, glial cell differentiation regulator-like	ENSGALG00000001413	417332		-0.71	0.03
Gallus gallus CAF-1p150 mRNA for chromatin assembly factor-1p150, complete cds	770217	RCJMB04_12f19	chromatin assembly factor 1, subunit A (p150)	ENSGALG00000001126	Q5R1T0_CHICK	Hypothetical protein. [Source:Uniprot/SPTREMBL;Acc:Q5ZK85]	-0.71	0.03
Gallus gallus mRNA for hypothetical protein, clone 32b21	426918	RCJMB04_32b21	STIP1 homology and U-box containing protein 1	ENSGALG00000001032	STUB1_CHICK	STIP1 homology and U box-containing protein 1 (EC 6.3.2.-) (STIP1 homology and U-box-containing protein 1). [Source:Uniprot/SWISSPROT;Acc:Q5ZHY5]	-0.71	0.04
Gallus gallus finished cDNA, clone ChEST791i1	NA						-0.71	0.05
PREDICTED: Gallus gallus similar to JADE2 protein (LOC416315), mRNA	416315	PHF15	PHD finger protein 15				-0.71	0.05
	NA						-0.7	0.03
Gallus gallus finished cDNA, clone ChEST497p7	NA						-0.7	0.03
PREDICTED: Gallus gallus similar to Zic3 protein (LOC422251), mRNA	422251	LOC422251	similar to Zic3 protein	ENSGALG00000006497	422251		-0.7	0.05
PREDICTED: Gallus gallus hypothetical protein LOC773626 (LOC777194), partial mRNA	777194	LOC777194	hypothetical protein LOC777194				-0.7	0.05
PREDICTED: Gallus gallus similar to Probable ATP-dependent RNA helicase DHX35 (DEAH box protein 35) (LOC419172), mRNA	419172	DHX35	DEAH (Asp-Glu-Ala-His) box polypeptide 35	ENSGALG00000003658	419172		-0.7	0.05
Gallus gallus partial mRNA for hypothetical protein, clone 2j3	421940	PDIA6	protein disulfide isomerase family A, member 6	ENSGALG00000016447	Q5F472_CHICK	Hypothetical protein (Fragment). [Source:Uniprot/SPTREMBL;Acc:Q5F472]	-0.69	0.03
PREDICTED: Gallus gallus heat shock factor binding protein 1 (HSBP1), mRNA	415813	HSBP1	heat shock factor binding protein 1				-0.69	0.03
Gallus gallus finished cDNA, clone ChEST115g14	NA						-0.69	0.03
Gallus gallus finished cDNA, clone ChEST611d13	771874	TMBIM4	transmembrane BAX inhibitor motif containing 4	ENSGALG00000009879	TMBIM4 [from human gene ENSG00000155957]	Transmembrane BAX inhibitor motif-containing protein 4 (Z-protein) (S1R protein). [Source:Uniprot/SWISSPROT;Acc:Q9HC24] [from human gene ENSG00000155957]	-0.69	0.04
Gallus gallus finished cDNA, clone ChEST744d9	NA						-0.69	0.04
Gallus gallus hypothetical protein LOC415479 (LOC415479), mRNA	415479	LOC415479	hypothetical protein LOC415479	ENSGALG00000006420	Q5ZJX1_CHICK	Hypothetical protein. [Source:Uniprot/SPTREMBL;Acc:Q5ZJX1]	-0.69	0.04
Gallus gallus mRNA for hypothetical protein, clone 13p15	423269	LOC423269	similar to RIKEN cDNA 6330442E10 gene	ENSGALG00000009493	Q5F3L7_CHICK	Hypothetical protein. [Source:Uniprot/SPTREMBL;Acc:Q5F3L7]	-0.69	0.04
Gallus gallus ATPase, H+ transporting, lysosomal 38kDa, V0 subunit D2 (ATP6V0D2), mRNA	420210	ATP6V0D2	ATPase, H+ transporting, lysosomal 38kDa, V0 subunit D2	ENSGALG00000015868	Q5ZHL0_CHICK	Hypothetical protein. [Source:Uniprot/SPTREMBL;Acc:Q5ZHL0]	-0.69	0.04
Gallus gallus finished cDNA, clone ChEST648l12	419814	KCTD20	potassium channel tetramerisation domain containing 20	ENSGALG00000000511	NP_775833.2 [from human gene ENSG00000112078]		-0.69	0.05
PREDICTED: Gallus gallus similar to Ras-related protein RAB43 (LOC415970), mRNA	415970	RAB43	RAB43, member RAS oncogene family				-0.69	0.05
Gallus gallus mRNA for hypothetical protein, clone 6d17	419566	RCJMB04_6d17	replication protein A2, 32kDa	ENSGALG00000000734	Q5ZLH1_CHICK	Hypothetical protein. [Source:Uniprot/SPTREMBL;Acc:Q5ZLH1]	-0.68	0.04
Gallus gallus finished cDNA, clone ChEST544l1	420849	LOC420849	similar to tRNA selenocysteine associated protein	ENSGALG00000012721	420849		-0.68	0.04
Gallus gallus finished cDNA, clone ChEST597k23	404269	C-16	galectin CG-16	ENSGALG00000011480	LEG6_CHICK	16 kDa beta-galactoside-binding lectin (C-16) (Galectin CG-16). [Source:Uniprot/SWISSPROT;Acc:P23668]	-0.67	0.03
Gallus gallus finished cDNA, clone ChEST115c10	420997	SEC61B	Sec61 beta subunit				-0.67	0.03
PREDICTED: Gallus gallus eukaryotic translation initiation factor 4E member 2, transcript variant 1 (EIF4E2), mRNA	424941	EIF4E2	eukaryotic translation initiation factor 4E family member 2	ENSGALG00000007919	424941		-0.67	0.04
Gallus gallus finished cDNA, clone ChEST497f4	427029	LOC427029	hypothetical gene supported by CR352862				-0.67	0.04
Gallus gallus finished cDNA, clone ChEST729m3	422435	CBR4	carbonyl reductase 4	ENSGALG00000009714	422435		-0.67	0.04
Gallus gallus finished cDNA, clone ChEST763d5	NA						-0.67	0.05
PREDICTED: Gallus gallus similar to PP238 (LOC429271), mRNA	429271	LOC429271	similar to PP238	ENSGALG00000006283	429271		-0.66	0.03
Gallus gallus finished cDNA, clone ChEST556k18	425576	TPP1	tripeptidyl peptidase I				-0.66	0.04
Gallus gallus finished cDNA, clone ChEST947m13	415348	SGK269	NKF3 kinase family member	ENSGALG00000002774	TSPAN3 [from human gene ENSG00000140391]	Tetraspanin-3 (Tspan-3) (Transmembrane 4 superfamily member 8) (Tetraspanin TM4-A). [Source:Uniprot/SWISSPROT;Acc:O60637] [from human gene ENSG00000140391]	-0.66	0.04
PREDICTED: Gallus gallus similar to KIAA2031 protein (LOC420082), mRNA	420082	RKHD1	ring finger and KH domain containing 1	ENSGALG00000001106	420082		-0.66	0.04
PREDICTED: Gallus gallus similar to ATP-dependent Lon protease (LOC768942), mRNA	768942	LONP1	lon peptidase 1, mitochondrial	ENSGALG00000000490	LONP1		-0.66	0.04
Gallus gallus finished cDNA, clone ChEST130l7	769424	PPA1	pyrophosphatase (inorganic) 1	ENSGALG00000004442	PPA1 [from human gene ENSG00000180817]	Inorganic pyrophosphatase (EC 3.6.1.1) (Pyrophosphate phospho- hydrolase) (PPase). [Source:Uniprot/SWISSPROT;Acc:Q15181] [from human gene ENSG00000180817]	-0.66	0.04
PREDICTED: Gallus gallus similar to similar to RIKEN cDNA C230093N12 (LOC771539), mRNA	771539	DPM2	dolichyl-phosphate mannosyltransferase polypeptide 2, regulatory subunit	ENSGALG00000005066	Q5ZK98_CHICK	Hypothetical protein. [Source:Uniprot/SPTREMBL;Acc:Q5ZK98]	-0.66	0.04
PREDICTED: Gallus gallus similar to LOC495074 protein (LOC425685), partial mRNA	425685	LOC425685	similar to LOC495074 protein	ENSGALG00000008551	417735		-0.66	0.05
Chicken agrin-related protein 1 mRNA, 3' end	396538	AGRN	agrin	ENSGALG00000002041	AGRIN_CHICK	Agrin precursor. [Source:Uniprot/SWISSPROT;Acc:P31696]	-0.66	0.05
Gallus gallus finished cDNA, clone ChEST159o19	426924	RBM13	RNA binding motif protein 13	ENSGALG00000001663	426924		-0.66	0.05
PREDICTED: Gallus gallus similar to OTTHUMP00000021061 (LOC424679), mRNA	424679	LOC424679	similar to OTTHUMP00000021061	ENSGALG00000021867	424679		-0.66	0.05
Gallus gallus finished cDNA, clone ChEST176o24	NA						-0.66	0.05
Messenger fragment for chicken pro-alpha-2 (I) collagen	420564	COL1A2	collagen, type I, alpha 2	ENSGALG00000009641	CO1A2_CHICK	Collagen alpha-2(I) chain precursor (Fragments). [Source:Uniprot/SWISSPROT;Acc:P02467]	-0.65	0.04
Gallus gallus mRNA for hypothetical protein, clone 1p1	418635	RAB9A	RAB9A, member RAS oncogene family	ENSGALG00000016579	Q5ZMI5_CHICK	Hypothetical protein. [Source:Uniprot/SPTREMBL;Acc:Q5ZMI5]	-0.65	0.04
Gallus gallus mRNA for hypothetical protein, clone 1c15	419041	LOC419041	similar to chromosome 12 open reading frame 4	ENSGALG00000017289	Q5ZMU2_CHICK	Hypothetical protein. [Source:Uniprot/SPTREMBL;Acc:Q5ZMU2]	-0.65	0.04
PREDICTED: Gallus gallus hypothetical protein LOC770816 (LOC770816), mRNA	770816	OSBPL5	oxysterol binding protein-like 5				-0.65	0.04
Gallus gallus mRNA for hypothetical protein, clone 14d7	427379	RCJMB04_14d7	nuclear cap binding protein subunit 1, 80kDa	ENSGALG00000002087	NCBP1_CHICK	Nuclear cap-binding protein subunit 1. [Source:Uniprot/SWISSPROT;Acc:Q5ZJZ6]	-0.65	0.05
	NA						-0.65	0.05
Gallus gallus finished cDNA, clone ChEST34o5	416956	DEPDC5	DEP domain containing 5	ENSGALG00000006766	416956		-0.64	0.04
PREDICTED: Gallus gallus similar to C10orf78 protein (LOC770846), mRNA	770846	LOC770846	similar to C10orf78 protein	ENSGALG00000008383	C10orf78		-0.64	0.04
Gallus gallus finished cDNA, clone ChEST163g5	769030	LOC769030	similar to multisynthetase complex p38 auxiliary component	ENSGALG00000003400	MCA2_HUMAN [from human gene ENSG00000106305]	Multisynthetase complex auxiliary component p38 (JTV-1 protein). [Source:Uniprot/SWISSPROT;Acc:Q13155] [from human gene ENSG00000106305]	-0.64	0.04
PREDICTED: Gallus gallus similar to Proteasome (prosome macropain) subunit beta type 4 (LOC429986), mRNA	429986	PSMB4	proteasome (prosome, macropain) subunit, beta type, 4	ENSGALG00000000905	PSMB4		-0.64	0.04
PREDICTED: Gallus gallus similar to Stearoyl-CoA desaturase 5 (LOC422598), mRNA	422598	SCD5	stearoyl-CoA desaturase 5	ENSGALG00000011173	NP_079182.1 [from human gene ENSG00000145284]	stearoyl-CoA desaturase 4 isoform b [Source:RefSeq_peptide;Acc:NP_079182] [from human gene ENSG00000145284]	-0.64	0.04
Gallus gallus fibroblast growth factor receptor-like embryonic kinase mRNA, partial cds	395407	LOC395407	fibroblast growth factor receptor-like embryonic kinase				-0.64	0.04
Gallus gallus mRNA for hypothetical protein, clone 23p13	NA			ENSGALG00000012026	TIM9_CHICK	Mitochondrial import inner membrane translocase subunit Tim9. [Source:Uniprot/SWISSPROT;Acc:Q5ZIR8]	-0.64	0.04
	NA						-0.64	0.05
Gallus gallus finished cDNA, clone ChEST608d24	NA						-0.64	0.05
Gallus gallus finished cDNA, clone ChEST79f3	422601	RCJMB04_29l7	heterogeneous nuclear ribonucleoprotein D-like	ENSGALG00000023199	Q5ZI72_CHICK	Hypothetical protein. [Source:Uniprot/SPTREMBL;Acc:Q5ZI72]	-0.64	0.05
z	428857	FGF4	fibroblast growth factor 4	ENSGALG00000007562	FGF4		-0.64	0.07
PREDICTED: Gallus gallus Notch homolog 1, translocation-associated (Drosophila) (NOTCH1), mRNA	395655	NOTCH1	Notch homolog 1, translocation-associated (Drosophila)	ENSGALG00000002375	Q9W737_CHICK	NOTCH-1 (Fragment). [Source:Uniprot/SPTREMBL;Acc:Q9W737]	-0.63	0.03
Gallus gallus finished cDNA, clone ChEST564h16	421040	TNFSF5IP1	tumor necrosis factor superfamily, member 5-induced protein 1				-0.63	0.04
Gallus gallus finished cDNA, clone ChEST52l5	417679	MED31	mediator of RNA polymerase II transcription, subunit 31 homolog (S. cerevisiae)	ENSGALG00000006005	417679		-0.63	0.04
PREDICTED: Gallus gallus R3H domain and coiled-coil containing 1 (R3HCC1), mRNA	419534	R3HCC1	R3H domain and coiled-coil containing 1	ENSGALG00000000405	R3HCC1		-0.63	0.04
PREDICTED: Gallus gallus similar to DNA segment, Chr 10, Wayne State University 52, expressed (LOC418064), mRNA	418064	LOC418064	similar to DNA segment, Chr 10, Wayne State University 52, expressed	ENSGALG00000012611	C22orf28		-0.63	0.04
Gallus gallus mRNA for hypothetical protein, clone 5e7	415672	RCJMB04_5e7	formin homology 2 domain containing 1	ENSGALG00000002198	FHOD1		-0.63	0.05
PREDICTED: Gallus gallus similar to Cysteine rich protein 2 (LOC424374), mRNA	424374	CRIP2	cysteine-rich protein 2	ENSGALG00000002771	424374		-0.63	0.05
PREDICTED: Gallus gallus similar to SARM1 protein (LOC417568), mRNA	417568	SARM1	sterile alpha and TIR motif containing 1				-0.62	0.04
	NA						-0.62	0.04
PREDICTED: Gallus gallus hypothetical LOC423355 (LOC423355), mRNA	423355	FCF1	FCF1 small subunit (SSU) processome component homolog (S. cerevisiae)	ENSGALG00000010275	423355		-0.62	0.04
Gallus gallus finished cDNA, clone ChEST132c10	427432	RAD1	RAD1 homolog (S. pombe)	ENSGALG00000003365	RAD1		-0.62	0.05
PREDICTED: Gallus gallus similar to acyl-protein thioesterase (LOC419685), mRNA	419685	LYPLA2	lysophospholipase II	ENSGALG00000004002	419685		-0.61	0.04
Gallus gallus finished cDNA, clone ChEST61j1	420595	TSPAN13	tetraspanin 13	ENSGALG00000010819	420595		-0.61	0.04
PREDICTED: Gallus gallus hypothetical LOC423566 (LOC423566), mRNA	423566	LOC423566	hypothetical LOC423566	ENSGALG00000012232	423566		-0.61	0.04
Gallus gallus finished cDNA, clone ChEST929a23	771852	PDRG1	p53 and DNA damage regulated 1	ENSGALG00000006464	PDRG1		-0.61	0.05
Gallus gallus mRNA for hypothetical protein, clone 21m6	421317	RCJMB04_21m6	acyl-Coenzyme A binding domain containing 3	ENSGALG00000009246	Q5ZJ14_CHICK	Hypothetical protein. [Source:Uniprot/SPTREMBL;Acc:Q5ZJ14]	-0.61	0.05
Gallus gallus finished cDNA, clone ChEST522m17	424666	PPAP2B	phosphatidic acid phosphatase type 2B				-0.61	0.05
	NA			ENSGALG00000000336	NP_990058.1	protein phosphatase 1M regulatory subunit; PP1M M21 subunit [Source:RefSeq_peptide;Acc:NP_990058]	-0.61	0.05
PREDICTED: Gallus gallus similar to deleted in liver cancer 2 alpha (LOC418908), mRNA	418908	STARD13	START domain containing 13	ENSGALG00000017065	STARD13		-0.61	0.05
Gallus gallus activating transcription factor 4 (tax-responsive enhancer element B67) (ATF4), mRNA	395693	ATF4	activating transcription factor 4 (tax-responsive enhancer element B67)	ENSGALG00000023153			-0.61	0.05
PREDICTED: Gallus gallus hypothetical protein LOC770159 (LOC770159), mRNA	770159	FBF1	Fas (TNFRSF6) binding factor 1	ENSGALG00000002179	Q5ZIB2_CHICK	Hypothetical protein. [Source:Uniprot/SPTREMBL;Acc:Q5ZIB2]	-0.61	0.05
PREDICTED: Gallus gallus similar to adaptor protein APPL (LOC416002), mRNA	416002	APPL1	adaptor protein, phosphotyrosine interaction, PH domain and leucine zipper containing 1	ENSGALG00000005527	DP13A_HUMAN		-0.61	0.05
Gallus gallus mRNA for hypothetical protein, clone 33b23	424678	LOC424678	hypothetical LOC424678	ENSGALG00000010911	Q5ZHU7_CHICK	Hypothetical protein. [Source:Uniprot/SPTREMBL;Acc:Q5ZHU7]	-0.6	0.04
Gallus gallus finished cDNA, clone ChEST992b12	770538	TUSC4	tumor suppressor candidate 4	ENSGALG00000002114	ZMYND10		-0.6	0.04
Gallus gallus finished cDNA, clone ChEST684e1	374144	PTS	6-pyruvoyltetrahydropterin synthase	ENSGALG00000007848	Q8UVX7_CHICK	Pyruvoyl-tetrahydropterine synthase (Fragment). [Source:Uniprot/SPTREMBL;Acc:Q8UVX7]	-0.6	0.04
Gallus gallus finished cDNA, clone ChEST735i10	427072	LOC427072	hypothetical LOC427072	ENSGALG00000023975	SLC25A39		-0.6	0.05
Gallus gallus finished cDNA, clone ChEST190b21	415372	RPS27L	ribosomal protein S27-like	ENSGALG00000003493	415372		-0.6	0.05
Gallus gallus finished cDNA, clone ChEST992k16	426248	CBX2	chromobox homolog 2 (Pc class homolog, Drosophila)	ENSGALG00000023338	426248		-0.6	0.05
Gallus gallus finished cDNA, clone ChEST9g24	417044	GNB2L1	guanine nucleotide binding protein (G protein), beta polypeptide 2-like 1	ENSGALG00000000122	GBLP_CHICK	Guanine nucleotide-binding protein beta subunit 2-like 1 (Guanine nucleotide-binding protein beta subunit-like protein 12.3) (Receptor of activated protein kinase C 1) (RACK1) (Receptor for activated C kinase). [Source:Uniprot/SWISSPROT;Acc:P63247]	-0.6	0.05
Gallus gallus finished cDNA, clone ChEST53p1	NA						-0.6	0.05
PREDICTED: Gallus gallus similar to sphingomyelin phosphodiesterase (LOC419077), mRNA	419077	LOC419077	similar to sphingomyelin phosphodiesterase				-0.6	0.05
Gallus gallus truncated homeodomain transciption factor DLX1-delta (DLX1) mRNA, complete cds, alternatively spliced	429283	DLX1	distal-less homeobox 1	ENSGALG00000018439	Q6DV98_CHICK	Homeodomain transcription factor DLX1. [Source:Uniprot/SPTREMBL;Acc:Q6DV98]	-0.59	0.04
Gallus gallus finished cDNA, clone ChEST62g12	418302	GSTK1	glutathione S-transferase kappa 1	ENSGALG00000014708	418302		-0.59	0.04
PREDICTED: Gallus gallus similar to JNK1 beta2 protein kinase, transcript variant 2 (LOC423778), mRNA	423778	MAPK8	mitogen-activated protein kinase 8	ENSGALG00000006109	MAPK8 [from human gene ENSG00000107643]	Mitogen-activated protein kinase 8 (EC 2.7.1.37) (Stress-activated protein kinase JNK1) (c-Jun N-terminal kinase 1) (JNK-46). [Source:Uniprot/SWISSPROT;Acc:P45983] [from human gene ENSG00000107643]	-0.59	0.04
Gallus gallus finished cDNA, clone ChEST122b22	420866	MUTED	muted homolog (mouse)	ENSGALG00000012782	Q5ZK77_CHICK	Hypothetical protein. [Source:Uniprot/SPTREMBL;Acc:Q5ZK77]	-0.59	0.05
Gallus gallus finished cDNA, clone ChEST756j17	NA						-0.59	0.05
PREDICTED: Gallus gallus similar to KIAA0537 protein (LOC418074), mRNA	418074	NUAK1	NUAK family, SNF1-like kinase, 1	ENSGALG00000012662	NUAK1		-0.59	0.05
PREDICTED: Gallus gallus similar to SHC (Src homology 2 domain containing) transforming protein 1 (LOC430685), partial mRNA	430685	LOC430685	similar to SHC (Src homology 2 domain containing) transforming protein 1				-0.59	0.05
Gallus gallus finished cDNA, clone ChEST635f5	771795	PRPF38A	PRP38 pre-mRNA processing factor 38 (yeast) domain containing A	ENSGALG00000010627	PRPF38A		-0.59	0.05
PREDICTED: Gallus gallus similar to Protein BAP28 (LOC425734), mRNA	425734	HEATR1	HEAT repeat containing 1	ENSGALG00000000258	425170		-0.58	0.04
Gallus gallus finished cDNA, clone ChEST72p22	427367	LOC427367	similar to Intraflagellar transport 74 homolog (Coiled-coil domain-containing protein 2) (Capillary morphogenesis protein 1) (CMG-1)	ENSGALG00000001801	IFT74 [from human gene ENSG00000096872]	Intraflagellar transport 74 homolog (Coiled-coil domain-containing protein 2) (Capillary morphogenesis protein 1) (CMG-1). [Source:Uniprot/SWISSPROT;Acc:Q96LB3] [from human gene ENSG00000096872]	-0.58	0.04
Gallus gallus finished cDNA, clone ChEST846l13	424437	CACYBP	calcyclin binding protein	ENSGALG00000004554	424437		-0.58	0.04
PREDICTED: Gallus gallus similar to AT rich interactive domain 1A (LOC419542), partial mRNA	419542	ARID1A	AT rich interactive domain 1A (SWI-like)				-0.58	0.04
Gallus gallus finished cDNA, clone ChEST980e14	421660	TCTEL1	t-complex-associated-testis-expressed 1-like 1				-0.58	0.04
PREDICTED: Gallus gallus signal peptidase complex subunit 1 homolog (S. cerevisiae) (SPCS1), mRNA	415899	SPCS1	signal peptidase complex subunit 1 homolog (S. cerevisiae)	ENSGALG00000001655	415899		-0.58	0.05
PREDICTED: Gallus gallus similar to P53-like transcription factor (LOC419382), mRNA	419382	TP73	tumor protein p73	ENSGALG00000001006	419382		-0.58	0.05
Gallus gallus finished cDNA, clone ChEST457i14	424014	LOC424014	similar to methyltransferase 24 (37.8 kD) (3D495)	ENSGALG00000003797	424014		-0.58	0.05
Gallus gallus mRNA for hypothetical protein, clone 17g3	428806	RCJMB04_17g3	chaperonin containing TCP1, subunit 7 (eta)	ENSGALG00000016088	CCT7 [from human gene ENSG00000135624]	T-complex protein 1, eta subunit (TCP-1-eta) (CCT-eta) (HIV-1 Nef interacting protein). [Source:Uniprot/SWISSPROT;Acc:Q99832] [from human gene ENSG00000135624]	-0.58	0.05
Gallus gallus inhibitor of DNA binding 1, dominant negative helix-loop-helix protein (ID1), mRNA	395282	ID1	inhibitor of DNA binding 1, dominant negative helix-loop-helix protein	ENSGALG00000006210	NP_989921.1	helix-loop-helix protein [Source:RefSeq_peptide;Acc:NP_989921]	-0.58	0.05
PREDICTED: Gallus gallus similar to mitochondrial ribosomal protein S21 (LOC426666), mRNA	426666	MRPS21	mitochondrial ribosomal protein S21	ENSGALG00000000456	426666		-0.57	0.04
Gallus gallus finished cDNA, clone ChEST631g4	419406	LOC419406	similar to protein kinase	ENSGALG00000001382	Q91013_CHICK	Protein kinase. [Source:Uniprot/SPTREMBL;Acc:Q91013]	-0.57	0.04
Gallus gallus finished cDNA, clone ChEST652c5	395185	SLC35B1	solute carrier family 35, member B1	ENSGALG00000009941	S35B1_CHICK	Solute carrier family 35 member B1 (Endoplasmic reticulum nucleotide sugar transporter 1). [Source:Uniprot/SWISSPROT;Acc:Q8AWB6]	-0.57	0.05
PREDICTED: Gallus gallus similar to Fer1l3 protein (LOC429452), partial mRNA	429452	LOC429452	similar to Fer1l3 protein				-0.57	0.05
Gallus gallus mRNA for hypothetical protein, clone 24m10	419578	NUDC	nuclear distribution gene C homolog (A. nidulans)	ENSGALG00000000895	NUDC_CHICK	Nuclear migration protein nudC (Nuclear distribution protein C homolog). [Source:Uniprot/SWISSPROT;Acc:Q5ZIN1]	-0.57	0.05
PREDICTED: Gallus gallus hypothetical protein LOC768802 (LOC768802), mRNA	768802	HARS2	histidyl-tRNA synthetase 2, mitochondrial (putative)	ENSGALG00000024399			-0.57	0.05
PREDICTED: Gallus gallus kinesin family member 1B (KIF1B), mRNA	419449	KIF1B	kinesin family member 1B	ENSGALG00000002726	KIF1B [from human gene ENSG00000054523]	Kinesin-like protein KIF1B (Klp). [Source:Uniprot/SWISSPROT;Acc:O60333] [from human gene ENSG00000054523]	-0.57	0.05
PREDICTED: Gallus gallus similar to Prenyl (decaprenyl) diphosphate synthase, subunit 2 (LOC421777), mRNA	421777	PDSS2	prenyl (decaprenyl) diphosphate synthase, subunit 2	ENSGALG00000015313	421777		-0.56	0.04
Gallus gallus finished cDNA, clone ChEST935d5	NA						-0.56	0.04
Gallus gallus finished cDNA, clone ChEST76d12	777373	LOC777373	hypothetical protein LOC777373				-0.56	0.04
Gallus gallus finished cDNA, clone ChEST755o9	424753	WDR33	WD repeat domain 33	ENSGALG00000002043	WDR33		-0.56	0.04
Gallus gallus finished cDNA, clone ChEST18k17	503574	ASCC3L1	activating signal cointegrator 1 complex subunit 3-like 1				-0.56	0.04
PREDICTED: Gallus gallus eukaryotic translation initiation factor 1 (EIF1), mRNA	420037	EIF1	eukaryotic translation initiation factor 1	ENSGALG00000003679	EIF1_CHICK	Eukaryotic translation initiation factor 1 (eIF1) (Protein translation factor SUI1 homolog) (Fragment). [Source:Uniprot/SWISSPROT;Acc:P51971]	-0.56	0.04
Gallus gallus mRNA for hypothetical protein, clone 17c24	416693	NET1	neuroepithelial cell transforming gene 1	ENSGALG00000008437	NP_001025819.1	similar to guanine nucleotide-exchange factor [Source:RefSeq_peptide;Acc:NP_001025819]	-0.56	0.05
Gallus gallus finished cDNA, clone ChEST86b13	415781	RCJMB04_8b16	LSM14A, SCD6 homolog A (S. cerevisiae)	ENSGALG00000004943	SS18L2		-0.56	0.05
PREDICTED: Gallus gallus similar to CTP synthase (LOC419561), mRNA	419561	LOC419561	similar to CTP synthase	ENSGALG00000000675	419561		-0.56	0.05
Gallus gallus finished cDNA, clone ChEST258f8	416750	LOC416750	similar to hypothetical protein FLJ13909				-0.56	0.05
Gallus gallus finished cDNA, clone ChEST334k6	420556	EFCAB1	EF-hand calcium binding domain 1	ENSGALG00000009467	Q5F3S8_CHICK	Hypothetical protein. [Source:Uniprot/SPTREMBL;Acc:Q5F3S8]	-0.56	0.05
Gallus gallus finished cDNA, clone ChEST964p20	426622	LOC426622	similar to putative nuclear protein of bilaterial origin (16.8 kD) (1P391)	ENSGALG00000014581	426622		-0.55	0.05
Gallus gallus ubiquitin fusion-degradation 1-like protein mRNA, complete cds	374186	UFD1L	ubiquitin fusion degradation 1 like (yeast)				-0.55	0.05
PREDICTED: Gallus gallus similar to ATP synthase mitochondrial F1 complex assembly factor 2 (LOC416511), mRNA	416511	ATPAF2	ATP synthase mitochondrial F1 complex assembly factor 2	ENSGALG00000004926	416511		-0.55	0.05
Gallus gallus finished cDNA, clone ChEST446h13	NA						-0.55	0.05
Gallus gallus finished cDNA, clone ChEST671h2	NA						-0.55	0.05
PREDICTED: Gallus gallus similar to Mybbp1a protein (LOC417491), mRNA	417491	MYBBP1A	MYB binding protein (P160) 1a	ENSGALG00000001363	417491		-0.55	0.05
Gallus gallus minichromosome maintenance complex component 5 (MCM5), mRNA	418058	MCM5	minichromosome maintenance complex component 5	ENSGALG00000012546	Q5ZKL0_CHICK	Hypothetical protein. [Source:Uniprot/SPTREMBL;Acc:Q5ZKL0]	-0.54	0.05
PREDICTED: Gallus gallus similar to Beta-hexosaminidase beta chain precursor (N-acetyl-beta-glucosaminidase) (Beta-N-acetylhexosaminidase) (Hexosaminidase B) (Cervical cancer proto-oncogene 7) (HCC-7) (LOC427204), mRNA	427204	HEXB	hexosaminidase B (beta polypeptide)	ENSGALG00000014933	HEXB [from human gene ENSG00000049860]	Beta-hexosaminidase beta chain precursor (EC 3.2.1.52) (N-acetyl-beta- glucosaminidase) (Beta-N-acetylhexosaminidase) (Hexosaminidase B) (Cervical cancer proto-oncogene 7) (HCC-7) [Contains: Beta- hexosaminidase beta-B chain; Beta-hexosaminidase beta-A ch [Source:Uniprot/SWISSPROT;Acc:P07686] [from human gene ENSG00000049860]	-0.54	0.05
PREDICTED: Gallus gallus similar to Translocase of inner mitochondrial membrane 44 homolog (yeast) (LOC420053), mRNA	420053	TIMM44	translocase of inner mitochondrial membrane 44 homolog (yeast)	ENSGALG00000000352	TIMM44 [from human gene ENSG00000104980]	Import inner membrane translocase subunit TIM44, mitochondrial precursor. [Source:Uniprot/SWISSPROT;Acc:O43615] [from human gene ENSG00000104980]	-0.54	0.05
	NA			ENSGALG00000023179			-0.54	0.05
PREDICTED: Gallus gallus similar to Hepatoma-derived growth factor-related protein 2 (LOC772302), partial mRNA	772302	LOC772302	similar to Hepatoma-derived growth factor-related protein 2				-0.54	0.05
PREDICTED: Gallus gallus similar to Nucleoporin 62kDa (LOC422183), mRNA	422183	NUP62	nucleoporin 62kDa	ENSGALG00000004856	NP_060151.1 [from human gene ENSG00000198088]		-0.54	0.05
Gallus gallus calcium modulating cyclophilin ligand CAML (CAMLG) mRNA, complete cds	395808	CAMLG	calcium modulating ligand	ENSGALG00000006411	NP_990293.1	calcium modulating cyclophilin ligand CAML [Source:RefSeq_peptide;Acc:NP_990293]	-0.54	0.05
Gallus gallus finished cDNA, clone ChEST352a15	395453	FGF18	fibroblast growth factor 18	ENSGALG00000002203	NP_990045.1	FGF-18 protein [Source:RefSeq_peptide;Acc:NP_990045]	-0.54	0.06
Gallus gallus C-Delta-1 mRNA, complete cds	395820	DLL1	delta-like 1 (Drosophila)	ENSGALG00000011182	NP_990304.1	C-Delta-1 [Source:RefSeq_peptide;Acc:NP_990304]	-0.54	0.06
Gallus gallus finished cDNA, clone ChEST538g9	NA						-0.53	0.05
PREDICTED: Gallus gallus pituitary tumor-transforming 1, transcript variant 1 (PTTG1), mRNA	416158	PTTG1	pituitary tumor-transforming 1	ENSGALG00000001506	416158		-0.53	0.05
Gallus gallus finished cDNA, clone ChEST375f15	425107	LOC425107	similar to galectin-2 related protein	ENSGALG00000003213	425107		-0.53	0.05
Gallus gallus finished cDNA, clone ChEST111h9	776395	LOC776395	similar to chromodomain helicase DNA binding protein 8				-0.53	0.05
Gallus gallus CFR-associated protein p70 mRNA, complete cds	395929	HADHA	hydroxyacyl-Coenzyme A dehydrogenase/3-ketoacyl-Coenzyme A thiolase/enoyl-Coenzyme A hydratase (trifunctional protein), alpha subunit	ENSGALG00000016536	NP_990387.1	CFR-associated protein p70 [Source:RefSeq_peptide;Acc:NP_990387]	-0.53	0.05
G.domesticus mRNA for carbonic anhydrase	396257	CA2	carbonic anhydrase II	ENSGALG00000015862	CAH2_CHICK	Carbonic anhydrase 2 (EC 4.2.1.1) (Carbonic anhydrase II) (Carbonate dehydratase II) (CA-II). [Source:Uniprot/SWISSPROT;Acc:P07630]	-0.53	0.05
PREDICTED: Gallus gallus similar to chromosome 20 open reading frame 52 (LOC768833), mRNA	768833	LOC768833	similar to chromosome 20 open reading frame 52	ENSGALG00000001556	CT052_HUMAN		-0.53	0.05
PREDICTED: Gallus gallus similar to LOC398317 protein (LOC423761), mRNA	423761	CUEDC2	CUE domain containing 2	ENSGALG00000005687	CUEDC2		-0.52	0.05
Gallus gallus Hs6st-2 mRNA for heparan sulfate 6-O-sulfotransferase-2, complete cds	395150	HS6ST2	heparan sulfate 6-O-sulfotransferase 2	ENSGALG00000006071	H6ST2_CHICK	Heparan-sulfate 6-O-sulfotransferase 2 (EC 2.8.2.-) (HS6ST-2) (cHS6ST- 2). [Source:Uniprot/SWISSPROT;Acc:Q76LW2]	-0.52	0.05
Gallus gallus fibroblast growth factor 19 (FGF19), mRNA	395394	FGF19	fibroblast growth factor 19	ENSGALG00000007558	NP_990005.1	fibroblast growth factor 19 [Source:RefSeq_peptide;Acc:NP_990005]	-0.52	0.05
PREDICTED: Gallus gallus vacuolar protein sorting 37 homolog B (S. cerevisiae) (VPS37B), mRNA	416835	VPS37B	vacuolar protein sorting 37 homolog B (S. cerevisiae)	ENSGALG00000003743	416835		-0.52	0.05
PREDICTED: Gallus gallus SET and MYND domain containing 2 (SMYD2), mRNA	421361	SMYD2	SET and MYND domain containing 2	ENSGALG00000009788	421361		-0.52	0.05
Gallus gallus mRNA for hypothetical protein, clone 16n14	416847	RCJMB04_16n14	similar to LOC330189 protein	ENSGALG00000004254	Q5ZJN9_CHICK	Hypothetical protein. [Source:Uniprot/SPTREMBL;Acc:Q5ZJN9]	-0.52	0.05
Gallus gallus neurofibromin 2 (NF2), mRNA	395158	NF2	neurofibromin 2	ENSGALG00000023234			-0.51	0.05
Gallus gallus T-box containing protein (Ch-Tbx6L) mRNA, partial cds	395792	TBX6	T-box 6	ENSGALG00000006374	TBX6L_CHICK	T-box-containing protein TBX6L (Fragment). Source: Uniprot/SWISSPROT P79779	-0.48	0.07
PREDICTED: Gallus gallus similar to nuclear receptor co-repressor 1 (LOC417598), mRNA	417598	NCOR1	nuclear receptor co-repressor 1	ENSGALG00000004477	NCOR1		0.47	0.05
Gallus gallus finished cDNA, clone ChEST702g12	NA						0.47	0.05
Gallus gallus finished cDNA, clone ChEST650m10	422566	LOC422566	similar to KIAA1712; HBV PreS1-transactivated protein 3	ENSGALG00000020201	422566		0.48	0.05
PREDICTED: Gallus gallus pseudouridylate synthase-like 1 (PUSL1), mRNA	419419	PUSL1	pseudouridylate synthase-like 1	ENSGALG00000001714	419419		0.48	0.05
PREDICTED: Gallus gallus hypothetical LOC422112 (LOC422112), mRNA	422112	OTOP3	otopetrin 3	ENSGALG00000007791	430405		0.48	0.05
Gallus gallus finished cDNA, clone ChEST302l21	427399	NUDT2	nudix (nucleoside diphosphate linked moiety X)-type motif 2	ENSGALG00000005810	427399		0.48	0.05
Gallus gallus finished cDNA, clone ChEST36i22	428339	DUS3L	dihydrouridine synthase 3-like (S. cerevisiae)	ENSGALG00000001800	DUS3L		0.48	0.05
Gallus gallus mRNA for hypothetical protein, clone 1h14	427137	RCJMB04_1h14	superkiller viralicidic activity 2-like 2 (S. cerevisiae)	ENSGALG00000014709	SKIV2L2		0.49	0.05
PREDICTED: Gallus gallus hypothetical LOC420731 (LOC420731), mRNA	420731	EPDR1	ependymin related protein 1 (zebrafish)	ENSGALG00000012069	EPDR1		0.49	0.05
Gallus gallus UDP glycosyltransferase 8 (UDP-galactose ceramide galactosyltransferase) (UGT8), mRNA	374033	UGT8	UDP glycosyltransferase 8 (UDP-galactose ceramide galactosyltransferase)	ENSGALG00000012018	NP_989535.1	UDP glycosyltransferase 8 (UDP-galactose ceramide galactosyltransferase) [Source:RefSeq_peptide;Acc:NP_989535]	0.49	0.05
PREDICTED: Gallus gallus vacuolar protein sorting 13 homolog D (S. cerevisiae) (VPS13D), mRNA	419481	VPS13D	vacuolar protein sorting 13 homolog D (S. cerevisiae)	ENSGALG00000004533			0.49	0.05
Gallus gallus finished cDNA, clone ChEST429a18	418818	KLF5	Kruppel-like factor 5 (intestinal)	ENSGALG00000016927	418818		0.49	0.05
Gallus gallus finished cDNA, clone ChEST696c11	427063	LOC427063	similar to NOD3 protein; CARD15-like	ENSGALG00000002416	427063		0.49	0.05
	NA			ENSGALG00000015170	VPS13A		0.49	0.05
PREDICTED: Gallus gallus hypothetical LOC423438 (LOC423438), mRNA	423438	CLMN	calmin (calponin-like, transmembrane)	ENSGALG00000011066	423438		0.49	0.05
	NA			ENSGALG00000002431			0.49	0.05
Gallus gallus chemokine (C-C motif) receptor 8 (CCR8), mRNA	420718	RCJMB04_31m22	chemokine (C-C motif) receptor 8	ENSGALG00000011954	Q5ZI02_CHICK	Hypothetical protein. [Source:Uniprot/SPTREMBL;Acc:Q5ZI02]	0.49	0.05
Gallus gallus finished cDNA, clone ChEST751g2	NA			ENSGALG00000007032	425855		0.5	0.05
Gallus gallus finished cDNA, clone ChEST205o17	NA						0.5	0.05
PREDICTED: Gallus gallus hypothetical protein LOC771169 (LOC771169), mRNA	771169	LOC771169	hypothetical protein LOC771169				0.5	0.05
Gallus gallus finished cDNA, clone ChEST158b20	419823	MDM4	Mdm4, transformed 3T3 cell double minute 4, p53 binding protein (mouse)	ENSGALG00000000636	419823		0.5	0.05
PREDICTED: Gallus gallus hypothetical LOC419483 (LOC419483), mRNA	419483	LOC419483	hypothetical LOC419483	ENSGALG00000023653	419483		0.5	0.05
PREDICTED: Gallus gallus similar to SRY-box 7 (LOC771337), mRNA	771337	SOX7	SRY (sex determining region Y)-box 7				0.5	0.05
PREDICTED: Gallus gallus similar to p53 binding protein (LOC427363), mRNA	427363	LOC427363	similar to p53 binding protein				0.5	0.05
Gallus gallus vascular endothelial growth factor mRNA, complete cds, alternatively spliced	395909	VEGFA	vascular endothelial growth factor A	ENSGALG00000010290	VEGFA_CHICK	Vascular endothelial growth factor A precursor (VEGF-A) (Vascular permeability factor) (VPF). [Source:Uniprot/SWISSPROT;Acc:P67964]	0.5	0.05
Gallus gallus finished cDNA, clone ChEST191c2	776670	LOC776670	hypothetical protein LOC776670				0.51	0.05
PREDICTED: Gallus gallus similar to FERM domain containing 6 (LOC421562), mRNA	421562	LOC421562	similar to FERM domain containing 6	ENSGALG00000011296	FRMD1		0.51	0.05
Gallus gallus finished cDNA, clone ChEST513l16	NA			ENSGALG00000004753	415956		0.51	0.05
Gallus gallus finished cDNA, clone ChEST159b4	404774	SNTB1	syntrophin, beta 1 (dystrophin-associated protein A1, 59kDa, basic component 1)	ENSGALG00000016399	Q5ZKZ8_CHICK	Hypothetical protein. [Source:Uniprot/SPTREMBL;Acc:Q5ZKZ8]	0.51	0.05
Gallus gallus finished cDNA, clone ChEST634p10	770702	LOC770702	hypothetical protein LOC770702				0.51	0.05
Gallus gallus mRNA for hypothetical protein, clone 11d4	415668	AARS	alanyl-tRNA synthetase	ENSGALG00000001965	NP_001005836.1	alanyl-tRNA synthetase [Source:RefSeq_peptide;Acc:NP_001005836]	0.51	0.05
PREDICTED: Gallus gallus hypothetical LOC428066 (LOC428066), mRNA	428066	LOC428066	hypothetical LOC428066	ENSGALG00000016955	NP_055873.1		0.51	0.05
Gallus gallus mRNA for hypothetical protein, clone 8e2	395146	TCF3	transcription factor 3 (E2A immunoglobulin enhancer binding factors E12/E47)	ENSGALG00000001093	NP_989817.1	helix-loop-helix protein E12 [Source:RefSeq_peptide;Acc:NP_989817]	0.51	0.05
PREDICTED: Gallus gallus Impact homolog (mouse) (IMPACT), mRNA	421080	IMPACT	Impact homolog (mouse)	ENSGALG00000015093	421080		0.51	0.05
PREDICTED: Gallus gallus similar to Poly (ADP-ribose) glycohydrolase (LOC423617), mRNA	423617	PARG	poly (ADP-ribose) glycohydrolase	ENSGALG00000002117	423617		0.52	0.05
PREDICTED: Gallus gallus peroxidasin homolog (Drosophila) (PXDN), mRNA	421914	PXDN	peroxidasin homolog (Drosophila)	ENSGALG00000016377	PXDN		0.52	0.05
Gallus gallus finished cDNA, clone ChEST234m6	423796	PCGF5	polycomb group ring finger 5				0.52	0.05
PREDICTED: Gallus gallus similar to paired-like homeodomain transcription factor (LOC771373), mRNA	771373	LOC771373	similar to paired-like homeodomain transcription factor	ENSGALG00000006224	644168		0.52	0.05
PREDICTED: Gallus gallus hypothetical protein LOC768462 (LOC768462), mRNA	768462	LOC768462	hypothetical protein LOC768462				0.52	0.05
Chicken nonmuscle myosin heavy chain (MHC) gene, complete cds	396469	MYH9	myosin, heavy chain 9, non-muscle	ENSGALG00000012533	MYH9_CHICK	Myosin-9 (Myosin heavy chain, nonmuscle IIa) (Nonmuscle myosin heavy chain IIa) (NMMHC II-a) (NMMHC-IIA) (Cellular myosin heavy chain, type A) (Nonmuscle myosin heavy chain-A) (NMMHC-A). [Source:Uniprot/SWISSPROT;Acc:P14105]	0.52	0.05
Gallus gallus mRNA for hypothetical protein, clone 9i13	424700	RCJMB04_9i13	phosphodiesterase 4B, cAMP-specific (phosphodiesterase E4 dunce homolog, Drosophila)	ENSGALG00000011094	PDE4B		0.52	0.05
Gallus gallus finished cDNA, clone ChEST985d2	NA						0.53	0.05
Gallus gallus finished cDNA, clone ChEST264j10	415576	FRMD5	FERM domain containing 5	ENSGALG00000008215	FRMD5		0.53	0.05
Gallus gallus finished cDNA, clone ChEST1036o20	NA			ENSGALG00000012570	424330		0.53	0.05
G.gallus mRNA for CD8 beta chain, substrain H7	396175	CD8B	CD8b molecule	ENSGALG00000015902	NP_990578.1	CD8 beta [Source:RefSeq_peptide;Acc:NP_990578]	0.53	0.05
Gallus gallus finished cDNA, clone ChEST494f18	NA						0.54	0.05
PREDICTED: Gallus gallus similar to phosphoinositol 3-phosphate-binding protein-2 (LOC418183), mRNA	418183	PLEKHA5	pleckstrin homology domain containing, family A member 5	ENSGALG00000013134	PLEKHA5		0.54	0.05
Gallus gallus finished cDNA, clone ChEST898k7	416951	LOC416951	LOC416951				0.54	0.05
PREDICTED: Gallus gallus similar to Band4.1-like5 protein (LOC424235), mRNA	424235	LOC424235	similar to Band4.1-like5 protein	ENSGALG00000011605	424235		0.54	0.05
Gallus gallus finished cDNA, clone ChEST912d16	420437	MLL3	myeloid/lymphoid or mixed-lineage leukemia 3	ENSGALG00000006264	MLL3		0.54	0.05
Gallus gallus finished cDNA, clone ChEST653j6	NA			ENSGALG00000014645	MEF2C		0.55	0.04
Gallus gallus finished cDNA, clone ChEST473p4	424257	LOC424257	similar to KIAA1237 protein				0.55	0.04
Gallus gallus TCP11 (Tcp11) mRNA, complete cds	425052	TCP11L2	t-complex 11 (mouse)-like 2	ENSGALG00000012658	Q6GVH3_CHICK	Hypothetical protein. [Source:Uniprot/SPTREMBL;Acc:Q5F4C3]	0.55	0.05
PREDICTED: Gallus gallus similar to OTTHUMP00000065631 (LOC429823), mRNA	429823	LOC429823	similar to OTTHUMP00000065631				0.55	0.05
PREDICTED: Gallus gallus similar to olfactory receptor, family 5, subfamily U member 1 (LOC429395), mRNA	429395	LOC429395	similar to olfactory receptor, family 5, subfamily U member 1				0.55	0.05
Gallus gallus finished cDNA, clone ChEST478h14	421992	RCJMB04_11i20	similar to dystrobrevin B DTN-B2	ENSGALG00000022842			0.55	0.05
Gallus gallus finished cDNA, clone ChEST983n4	NA						0.55	0.05
Gallus gallus finished cDNA, clone ChEST553h5	418196	ETNK1	ethanolamine kinase 1	ENSGALG00000013205	418196		0.55	0.05
PREDICTED: Gallus gallus similar to seven transmembrane helix receptor (LOC430138), mRNA	430138	LOC430138	similar to seven transmembrane helix receptor				0.56	0.04
Gallus gallus finished cDNA, clone ChEST958i3	770705	LOC770705	similar to pol				0.56	0.04
PREDICTED: Gallus gallus FAT tumor suppressor homolog 1 (Drosophila) (FAT), mRNA	395168	FAT	FAT tumor suppressor homolog 1 (Drosophila)	ENSGALG00000013579	Q6V0P5_CHICK	Fat1-like (Fragment). [Source:Uniprot/SPTREMBL;Acc:Q6V0P5]	0.56	0.05
PREDICTED: Gallus gallus similar to seven transmembrane helix receptor (LOC431474), mRNA	431474	LOC431474	similar to seven transmembrane helix receptor				0.56	0.05
Gallus gallus type IIb sodium phosphate cotransporter mRNA, complete cds	395131	SLC34A2	solute carrier family 34 (sodium phosphate), member 2	ENSGALG00000014372	NP_989805.1	type IIb sodium phosphate cotransporter [Source:RefSeq_peptide;Acc:NP_989805]	0.56	0.05
PREDICTED: Gallus gallus similar to Protocadherin beta 15 precursor (PCDH-beta15) (LOC425750), mRNA	425750	LOC425750	similar to Protocadherin beta 15 precursor (PCDH-beta15)				0.56	0.05
	NA			ENSGALG00000007488	ZNF185		0.57	0.04
Gallus gallus finished cDNA, clone ChEST489d23	416089	LOC416089	similar to TAFA1				0.57	0.05
Gallus gallus Gnot1 homeodomain protein mRNA, complete cds	396302	GNOT1	Gnot1 homeodomain protein				0.57	0.05
Gallus gallus finished cDNA, clone ChEST322j12	770213	RCCD1	RCC1 domain containing 1				0.57	0.05
PREDICTED: Gallus gallus zinc finger, UBR1 type 1 (ZUBR1), mRNA	419469	UBR4	ubiquitin protein ligase E3 component n-recognin 4	ENSGALG00000003910	429945		0.57	0.05
PREDICTED: Gallus gallus hypothetical LOC418849 (LOC418849), mRNA	418849	LOC418849	hypothetical LOC418849	ENSGALG00000016983			0.58	0.04
Gallus gallus finished cDNA, clone ChEST117k2	NA						0.58	0.05
Gallus gallus finished cDNA, clone ChEST210l19	422862	TBC1D14	TBC1 domain family, member 14	ENSGALG00000015546	422863		0.58	0.05
	NA						0.59	0.04
PREDICTED: Gallus gallus similar to netrin 4 (LOC417914), mRNA	417914	NTN4	netrin 4	ENSGALG00000011406	417914		0.59	0.05
Gallus gallus finished cDNA, clone ChEST474e13	NA						0.59	0.05
PREDICTED: Gallus gallus Rho GTPase activating protein 18 (ARHGAP18), mRNA	421706	ARHGAP18	Rho GTPase activating protein 18	ENSGALG00000014013	429616		0.59	0.05
Gallus gallus calcium-activated potassium channel (cslo2) mRNA, partial cds	374065	KCNMA1	potassium large conductance calcium-activated channel, subfamily M, alpha member 1	ENSGALG00000004980	KCMA1_CHICK	Calcium-activated potassium channel subunit alpha 1 (Calcium-activated potassium channel, subfamily M subunit alpha 1) (Maxi K channel) (MaxiK) (BK channel) (K(VCA)alpha) (BKCA alpha) (KCa1.1) (Slowpoke homolog) (Slo homolog) (Slo-alpha) (Slo1) (cSlo). [Source:Uniprot/SWISSPROT;Acc:Q8AYS8]	0.6	0.04
Gallus gallus finished cDNA, clone ChEST714o2	NA						0.6	0.04
Gallus gallus finished cDNA, clone ChEST939k23	425588	LOC425588	similar to KIAA0612 protein				0.6	0.04
PREDICTED: Gallus gallus similar to B lymphoid kinase (LOC422035), mRNA	422035	BLK	B lymphoid tyrosine kinase	ENSGALG00000016661	BLK		0.6	0.05
Gallus gallus mRNA for eIF4G-related protein NAT1, complete cds	395905	EIF4G2	eukaryotic translation initiation factor 4 gamma, 2	ENSGALG00000005587	IF4G2_CHICK	Eukaryotic translation initiation factor 4 gamma 2 (eIF-4-gamma 2) (eIF-4G 2) (eIF4G 2) (p97) (Fragment). [Source:Uniprot/SWISSPROT;Acc:O73777]	0.61	0.04
PREDICTED: Gallus gallus hypothetical protein LOC768434 (LOC768434), mRNA	768434	LOC768434	hypothetical protein LOC768434				0.61	0.04
Gallus gallus finished cDNA, clone ChEST995m6	NA						0.61	0.04
Gallus gallus finished cDNA, clone ChEST852d2	417536	LOC417536	chemokine ah221	ENSGALG00000002343	Q8QG56_CHICK	Chemokine ah221. [Source:Uniprot/SPTREMBL;Acc:Q8QG56]	0.61	0.04
Gallus gallus finished cDNA, clone ChEST814o3	396092	ALCAM	activated leukocyte cell adhesion molecule	ENSGALG00000015348	CD166_CHICK	CD166 antigen precursor (Activated leukocyte-cell adhesion molecule) (SC1 glycoprotein) (BEN glycoprotein) (Protein DM-GRASP) (Protein JC7). [Source:Uniprot/SWISSPROT;Acc:P42292]	0.61	0.05
Gallus gallus finished cDNA, clone ChEST548h11	416948	LOC416948	similar to CG13760-PB	ENSGALG00000006607	416948		0.61	0.05
Gallus gallus finished cDNA, clone ChEST306k5	768619	LOC768619	similar to class II histocompatibility antigen M beta chain 2 - chicken	ENSGALG00000000162			0.61	0.05
PREDICTED: Gallus gallus similar to MGC80493 protein (LOC768397), mRNA	768397	LOC768397	similar to MGC80493 protein				0.62	0.04
Gallus gallus finished cDNA, clone ChEST796n22	415833	CA5B	carbonic anhydrase VB, mitochondrial	ENSGALG00000023502			0.62	0.04
PREDICTED: Gallus gallus similar to FATE (LOC422290), mRNA	422290	LOC422290	similar to FATE				0.62	0.05
PREDICTED: Gallus gallus hypothetical protein LOC769045 (LOC769045), mRNA	769045	LOC769045	hypothetical protein LOC769045				0.62	0.05
Gallus gallus mRNA for JC7, complete cds	404775	NUCKS1	nuclear casein kinase and cyclin-dependent kinase substrate 1	ENSGALG00000000708	NP_998746.1	nuclear ubiquitous casein kinase and cyclin-dependent kinase substrate [Source:RefSeq_peptide;Acc:NP_998746]	0.62	0.05
Gallus gallus clone 2 fat1-like mRNA, partial cds	395168	FAT	FAT tumor suppressor homolog 1 (Drosophila)	ENSGALG00000013579	Q6V0P5_CHICK	Fat1-like (Fragment). [Source:Uniprot/SPTREMBL;Acc:Q6V0P5]	0.62	0.05
G.gallus NKX2.8 mRNA	396037	NKX2-6	NK2 transcription factor related, locus 6 (Drosophila)	ENSGALG00000000365	O13053_CHICK	Nkx2-8 protein. [Source:Uniprot/SPTREMBL;Acc:O13005]	0.63	0.04
Gallus gallus finished cDNA, clone ChEST189a16	424316	RIF1	RAP1 interacting factor homolog (yeast)	ENSGALG00000012484	424316		0.63	0.04
Gallus gallus platelet-derived growth factor beta polypeptide (PDGFB), mRNA	374128	PDGFB	platelet-derived growth factor beta polypeptide	ENSGALG00000012178	NP_989601.1	platelet-derived growth factor beta polypeptide (simian sarcoma viral (v-sis) oncogene homolog) [Source:RefSeq_peptide;Acc:NP_989601]	0.63	0.05
PREDICTED: Gallus gallus hypothetical LOC423023 (LOC423023), mRNA	423023	VPS37C	vacuolar protein sorting 37 homolog C (S. cerevisiae)	ENSGALG00000005197	423023		0.63	0.05
Gallus gallus finished cDNA, clone ChEST106p21	426090	ATP13A1	ATPase type 13A1				0.63	0.05
Gallus gallus finished cDNA, clone ChEST106b15	421497	AKT3	v-akt murine thymoma viral oncogene homolog 3 (protein kinase B, gamma)	ENSGALG00000010709	421497		0.63	0.05
PREDICTED: Gallus gallus similar to desmoplakin isoform II, transcript variant 2 (LOC420869), mRNA	420869	DSP	desmoplakin	ENSGALG00000012790	DSP [from human gene ENSG00000096696]	Desmoplakin (DP) (250/210 kDa paraneoplastic pemphigus antigen). [Source:Uniprot/SWISSPROT;Acc:P15924] [from human gene ENSG00000096696]	0.64	0.04
Gallus gallus polyhomeotic homolog 1 (Drosophila) (PHC1), mRNA	418252	PHC1	polyhomeotic homolog 1 (Drosophila)	ENSGALG00000014263	Q5ZKD2_CHICK	Hypothetical protein. [Source:Uniprot/SPTREMBL;Acc:Q5ZKD2]	0.64	0.04
Gallus gallus finished cDNA, clone ChEST614h20	NA						0.64	0.04
Gallus gallus cadherin 7, type 2 (CDH7), mRNA	374007	CDH7	cadherin 7, type 2	ENSGALG00000013782	CADH7_CHICK	Cadherin-7 precursor. [Source:Uniprot/SWISSPROT;Acc:Q90763]	0.64	0.05
PREDICTED: Gallus gallus similar to Pro-Pol-dUTPase polyprotein; RNaseH; dUTPase; integrase; protease; reverse transcriptase (LOC769713), mRNA	769713	LOC769713	similar to Pro-Pol-dUTPase polyprotein; RNaseH; dUTPase; integrase; protease; reverse transcriptase				0.64	0.05
Gallus gallus finished cDNA, clone ChEST272k18	NA						0.65	0.03
G.gallus PG-M mRNA for proteoglycan	395565	VCAN	versican	ENSGALG00000015624			0.65	0.05
PREDICTED: Gallus gallus similar to seven transmembrane helix receptor (LOC429346), mRNA	429346	LOC429346	similar to seven transmembrane helix receptor				0.65	0.05
Gallus gallus finished cDNA, clone ChEST254h5	NA						0.65	0.05
Gallus gallus sema domain, immunoglobulin domain (Ig), short basic domain, secreted, (semaphorin) 3A (SEMA3A), mRNA	395825	SEMA3A	sema domain, immunoglobulin domain (Ig), short basic domain, secreted, (semaphorin) 3A	ENSGALG00000006560	SEM3A_CHICK	Semaphorin-3A precursor (Collapsin-1) (COLL-1). [Source:Uniprot/SWISSPROT;Acc:Q90607]	0.66	0.03
PREDICTED: Gallus gallus testis-specific kinase 2 (TESK2), mRNA	424596	TESK2	testis-specific kinase 2	ENSGALG00000010230	424596		0.66	0.03
Gallus gallus finished cDNA, clone ChEST712b18	NA			ENSGALG00000000568	421173		0.66	0.04
Gallus gallus finished cDNA, clone ChEST284p12	NA			ENSGALG00000012404	423585		0.66	0.05
Gallus gallus finished cDNA, clone ChEST551p21	NA						0.66	0.05
PREDICTED: Gallus gallus hypothetical protein LOC771555 (LOC771555), mRNA	771555	SCN1A	sodium channel, voltage-gated, type I, alpha subunit	ENSGALG00000010943	SCN1A		0.66	0.05
PREDICTED: Gallus gallus similar to Doublecortin domain containing 2a (LOC420821), mRNA	420821	LOC420821	similar to Doublecortin domain containing 2a	ENSGALG00000012668	DCDC2		0.66	0.05
Gallus gallus finished cDNA, clone ChEST173k22	418141	CAPRIN2	caprin family member 2	ENSGALG00000012947	C1QDC1		0.67	0.03
PREDICTED: Gallus gallus hypothetical LOC427567 (LOC427567), mRNA	427567	CHST4	carbohydrate (N-acetylglucosamine 6-O) sulfotransferase 4	ENSGALG00000000901	427567		0.67	0.03
Gallus gallus finished cDNA, clone ChEST81f11	NA			ENSGALG00000024042			0.67	0.04
Gallus gallus CD40 ligand (TNF superfamily, member 5, hyper-IgM syndrome) (CD40LG), mRNA	395485	CD40LG	CD40 ligand (TNF superfamily, member 5, hyper-IgM syndrome)				0.67	0.04
PREDICTED: Gallus gallus similar to ADAM 12 (LOC425843), mRNA	425843	ADAM12	ADAM metallopeptidase domain 12 (meltrin alpha)	ENSGALG00000012740	426012		0.67	0.05
PREDICTED: Gallus gallus similar to feather keratin (LOC770204), mRNA	770204	LOC770204	similar to feather keratin	ENSGALG00000024225	429511		0.69	0.04
Gallus gallus finished cDNA, clone ChEST324n6	776765	LOC776765	hypothetical protein LOC776765				0.69	0.04
Gallus gallus finished cDNA, clone ChEST395f6	424807	AP1S3	adaptor-related protein complex 1, sigma 3 subunit	ENSGALG00000005171	424807		0.69	0.05
Gallus gallus finished cDNA, clone ChEST528c7	NA						0.69	0.05
PREDICTED: Gallus gallus rhophilin, Rho GTPase binding protein 2 (RHPN2), mRNA	415771	RHPN2	rhophilin, Rho GTPase binding protein 2				0.7	0.04
Gallus gallus finished cDNA, clone ChEST983j2	424863	AMOTL2	angiomotin like 2	ENSGALG00000006483	AMOTL2		0.7	0.04
	NA						0.7	0.04
PREDICTED: Gallus gallus similar to olfactory receptor, family 5, subfamily U member 1 (LOC429203), mRNA	429203	LOC429203	similar to olfactory receptor, family 5, subfamily U member 1				0.7	0.04
Gallus gallus finished cDNA, clone ChEST998h15	423002	DNAJC17	DnaJ (Hsp40) homolog, subfamily C, member 17	ENSGALG00000023982	423002		0.7	0.04
PREDICTED: Gallus gallus similar to IL20R-beta (LOC768437), mRNA	768437	LOC768437	similar to IL20R-beta	ENSGALG00000013169	IL20RB		0.7	0.04
PREDICTED: Gallus gallus SRB7 suppressor of RNA polymerase B homolog (yeast) (SURB7), mRNA	418216	SURB7	SRB7 suppressor of RNA polymerase B homolog (yeast)				0.7	0.04
PREDICTED: Gallus gallus similar to MGC83985 protein (LOC425241), mRNA	425241	DIRAS2	DIRAS family, GTP-binding RAS-like 2	ENSGALG00000005323	425241		0.7	0.04
PREDICTED: Gallus gallus similar to Protein KIAA1794 (LOC415491), mRNA	415491	FANCI	Fanconi anemia, complementation group I	ENSGALG00000006658	KIAA1794		0.7	0.05
Gallus gallus finished cDNA, clone ChEST906c11	NA			ENSGALG00000004363	MCM3AP		0.71	0.04
PREDICTED: Gallus gallus antigen identified by monoclonal antibody Ki-67 (MKI67), mRNA	423963	MKI67	antigen identified by monoclonal antibody Ki-67	ENSGALG00000023387	423963		0.71	0.05
PREDICTED: Gallus gallus hypothetical LOC425284 (LOC425284), mRNA	425284	LOC425284	hypothetical LOC425284	ENSGALG00000023618	425826		0.72	0.03
Gallus gallus finished cDNA, clone ChEST47j10	422336	AMOT	angiomotin	ENSGALG00000007952	422336		0.72	0.03
PREDICTED: Gallus gallus hypothetical LOC427402 (LOC427402), mRNA	427402	LOC427402	hypothetical LOC427402	ENSGALG00000005818	427402		0.72	0.05
Gallus gallus partial mRNA for hypothetical protein, clone 14c24	421705	RCJMB04_14c24	l(3)mbt-like 3 (Drosophila)	ENSGALG00000014009	Q5ZJZ7_CHICK	Hypothetical protein (Fragment). [Source:Uniprot/SPTREMBL;Acc:Q5ZJZ7]	0.73	0.04
Gallus gallus finished cDNA, clone ChEST867d11	NA						0.73	0.05
Gallus gallus finished cDNA, clone ChEST945i16	NA			ENSGALG00000021226			0.73	0.05
Gallus gallus finished cDNA, clone ChEST175l4	NA			ENSGALG00000016014	418510		0.74	0.03
Gallus gallus fucosyltransferase 9 (alpha (1,3) fucosyltransferase) (FUT9), mRNA	771133	FUT9	fucosyltransferase 9 (alpha (1,3) fucosyltransferase)	ENSGALG00000015583	Q8UWC1_CHICK	CFUT9. [Source:Uniprot/SPTREMBL;Acc:Q8UWC1]	0.74	0.03
Gallus gallus finished cDNA, clone ChEST883g17	NA						0.74	0.03
	NA			ENSGALG00000004803	423722		0.74	0.04
PREDICTED: Gallus gallus methyltransferase like 8 (METTL8), mRNA	424154	METTL8	methyltransferase like 8	ENSGALG00000009564	424154		0.75	0.03
Gallus gallus finished cDNA, clone ChEST816d15	426933	LOC426933	similar to RIKEN cDNA 1110018M03	ENSGALG00000023903			0.75	0.03
Gallus gallus finished cDNA, clone ChEST698j17	NA						0.75	0.04
	NA						0.75	0.04
PREDICTED: Gallus gallus similar to HSAJ1454 (LOC422425), mRNA	422425	SPOCK3	sparc/osteonectin, cwcv and kazal-like domains proteoglycan (testican) 3	ENSGALG00000009568	422425		0.75	0.04
PREDICTED: Gallus gallus centaurin, delta 3 (CENTD3), mRNA	416196	CENTD3	centaurin, delta 3	ENSGALG00000002562	CENTD3		0.75	0.04
PREDICTED: Gallus gallus similar to family with sequence similarity 62 (C2 domain containing), member C (LOC424271), mRNA	424271	LOC424271	similar to family with sequence similarity 62 (C2 domain containing), member C	ENSGALG00000012092	FAM62C		0.75	0.04
PREDICTED: Gallus gallus similar to olfactory receptor 115 (LOC429522), mRNA	429522	LOC429522	similar to olfactory receptor 115				0.76	0.03
	NA			ENSGALG00000013207	420982		0.76	0.03
PREDICTED: Gallus gallus hypothetical protein LOC769575 (LOC769575), mRNA	769575	LOC769575	hypothetical protein LOC769575	ENSGALG00000001744	NP_001035826.1		0.76	0.05
PREDICTED: Gallus gallus CXXC finger 5 (CXXC5), mRNA	416138	CXXC5	CXXC finger 5	ENSGALG00000000884	416138		0.77	0.03
Gallus gallus finished cDNA, clone ChEST819a3	NA						0.77	0.04
PREDICTED: Gallus gallus hypothetical protein LOC770056 (LOC770056), mRNA	770056	LOC770056	hypothetical protein LOC770056	ENSGALG00000004990	C10orf11		0.78	0.03
Gallus gallus finished cDNA, clone ChEST606i6	419480	DHRS3	dehydrogenase/reductase (SDR family) member 3				0.78	0.03
Gallus gallus finished cDNA, clone ChEST27m19	768542	TMEFF2	transmembrane protein with EGF-like and two follistatin-like domains 2	ENSGALG00000007759	TMEFF2		0.79	0.03
Gallus gallus finished cDNA, clone ChEST835l19	422977	NAV2	neuron navigator 2	ENSGALG00000003999	NAV2		0.79	0.04
Gallus gallus finished cDNA, clone ChEST162k8	420611	RCJMB04_3h8	similar to down-regulated by Ctnnb1, a	ENSGALG00000010925	F126A_CHICK	Protein FAM126A (Down-regulated by CTNNB1 protein A). [Source:Uniprot/SWISSPROT;Acc:Q5ZM13]	0.79	0.05
PREDICTED: Gallus gallus similar to Pro-Pol-dUTPase polyprotein; RNaseH; dUTPase; integrase; protease; reverse transcriptase (LOC770738), mRNA	770738	LOC770738	similar to Pro-Pol-dUTPase polyprotein; RNaseH; dUTPase; integrase; protease; reverse transcriptase				0.8	0.03
Gallus gallus otokeratin (LOC395772), mRNA	395772	LOC395772	otokeratin				0.8	0.04
Gallus gallus finished cDNA, clone ChEST1013c12	373966	P100	EBNA-2 co-activator (100kD)				0.8	0.04
Gallus gallus nocturnin (NOC) mRNA, complete cds	404779	CCRN4L	CCR4 carbon catabolite repression 4-like (S. cerevisiae)	ENSGALG00000009768	Q9DGP8_CHICK	Nocturnin (Fragment). [Source:Uniprot/SPTREMBL;Acc:Q9DGP8]	0.8	0.05
Gallus gallus finished cDNA, clone ChEST129f24	417538	MRPS17	mitochondrial ribosomal protein S17	ENSGALG00000002379	417538		0.81	0.04
Gallus gallus insulin-like growth factor 2 mRNA binding protein 1 (IGF2BP1), mRNA	395953	IGF2BP1	insulin-like growth factor 2 mRNA binding protein 1	ENSGALG00000001293	NP_990402.1	zipcode-binding protein [Source:RefSeq_peptide;Acc:NP_990402]	0.81	0.04
Gallus gallus finished cDNA, clone ChEST494n9	421706	ARHGAP18	Rho GTPase activating protein 18	ENSGALG00000014013	429616		0.82	0.03
	NA						0.82	0.04
PREDICTED: Gallus gallus BTG family, member 2 (BTG2), mRNA	419932	BTG2	BTG family, member 2	ENSGALG00000003535	419932		0.82	0.04
Gallus gallus finished cDNA, clone ChEST577e19	NA						0.82	0.05
Gallus gallus finished cDNA, clone ChEST701c6	424136	RCJMB04_6o1	heterogeneous nuclear ribonucleoprotein A3	ENSGALG00000009250			0.82	0.05
Gallus gallus finished cDNA, clone ChEST576o8	NA						0.83	0.03
PREDICTED: Gallus gallus hypothetical LOC424214 (LOC424214), mRNA	424214	LOC424214	hypothetical LOC424214	ENSGALG00000011434	NRAM1_CHICK	Natural resistance-associated macrophage protein 1 (NRAMP 1). [Source:Uniprot/SWISSPROT;Acc:P51027]	0.83	0.05
Gallus gallus finished cDNA, clone ChEST135b10	419067	ARHGEF17	Rho guanine nucleotide exchange factor (GEF) 17				0.83	0.05
PREDICTED: Gallus gallus neuron navigator 2 (NAV2), mRNA	422977	NAV2	neuron navigator 2	ENSGALG00000003999	NAV2		0.84	0.04
Gallus gallus TvbS1 (tvb) mRNA, tvb-s1 allele, complete cds	373904	RHOBTB2	Rho-related BTB domain containing 2	ENSGALG00000000452	NP_989446.1	Rho-related BTB domain containing 2 [Source:RefSeq_peptide;Acc:NP_989446]	0.84	0.05
PREDICTED: Gallus gallus similar to gag/env fusion protein (LOC768792), mRNA	768792	LOC768792	similar to gag/env fusion protein				0.85	0.03
PREDICTED: Gallus gallus similar to seven transmembrane helix receptor (LOC430475), mRNA	430475	LOC430475	similar to seven transmembrane helix receptor				0.85	0.03
PREDICTED: Gallus gallus similar to seven transmembrane helix receptor (LOC771905), mRNA	771905	LOC771905	similar to seven transmembrane helix receptor				0.85	0.04
Gallus gallus finished cDNA, clone ChEST570o3	NA			ENSGALG00000008456	CAC1B_CHICK	Voltage-dependent N-type calcium channel subunit alpha-1B (Voltage- gated calcium channel subunit alpha Cav2.2) (CHCACHA1B) (Fragment). [Source:Uniprot/SWISSPROT;Acc:O73706]	0.85	0.05
Gallus gallus finished cDNA, clone ChEST353k10	424808	SCG2	secretogranin II (chromogranin C)				0.86	0.03
Gallus gallus finished cDNA, clone ChEST903o15	NA						0.86	0.03
Gallus gallus tensin 1 (TNS1), mRNA	396439	TNS1	tensin 1	ENSGALG00000011462	TENS_CHICK	Tensin. [Source:Uniprot/SWISSPROT;Acc:Q04205]	0.86	0.05
Gallus gallus finished cDNA, clone ChEST332b16	403089	TEAD1	TEA domain family member 1 (SV40 transcriptional enhancer factor)	ENSGALG00000005415	403089		0.87	0.03
Gallus gallus finished cDNA, clone ChEST325b18	NA			ENSGALG00000013173	418191		0.87	0.03
PREDICTED: Gallus gallus similar to channel-kinase 1 (LOC427502), mRNA	427502	TRPM7	transient receptor potential cation channel, subfamily M, member 7	ENSGALG00000023451	TRPM7		0.87	0.04
PREDICTED: Gallus gallus NADPH oxidase organizer 1 (NOXO1), mRNA	416546	NOXO1	NADPH oxidase organizer 1	ENSGALG00000005572	416546		0.88	0.03
PREDICTED: Gallus gallus similar to LOC389203 protein (LOC769392), mRNA	769392	LOC769392	similar to LOC389203 protein	ENSGALG00000022991	Q9BRT5_HUMAN		0.88	0.05
	NA						0.89	0.03
PREDICTED: Gallus gallus hypothetical LOC427371 (LOC427371), mRNA	427371	LOC427371	hypothetical LOC427371	ENSGALG00000001871	427371		0.89	0.03
PREDICTED: Gallus gallus similar to gag/env fusion protein (LOC769723), mRNA	769723	LOC769723	similar to gag/env fusion protein				0.89	0.04
Gallus gallus finished cDNA, clone ChEST76n16	408047	LOC408047	thymosin beta 4				0.89	0.05
Gallus gallus finished cDNA, clone ChEST70p15	NA						0.89	0.05
Gallus gallus finished cDNA, clone ChEST195g6	426359	LOC426359	similar to WASP-family protein				0.9	0.04
Gallus gallus finished cDNA, clone ChEST885d3	NA						0.9	0.04
PREDICTED: Gallus gallus similar to olfactory receptor 5 (LOC777499), mRNA	777499	LOC777499	similar to olfactory receptor 5				0.91	0.03
Gallus gallus finished cDNA, clone ChEST432k15	NA			ENSGALG00000011163	Q6JLA9_CHICK	Glyceronephosphate O-acyl-transferase (Fragment). [Source:Uniprot/SPTREMBL;Acc:Q6JLA9]	0.91	0.04
	NA			ENSGALG00000022707			0.91	0.05
Gallus gallus finished cDNA, clone ChEST899p12	NA						0.92	0.04
PREDICTED: Gallus gallus similar to C20orf151 (LOC771409), mRNA	771409	LOC771409	similar to C20orf151	ENSGALG00000005348	CT151_HUMAN		0.92	0.04
	NA			ENSGALG00000008022	TPSN_CHICK	Tapasin precursor (TPSN) (TPN) (TAP-binding protein) (TAP-associated protein). [Source:Uniprot/SWISSPROT;Acc:O73895]	0.94	0.03
Gallus gallus finished cDNA, clone ChEST39a8	NA						0.95	0.03
Gallus gallus finished cDNA, clone ChEST436p3	770353	LOC770353	similar to homolog of yeast Sfi1 (SFI1)				0.96	0.03
PREDICTED: Gallus gallus solute carrier family 9 (sodium/hydrogen exchanger), member 3 regulator 2 (SLC9A3R2), mRNA	416550	SLC9A3R2	solute carrier family 9 (sodium/hydrogen exchanger), member 3 regulator 2	ENSGALG00000023996			0.96	0.04
Gallus gallus finished cDNA, clone ChEST364j11	422863	TBC1D14	TBC1 domain family, member 14	ENSGALG00000015546	422863		0.97	0.03
Gallus gallus finished cDNA, clone ChEST250j1	NA						0.97	0.05
PREDICTED: Gallus gallus similar to olfactory receptor, family 5, subfamily U member 1 (LOC777041), mRNA	777041	LOC777041	similar to olfactory receptor, family 5, subfamily U member 1				0.98	0.03
Gallus gallus finished cDNA, clone ChEST432k7	427737	YFVI	MHC Rfp-Y class I alpha				0.98	0.03
Gallus gallus proline-rich nuclear receptor coactivator 2 (PNRC2), mRNA	419688	PNRC2	proline-rich nuclear receptor coactivator 2	ENSGALG00000004122	PNRC2_CHICK	Proline-rich nuclear receptor coactivator 2. [Source:Uniprot/SWISSPROT;Acc:Q5ZMB7]	0.98	0.05
Gallus gallus finished cDNA, clone ChEST939j20	NA			ENSGALG00000007021	Q5ZJW9_CHICK	Hypothetical protein (Fragment). [Source:Uniprot/SPTREMBL;Acc:Q5ZJW9]	0.99	0.03
PREDICTED: Gallus gallus hypothetical LOC423488 (LOC423488), mRNA	423488	TDRD9	tudor domain containing 9				0.99	0.04
Gallus gallus mRNA for hypothetical protein, clone 10b6	419943	RCJMB04_10b6	FtsJ homolog 3 (E. coli)	ENSGALG00000000332	RRMJ3_CHICK	Putative rRNA methyltransferase 3 (EC 2.1.1.-) (rRNA (uridine-2'-O-)- methyltransferase 3). [Source:Uniprot/SWISSPROT;Acc:Q5ZKM1]	0.99	0.05
PREDICTED: Gallus gallus similar to seven transmembrane helix receptor (LOC425918), mRNA	425918	LOC425918	similar to seven transmembrane helix receptor				1	0.03
Gallus gallus finished cDNA, clone ChEST1012p20	NA						1	0.03
Gallus gallus finished cDNA, clone ChEST1014n10	NA						1	0.04
PREDICTED: Gallus gallus similar to seven transmembrane helix receptor (LOC429288), mRNA	429288	LOC429288	similar to seven transmembrane helix receptor				1	0.05
Gallus gallus finished cDNA, clone ChEST39g4	777516	LOC777516	similar to RNase H, putative				1.01	0.03
Gallus gallus finished cDNA, clone ChEST630i16	418424	RCJMB04_9f20	similar to MRC OX-2 antigen homolog	ENSGALG00000015395	Q5ZKS7_CHICK	Hypothetical protein. [Source:Uniprot/SPTREMBL;Acc:Q5ZKS7]	1.01	0.03
Gallus gallus Sox9 transcription factor (Sox9) mRNA, complete cds	374148	SOX9	SRY (sex determining region Y)-box 9	ENSGALG00000004386	SOX9_CHICK	Transcription factor SOX-9. [Source:Uniprot/SWISSPROT;Acc:P48434]	1.01	0.04
Gallus gallus finished cDNA, clone ChEST794g20	416225	UBXD8	UBX domain containing 8	ENSGALG00000003331	416225		1.02	0.04
Gallus gallus finished cDNA, clone ChEST81f11	NA			ENSGALG00000024044			1.03	0.03
PREDICTED: Gallus gallus similar to sister-of-mammalian grainyhead protein (LOC419695), mRNA	419695	GRHL3	grainyhead-like 3 (Drosophila)	ENSGALG00000004249	419695		1.03	0.03
PREDICTED: Gallus gallus similar to secretogranin II (LOC424808), mRNA	424808	SCG2	secretogranin II (chromogranin C)	ENSGALG00000005176	424808		1.04	0.03
Gallus gallus finished cDNA, clone ChEST411a23	420182	RPL7	ribosomal protein L7	ENSGALG00000015637	NP_001006345.1	ribosomal protein L7 [Source:RefSeq_peptide;Acc:NP_001006345]	1.04	0.04
PREDICTED: Gallus gallus similar to MGC89155 protein, transcript variant 1 (LOC416032), mRNA	416032	LOC416032	similar to MGC89155 protein				1.05	0.03
Gallus gallus integrin, alpha 6 (ITGA6), mRNA	396226	ITGA6	integrin, alpha 6	ENSGALG00000009362	ITA6_CHICK	Integrin alpha-6 precursor (VLA-6) [Contains: Integrin alpha-6 heavy chain; Integrin alpha-6 light chain]. [Source:Uniprot/SWISSPROT;Acc:P26007]	1.06	0.03
Gallus gallus WD repeat and FYVE domain containing 1 (WDFY1), mRNA	424806	RCJMB04_30j20	WD repeat and FYVE domain containing 1	ENSGALG00000005158	Q5ZI38_CHICK	Hypothetical protein. [Source:Uniprot/SPTREMBL;Acc:Q5ZI38]	1.06	0.03
Gallus gallus finished cDNA, clone ChEST458f19	NA						1.06	0.03
Gallus gallus finished cDNA, clone ChEST106p21	426090	ATP13A1	ATPase type 13A1	ENSGALG00000001619	ATG16L1		1.06	0.04
Gallus gallus finished cDNA, clone ChEST581b17	NA						1.07	0.04
	NA			ENSGALG00000017193	430360		1.09	0.05
Gallus gallus nuclear receptor subfamily 3 group B member 3 mRNA, complete cds	421357	ESRRG	estrogen-related receptor gamma	ENSGALG00000009645	Q5UKY7_CHICK	Nuclear receptor subfamily 3 group B member 3. [Source:Uniprot/SPTREMBL;Acc:Q5UKY7]	1.1	0.02
PREDICTED: Gallus gallus similar to olfactory receptor MOR219-1 (LOC431267), mRNA	431267	LOC431267	similar to olfactory receptor MOR219-1				1.1	0.03
PREDICTED: Gallus gallus similar to KIAA0612 protein (LOC776722), mRNA	776722	LOC776722	similar to KIAA0612 protein				1.1	0.04
Gallus gallus finished cDNA, clone ChEST618p23	416893	RCJMB04_2p8	coronin, actin binding protein, 1C	ENSGALG00000004901	Q5ZI60_CHICK	Hypothetical protein. [Source:Uniprot/SPTREMBL;Acc:Q5ZM70]	1.11	0.04
Gallus gallus finished cDNA, clone ChEST73n7	770304	LOC770304	hypothetical protein LOC770304				1.11	0.05
PREDICTED: Gallus gallus similar to seven transmembrane helix receptor (LOC777314), mRNA	777314	LOC777314	similar to seven transmembrane helix receptor				1.12	0.04
PREDICTED: Gallus gallus hypothetical protein LOC773046 (LOC776614), partial mRNA	776614	LOC776614	hypothetical protein LOC776614				1.13	0.03
PREDICTED: Gallus gallus cathepsin L (CTSL), mRNA	427466	CTSL1	cathepsin L1	ENSGALG00000012610	CATL_CHICK	Cathepsin L (EC 3.4.22.15) [Contains: Cathepsin L heavy chain; Cathepsin L light chain] (Fragments). [Source:Uniprot/SWISSPROT;Acc:P09648]	1.13	0.04
Gallus gallus finished cDNA, clone ChEST36d4	776798	LOC776798	similar to flocculin-like protein				1.13	0.04
Gallus gallus finished cDNA, clone ChEST825b9	NA			ENSGALG00000010616	423398		1.13	0.04
PREDICTED: Gallus gallus hypothetical protein LOC772477 (LOC776045), mRNA	776045	LOC776045	hypothetical protein LOC776045	ENSGALG00000023109	427125		1.14	0.02
PREDICTED: Gallus gallus similar to seven transmembrane helix receptor (LOC430973), mRNA	430973	LOC430973	similar to seven transmembrane helix receptor				1.14	0.03
Gallus gallus mRNA for hypothetical protein, clone 21k9	424438	RCJMB04_21k9	RAB GTPase activating protein 1-like	ENSGALG00000004578	Q5ZJ17_CHICK	Hypothetical protein. [Source:Uniprot/SPTREMBL;Acc:Q5ZJ17]	1.15	0.03
PREDICTED: Gallus gallus similar to Galactosidase, beta 1-like (LOC429037), mRNA	429037	LOC429037	similar to Galactosidase, beta 1-like	ENSGALG00000011328	GLB1L		1.16	0.03
Gallus gallus finished cDNA, clone ChEST698l15	417595	SPECC1	sperm antigen with calponin homology and coiled-coil domains 1	ENSGALG00000004400	417595		1.16	0.03
Gallus gallus finished cDNA, clone ChEST1005g6	NA			ENSGALG00000003560	NP_990047.1	norepinephrine transporter [Source:RefSeq_peptide;Acc:NP_990047]	1.17	0.02
Gallus gallus finished cDNA, clone ChEST296k6	NA						1.17	0.03
PREDICTED: Gallus gallus similar to olfactory receptor, family 5, subfamily U member 1 (LOC429491), mRNA	429491	LOC429491	similar to olfactory receptor, family 5, subfamily U member 1				1.17	0.04
Gallus gallus finished cDNA, clone ChEST438c7	427161	LOC427161	hypothetical gene supported by CR387024				1.18	0.02
Gallus gallus finished cDNA, clone ChEST499h3	NA						1.18	0.03
PREDICTED: Gallus gallus hypothetical protein LOC773052 (LOC776620), mRNA	776620	LOC776620	hypothetical protein LOC776620				1.18	0.03
Gallus gallus finished cDNA, clone ChEST437m22	415962	RCJMB04_23f9	vestigial like 4 (Drosophila)	ENSGALG00000004937	Q5ZIV2_CHICK	Hypothetical protein. [Source:Uniprot/SPTREMBL;Acc:Q5ZIV2]	1.19	0.03
Gallus gallus finished cDNA, clone ChEST493o12	NA						1.2	0.04
PREDICTED: Gallus gallus similar to seven transmembrane helix receptor (LOC430461), mRNA	430461	LOC430461	similar to seven transmembrane helix receptor				1.21	0.03
PREDICTED: Gallus gallus similar to seven transmembrane helix receptor (LOC429247), mRNA	429247	LOC429247	similar to seven transmembrane helix receptor				1.22	0.03
Gallus gallus finished cDNA, clone ChEST872f20	NA						1.23	0.03
Gallus gallus finished cDNA, clone ChEST878m19	NA						1.24	0.02
PREDICTED: Gallus gallus similar to olfactory receptor MOR220-1 (LOC426526), mRNA	426526	LOC426526	similar to olfactory receptor MOR220-1				1.25	0.02
Gallus gallus finished cDNA, clone ChEST560m7	771143	LOC771143	similar to gag/env fusion protein				1.26	0.02
PREDICTED: Gallus gallus similar to seven transmembrane helix receptor (LOC430138), mRNA	430138	LOC430138	similar to seven transmembrane helix receptor				1.26	0.02
Gallus gallus finished cDNA, clone ChEST258c9	425455	LOC425455	hypothetical gene supported by CR353498	ENSGALG00000024044			1.26	0.03
Gallus gallus finished cDNA, clone ChEST416f22	NA						1.26	0.03
PREDICTED: Gallus gallus similar to gag polyprotein (LOC777169), mRNA	777169	LOC777169	similar to gag polyprotein				1.26	0.04
PREDICTED: Gallus gallus similar to seven transmembrane helix receptor (LOC431147), mRNA	431147	LOC431147	similar to seven transmembrane helix receptor				1.26	0.05
	NA			ENSGALG00000014208	430890		1.27	0.03
Gallus gallus finished cDNA, clone ChEST1036e11	768982	LOC768982	hypothetical protein LOC768982				1.27	0.05
PREDICTED: Gallus gallus similar to olfactory receptor 5 (LOC777084), partial mRNA	777084	LOC777084	similar to olfactory receptor 5				1.28	0.02
Gallus gallus finished cDNA, clone ChEST833g4	427457	LOC427457	similar to chromosome 9 open reading frame 64				1.29	0.03
Gallus gallus finished cDNA, clone ChEST53n19	NA						1.32	0.03
PREDICTED: Gallus gallus similar to Chromosome 2 open reading frame 3 (LOC422067), mRNA	422067	LOC422067	similar to Chromosome 2 open reading frame 3	ENSGALG00000016732	422067		1.32	0.04
Gallus gallus finished cDNA, clone ChEST186k22	NA						1.33	0.03
PREDICTED: Gallus gallus similar to olfactory receptor 5 (LOC431422), mRNA	431422	LOC431422	similar to olfactory receptor 5				1.33	0.03
PREDICTED: Gallus gallus similar to serum deprivation response (LOC424047), mRNA	424047	SDPR	serum deprivation response (phosphatidylserine binding protein)	ENSGALG00000007735	424047		1.34	0.02
PREDICTED: Gallus gallus similar to seven transmembrane helix receptor (LOC429379), mRNA	429379	LOC429379	similar to seven transmembrane helix receptor				1.34	0.05
Gallus gallus coagulation factor VIII precursor (F8) mRNA, partial cds	422199	F8	coagulation factor VIII, procoagulant component (hemophilia A)	ENSGALG00000005077	Q804X3_CHICK	Coagulation factor VIII (Fragment). [Source:Uniprot/SPTREMBL;Acc:Q804X3]	1.35	0.03
Gallus gallus female expressed transcript 1 (FET1), mRNA	395223	FET1	female expressed transcript 1				1.35	0.03
	NA						1.35	0.03
	NA			ENSGALG00000014208	430890		1.38	0.02
PREDICTED: Gallus gallus hypothetical LOC428031 (LOC428031), mRNA	428031	LOC428031	hypothetical LOC428031				1.4	0.03
PREDICTED: Gallus gallus similar to olfactory receptor, family 5, subfamily U member 1 (LOC776312), mRNA	776312	LOC776312	similar to olfactory receptor, family 5, subfamily U member 1				1.43	0.03
Gallus gallus finished cDNA, clone ChEST745i4	426276	NCAPH2	non-SMC condensin II complex, subunit H2	ENSGALG00000015995	Q2ACD3_CHICK	Protein tyrosine phosphatase precursor (Protein-tyrosine-phosphatase alpha precursor). [Source:Uniprot/SPTREMBL;Acc:Q91969]	1.43	0.04
PREDICTED: Gallus gallus similar to Chromosome 2 open reading frame 3 (LOC422067), mRNA	422067	LOC422067	similar to Chromosome 2 open reading frame 3	ENSGALG00000023044			1.44	0.03
PREDICTED: Gallus gallus similar to olfactory receptor, family 5, subfamily U member 1 (LOC429356), mRNA	429356	LOC429356	similar to olfactory receptor, family 5, subfamily U member 1				1.45	0.03
	NA						1.48	0.02
Gallus gallus finished cDNA, clone ChEST154m19	NA						1.48	0.03
	NA			ENSGALG00000011160			1.5	0.03
PREDICTED: Gallus gallus similar to olfactory receptor, family 5, subfamily U member 1 (LOC777496), mRNA	777496	LOC777496	similar to olfactory receptor, family 5, subfamily U member 1				1.5	0.03
Gallus gallus finished cDNA, clone ChEST759l12	NA						1.51	0.03
Gallus gallus finished cDNA, clone ChEST541f2	769002	LOC769002	hypothetical protein LOC769002				1.51	0.03
Gallus gallus finished cDNA, clone ChEST254f3	421070	LOC421070	hypothetical gene supported by CR353490				1.53	0.02
Gallus gallus G protein-coupled receptor 39 (GPR39), mRNA	424282	GPR39	G protein-coupled receptor 39				1.56	0.03
Gallus gallus finished cDNA, clone ChEST216l18	776268	LOC776268	similar to mariner transposase	ENSGALG00000012116	420740		1.56	0.03
PREDICTED: Gallus gallus hypothetical LOC428031 (LOC428031), mRNA	428031	LOC428031	hypothetical LOC428031	ENSGALG00000015237	PPIL6		1.61	0.03
PREDICTED: Gallus gallus similar to putative superoxide-generating NADPH oxidase Mox2 (LOC428609), mRNA	428609	NOX3	NADPH oxidase 3				1.61	0.03
Gallus gallus Nedd4 family interacting protein 2 (NDFIP2), mRNA	418803	RCJMB04_6c16	Nedd4 family interacting protein 2				1.64	0.02
Gallus gallus finished cDNA, clone ChEST26l13	NA						1.64	0.03
PREDICTED: Gallus gallus hypothetical protein LOC772138 (LOC772138), mRNA	772138	LOC772138	hypothetical protein LOC772138	ENSGALG00000010857	NP_989569.1	disabled homolog 1 [Source:RefSeq_peptide;Acc:NP_989569]	1.65	0.03
PREDICTED: Gallus gallus hypothetical protein LOC769417 (LOC769417), mRNA	769417	LOC769417	hypothetical protein LOC769417				1.66	0.03
PREDICTED: Gallus gallus hypothetical protein LOC771579 (LOC771579), partial mRNA	771579	LOC771579	hypothetical protein LOC771579				1.68	0.03
PREDICTED: Gallus gallus hypothetical LOC417507 (LOC417507), mRNA	417507	LOC417507	hypothetical gene supported by CR406167				1.69	0.02
Gallus gallus female expressed transcript 1 (FET1), mRNA	395223	FET1	female expressed transcript 1				1.69	0.03
Gallus gallus cerberus homolog (Cer) mRNA, complete cds	395623	CER1	cerberus 1, cysteine knot superfamily, homolog (Xenopus laevis)	ENSGALG00000005434	CER1_CHICK	Cerberus precursor. [Source:Uniprot/SWISSPROT;Acc:Q9PWB0]	1.71	0.04
Gallus gallus finished cDNA, clone ChEST1007o10	772107	LOC772107	similar to Zinc finger protein 76 (expressed in testis)	ENSGALG00000002630	ZNF76		1.75	0.02
PREDICTED: Gallus gallus hypothetical protein LOC771392 (LOC771392), mRNA	771392	LOC771392	hypothetical protein LOC771392				1.75	0.03
PREDICTED: Gallus gallus hypothetical protein LOC771392 (LOC771392), mRNA	771392	LOC771392	hypothetical protein LOC771392				1.85	0.03
Gallus gallus chromatin modifying protein 6 (CHMP6), mRNA	428673	RCJMB04_7k13	chromatin modifying protein 6	ENSGALG00000006920	CHMP6_CHICK	Charged multivesicular body protein 6 (Chromatin-modifying protein 6). [Source:Uniprot/SWISSPROT;Acc:Q5ZL55]	1.87	0.03
PREDICTED: Gallus gallus similar to retinoblastoma-binding protein 1-related protein (LOC429468), partial mRNA	429468	LOC429468	similar to retinoblastoma-binding protein 1-related protein	ENSGALG00000014327	427047		2	0.03
Gallus gallus finished cDNA, clone ChEST389l11	420061	BTN1A1	butyrophilin, subfamily 1, member A1	ENSGALG00000000589	Q49K83_CHICK	TVC. [Source:Uniprot/SPTREMBL;Acc:Q49K83]	2.09	0.05
PREDICTED: Gallus gallus hypothetical LOC421181 (LOC421181), mRNA	421181	TBC1D22B	TBC1 domain family, member 22B	ENSGALG00000000753	421181		2.19	0.03
PREDICTED: Gallus gallus similar to high choriolytic enzyme (LOC423176), mRNA	423176	ASTL	astacin-like metallo-endopeptidase (M12 family)	ENSGALG00000008061	423176		2.25	0.02
PREDICTED: Gallus gallus transportin 3 (TNPO3), partial mRNA	426277	TNPO3	transportin 3				2.39	0.02
	NA						2.78	0.02
PREDICTED: Gallus gallus olfactory receptor, family 5, subfamily AS, member 1 (OR5AS1), mRNA	428831	OR5AS1	olfactory receptor, family 5, subfamily AS, member 1	ENSGALG00000004430	OLF9_CHICK	Olfactory receptor-like protein COR9 (Fragment). [Source:Uniprot/SWISSPROT;Acc:Q98914]	0.69	0.05
Gallus gallus finished cDNA, clone ChEST811c24	419927	BYSL	bystin-like	ENSGALG00000003467	BYSL		0.69	0.05
