# Supplementary material for: FGF signalling through RAS/MAPK and PI3K pathways regulates cell movement and gene expression in the chicken primitive streak without affecting E-cadherin expression
Source: BMC Dev Biol. 2011 Mar 21;11:20. doi: 10.1186/1471-213X-11-20 (PMC3071786; doi:10.1186/1471-213X-11-20)
Supplement: Additional file 4 — Table S3 List of genes downregulated or upregulated in the preingression epiblast by U0126 treatment. [file 1471-213X-11-20-S4.XLS]

## Sheet: Sheet1
			Additional File 4 Table S3
Microarray Comparison of Control Versus U0126 Treated Preingression Epiblast
Description	Entrez_gene_uid	Entrez_gene_name	Entrez_gene_desc	Ensembl_id	Ensembl_name	Ensembl_desc	logFC	adj.P.Val
Gallus gallus endothelin receptor type B (EDNRB) mRNA, partial cds	408082	EDNRB	endothelin receptor type B	ENSGALG00000016912	Q8JHV4_CHICK	Endothelin receptor type B (Fragment). [Source:Uniprot/SPTREMBL;Acc:Q8JHV4]	-2.45	0
Gallus gallus mRNA for hypothetical protein, clone 4b7	418602	RCJMB04_4b7	spermine synthase	ENSGALG00000016379	NP_001025974.1	Hypothetical protein. [Source:Uniprot/SPTREMBL;Acc:Q5F3Z6]	-2.3	0
Gallus gallus finished cDNA, clone ChEST1004c22	NA			ENSGALG00000013155			-2.27	0.01
PREDICTED: Gallus gallus endothelin receptor type B (EDNRB), mRNA	408082	EDNRB	endothelin receptor type B	ENSGALG00000016912	Q8JHV4_CHICK	Endothelin receptor type B (Fragment). [Source:Uniprot/SPTREMBL;Acc:Q8JHV4]	-2.19	0
Gallus gallus finished cDNA, clone ChEST652e5	NA			ENSGALG00000005900	E4F1		-2.09	0.02
PREDICTED: Gallus gallus hypothetical LOC424460 (LOC424460), mRNA	424460	LOC424460	hypothetical LOC424460				-1.96	0
Gallus gallus finished cDNA, clone ChEST184n22	423952	LOC423952	N-acetylgalactosamine 4-sulfate 6-O-sulfotransferase	ENSGALG00000009704	ST4S6_HUMAN		-1.94	0
Gallus gallus finished cDNA, clone ChEST536n20	395207	CENPI	centromere protein I	ENSGALG00000005038	CENPI_CHICK	Centromere protein I (CENP-I). [Source:Uniprot/SWISSPROT;Acc:Q8AYS7]	-1.9	0.02
Gallus gallus brachyury (T) mRNA, complete cds	395782	T	T, brachyury homolog (mouse)	ENSGALG00000011489	BRAC_CHICK	Brachyury protein (T protein). [Source:Uniprot/SWISSPROT;Acc:P79777]	-1.82	0
Gallus gallus EPH receptor A1 (EPHA1), mRNA	378782	EPHA1	EPH receptor A1	ENSGALG00000014683	PEX5_CHICK	Hypothetical protein. [Source:Uniprot/SPTREMBL;Acc:Q5ZMQ9]	-1.75	0
PREDICTED: Gallus gallus similar to Fbln2 protein (LOC427583), mRNA	427583	FBLN2	fibulin 2	ENSGALG00000005120	FBLN2		-1.74	0
Gallus gallus mRNA for hypothetical protein, clone 6f24	417562	RCJMB04_6f24	SET and MYND domain containing 4	ENSGALG00000003031	SMYD4_CHICK	SET and MYND domain-containing protein 4. [Source:Uniprot/SWISSPROT;Acc:Q5F3V0]	-1.72	0.01
G.gallus mRNA for ras-like protein	396193	RAN	RAN, member RAS oncogene family	ENSGALG00000002569	RAN_CHICK	GTP-binding nuclear protein Ran (GTPase Ran) (Ras-like protein TC4). [Source:Uniprot/SWISSPROT;Acc:P42558]	-1.71	0
Gallus gallus mRNA for hypothetical protein, clone 20c2	424852	RCJMB04_20c2	inhibitor of growth family, member 5	ENSGALG00000006317	NP_001026483.1	Hypothetical protein. [Source:Uniprot/SPTREMBL;Acc:Q5ZJ84]	-1.71	0
Gallus gallus solute carrier family 2 (facilitated glucose transporter), member 3 (SLC2A3), mRNA	396517	SLC2A3	solute carrier family 2 (facilitated glucose transporter), member 3	ENSGALG00000014324	GTR3_CHICK	Solute carrier family 2, facilitated glucose transporter member 3 (Glucose transporter type 3) (CEF-GT3). [Source:Uniprot/SWISSPROT;Acc:P28568]	-1.7	0
PREDICTED: Gallus gallus similar to Sucrase-isomaltase, intestinal (LOC417691), mRNA	417691	LOC417691	similar to Sucrase-isomaltase, intestinal	ENSGALG00000007043			-1.69	0
PREDICTED: Gallus gallus hypothetical LOC426615 (LOC426615), partial mRNA	426615	LOC426615	hypothetical LOC426615	ENSGALG00000014721			-1.69	0
Gallus gallus mRNA for hypothetical protein, clone 4e8	419875	SLC16A1	solute carrier family 16, member 1 (monocarboxylic acid transporter 1)	ENSGALG00000001717	NP_001006323.1	Hypothetical protein. [Source:Uniprot/SPTREMBL;Acc:Q5ZLZ6]	-1.68	0
Gallus gallus jun-suppressed chemokine (JSC) mRNA, complete cds	395451	CXCL14	chemokine (C-X-C motif) ligand 14	ENSGALG00000006346	NP_990043.1	jun-suppressed chemokine [Source:RefSeq_peptide;Acc:NP_990043]	-1.65	0
Gallus gallus mRNA for hypothetical protein, clone 20p15	416575	RCJMB04_20p15	polo-like kinase 1 (Drosophila)	ENSGALG00000006110	NP_001025810.1	Serine/threonine-protein kinase PLK1 (EC 2.7.1.37) (Polo-like kinase 1) (PLK-1) (Serine/threonine-protein kinase 13) (STPK13). [Source:Uniprot/SWISSPROT;Acc:P53350] [from human gene ENSG00000166851]	-1.65	0
Gallus gallus finished cDNA, clone ChEST325p24	NA			ENSGALG00000012721			-1.65	0
Gallus gallus finished cDNA, clone ChEST814f19	416546	NOXO1	NADPH oxidase organizer 1				-1.64	0
PREDICTED: Gallus gallus similar to ENS-1 (LOC768832), mRNA	768832	LOC768832	similar to ENS-1				-1.64	0
Gallus gallus finished cDNA, clone ChEST72m20	NA			ENSGALG00000012893	PTN_CHICK	Pleiotrophin (PTN) (Heparin-binding growth-associated molecule) (HB- GAM) (Heparin-binding growth factor 8) (HBGF-8) (Osteoblast-specific factor 1) (OSF-1) (Heparin-binding neutrophic factor) (HBNF) (Heparin- binding brain mitogen) (HBBM). [Source:Uniprot/SWISSPROT;Acc:P32760]	-1.63	0
PREDICTED: Gallus gallus pleiotrophin (heparin binding growth factor 8, neurite growth-promoting factor 1) (PTN), mRNA	418125	PTN	pleiotrophin (heparin binding growth factor 8, neurite growth-promoting factor 1)	ENSGALG00000012893	PTN_CHICK	Pleiotrophin (PTN) (Heparin-binding growth-associated molecule) (HB- GAM) (Heparin-binding growth factor 8) (HBGF-8) (Osteoblast-specific factor 1) (OSF-1) (Heparin-binding neutrophic factor) (HBNF) (Heparin- binding brain mitogen) (HBBM). [Source:Uniprot/SWISSPROT;Acc:P32760]	-1.6	0
Gallus gallus finished cDNA, clone ChEST162f6	395133	SGK	serum/glucocorticoid regulated kinase	ENSGALG00000013971	NP_989807.1	serum- and glucocorticoid-induced kinase [Source:RefSeq_peptide;Acc:NP_989807]	-1.6	0
Gallus gallus lymphocyte antigen 6 complex, locus E (LY6E), mRNA	395550	LY6E	lymphocyte antigen 6 complex, locus E	ENSGALG00000016152	LY6E_CHICK	Lymphocyte antigen Ly-6E precursor (Stem cell antigen 2) (SCA-2). [Source:Uniprot/SWISSPROT;Acc:Q90986]	-1.59	0
PREDICTED: Gallus gallus parvalbumin, transcript variant 2 (PVALB), mRNA	396459	PVALB	parvalbumin	ENSGALG00000012522	PRVM_CHICK	Parvalbumin, muscle. [Source:Uniprot/SWISSPROT;Acc:P80026]	-1.58	0
Gallus gallus finished cDNA, clone ChEST932h1	421936	RRM2	ribonucleotide reductase M2 polypeptide	ENSGALG00000016442	RRM2		-1.55	0
Gallus gallus sprouty 2 (Spry2) mRNA, complete cds	395584	SPRY2	sprouty homolog 2 (Drosophila)	ENSGALG00000016906	SPY2_CHICK	Sprouty homolog 2 (Spry-2). [Source:Uniprot/SWISSPROT;Acc:Q9PTL2]	-1.54	0
PREDICTED: Gallus gallus hypothetical LOC418286 (LOC418286), mRNA	418286	PTMS	parathymosin	ENSGALG00000014470	PTMS		-1.52	0.02
Gallus gallus mRNA for hypothetical protein, clone 8n22	419556	WDR57	WD repeat domain 57 (U5 snRNP specific)	ENSGALG00000000615	NP_001006308.1	WD repeat domain 57 (U5 snRNP specific) [Source:RefSeq_peptide;Acc:NP_001006308]	-1.51	0
Gallus gallus mRNA for hypothetical protein, clone 3b14	415559	RCJMB04_3b14	fem-1 homolog b (C. elegans)				-1.51	0
Chicken LDH-A mRNA for lactate dehydrogenase A chain (EC 1.1.1.27)	396221	LDHA	lactate dehydrogenase A	ENSGALG00000006300	LDHA_CHICK	L-lactate dehydrogenase A chain (EC 1.1.1.27) (LDH-A). [Source:Uniprot/SWISSPROT;Acc:P00340]	-1.5	0
Chicken mRNA for carbonic anhydrase II	396257	CA2	carbonic anhydrase II	ENSGALG00000015862	CAH2_CHICK	Carbonic anhydrase 2 (EC 4.2.1.1) (Carbonic anhydrase II) (Carbonate dehydratase II) (CA-II). [Source:Uniprot/SWISSPROT;Acc:P07630]	-1.49	0
PREDICTED: Gallus gallus similar to alpha-1 type XV collagen (LOC420803), mRNA	420803	COL15A1	collagen, type XV, alpha 1	ENSGALG00000012616	COL15A1		-1.48	0
G.gallus mRNA for CAAT-box DNA binding protein subunit B (NF-YB)	396205	RCJMB04_7n24	nuclear transcription factor Y, beta	ENSGALG00000012717	NFYB_CHICK	Nuclear transcription factor Y subunit beta (Nuclear transcription factor Y subunit B) (NF-YB) (CAAT-box DNA-binding protein subunit B). [Source:Uniprot/SWISSPROT;Acc:P25207]	-1.48	0
PREDICTED: Gallus gallus similar to G protein-coupled receptor 180 (LOC418792), mRNA	418792	GPR180	G protein-coupled receptor 180	ENSGALG00000016897	GPR180		-1.46	0
Chicken triosephosphate isomerase (TIM, D-glyceraldehyde 3-phosphate ketol-isomerase) mRNA, complete cds	396435	TPI1	triosephosphate isomerase 1	ENSGALG00000014526	TPIS_CHICK	Triosephosphate isomerase (EC 5.3.1.1) (TIM) (Triose-phosphate isomerase). [Source:Uniprot/SWISSPROT;Acc:P00940]	-1.45	0
Chicken mRNA for smooth muscle myosin light chain (MLC2)	396215	MYL9	myosin, light chain 9, regulatory	ENSGALG00000001050	MLRM_CHICK	Myosin regulatory light chain 2, smooth muscle major isoform (G1) (DTNB) (MLC-2) (Isoform L20-A). [Source:Uniprot/SWISSPROT;Acc:P02612]	-1.44	0
Gallus gallus finished cDNA, clone ChEST494c15	NA						-1.44	0
Gallus gallus mRNA for hypothetical protein, clone 2i19	424640	RCJMB04_2i19	origin recognition complex, subunit 1-like (yeast)	ENSGALG00000010623	NP_001026457.1	Hypothetical protein. [Source:Uniprot/SPTREMBL;Acc:Q5ZMC5]	-1.43	0
Gallus gallus finished cDNA, clone ChEST110n11	NA						-1.43	0
Gallus gallus partial mRNA for hypothetical protein, clone 11c16	423750	HELLS	helicase, lymphoid-specific	ENSGALG00000005451	Q5F3P2_CHICK	Hypothetical protein (Fragment). [Source:Uniprot/SPTREMBL;Acc:Q5F3P2]	-1.43	0
Gallus gallus mRNA for Protogenin, complete cds	415407	PRTG	protogenin	ENSGALG00000004361	NP_001025719.1	Protogenin. [Source:Uniprot/SPTREMBL;Acc:Q589G5]	-1.42	0
Gallus gallus splicing factor 3a subunit 2 (SF3A2) mRNA, complete cds	420077	SF3A2	splicing factor 3a, subunit 2, 66kDa	ENSGALG00000000827	Q0P0G6_CHICK	Anti-Mullerian hormone (Fragment). [Source:Uniprot/SPTREMBL;Acc:Q0P0G6]	-1.42	0
Gallus gallus similar to gag/env fusion protein (LOC768459), mRNA	768459	LOC768459	similar to gag/env fusion protein	ENSGALG00000013988	null	Endogenous retroviral envelope protein (Fragment). [Source:Uniprot/SPTREMBL;Acc:O73908]	-1.42	0
Gallus gallus cullin 2 (CUL2), mRNA	420467	RCJMB04_28p16	cullin 2	ENSGALG00000007095	NP_001026141.1	Hypothetical protein. [Source:Uniprot/SPTREMBL;Acc:Q5F385]	-1.42	0
Gallus gallus finished cDNA, clone ChEST1017g15	420521	LOC420521	similar to cubilin	ENSGALG00000008704			-1.42	0.04
Gallus gallus glyceraldehyde-3-phosphate dehydrogenase (GAPDH), mRNA	374193	GAPDH	glyceraldehyde-3-phosphate dehydrogenase	ENSGALG00000014442	G3P_CHICK	Glyceraldehyde-3-phosphate dehydrogenase (EC 1.2.1.12) (GAPDH). [Source:Uniprot/SWISSPROT;Acc:P00356]	-1.41	0
Gallus gallus mRNA for hypothetical protein, clone 23h6	423261	SLC39A9	solute carrier family 39 (zinc transporter), member 9	ENSGALG00000009438	NP_001007934.1	Hypothetical protein. [Source:Uniprot/SPTREMBL;Acc:Q5ZIU9]	-1.41	0
Gallus gallus finished cDNA, clone ChEST352a15	395453	FGF18	fibroblast growth factor 18	ENSGALG00000002203	NP_990045.1	FGF-18 protein [Source:RefSeq_peptide;Acc:NP_990045]	-1.41	0
Gallus gallus finished cDNA, clone ChEST874a3	423795	RPP30	ribonuclease P/MRP 30kDa subunit	ENSGALG00000006486	RPP30		-1.4	0
PREDICTED: Gallus gallus leptin receptor overlapping transcript-like 1 (LEPROTL1), mRNA	422625	LEPROTL1	leptin receptor overlapping transcript-like 1				-1.4	0
Gallus gallus phosphoglucomutase 1 mRNA, complete cds	424691	PGM1	phosphoglucomutase 1	ENSGALG00000011016	NP_001033782.1	Phosphoglucomutase 1. [Source:Uniprot/SPTREMBL;Acc:Q2UZR2]	-1.39	0
Gallus gallus CYP51 mRNA for Lanosterol 14alpha-demethylase, partial cds	420548	CYP51	cytochrome P450, family 51, subfamily A, polypeptide 1	ENSGALG00000009365	NP_001041542.1	Lanosterol 14alpha-demethylase (Fragment). [Source:Uniprot/SPTREMBL;Acc:Q0KKP4]	-1.37	0
Gallus gallus mRNA gene for tetranectin	395386	CLEC3B	C-type lectin domain family 3, member B	ENSGALG00000011883	NP_989997.1	tetranectin [Source:RefSeq_peptide;Acc:NP_989997]	-1.37	0
Gallus gallus finished cDNA, clone ChEST65m3	NA						-1.37	0
PREDICTED: Gallus gallus similar to LIM domain only 2 (rhombotin-like 1) (LOC768357), mRNA	768357	LOC768357	similar to LIM domain only 2 (rhombotin-like 1)	ENSGALG00000000351	NP_989602.1	LIM domain only 2 (rhombotin-like 1) [Source:RefSeq_peptide;Acc:NP_989602]	-1.37	0
Gallus gallus finished cDNA, clone ChEST269d13	424579	PRNPIP	prion protein interacting protein	ENSGALG00000010106	PRNPIP		-1.36	0
Chicken skeletal muscle troponin T variant Tnt-2 mRNA, complete cds	395761	TNNT3	troponin T type 3 (skeletal, fast)	ENSGALG00000006572	TNNT3_CHICK	Troponin T, fast skeletal muscle isoforms. [Source:Uniprot/SWISSPROT;Acc:P12620]	-1.36	0
PREDICTED: Gallus gallus sema domain, transmembrane domain (TM), and cytoplasmic domain, (semaphorin) 6A (SEMA6A), mRNA	427387	SEMA6A	sema domain, transmembrane domain (TM), and cytoplasmic domain, (semaphorin) 6A	ENSGALG00000002294	SEMA6A		-1.36	0
Gallus gallus mRNA for hypothetical protein, clone 31o3	420223	RCJMB04_31o3	RNA binding motif protein 12B	ENSGALG00000015930	NP_001026115.1	Hypothetical protein. [Source:Uniprot/SPTREMBL;Acc:Q5ZHZ9]	-1.36	0
Gallus gallus finished cDNA, clone ChEST422m9	415797	CDH11	cadherin 11, type 2, OB-cadherin (osteoblast)	ENSGALG00000005278	CAD11_CHICK	Cadherin-11 precursor. [Source:Uniprot/SWISSPROT;Acc:O93319]	-1.35	0
Gallus gallus mRNA for hypothetical protein, clone 1i23	771124	RCJMB04_1i23	prohibitin 2	ENSGALG00000014567	Q5ZMN3_CHICK	Hypothetical protein. [Source:Uniprot/SPTREMBL;Acc:Q5ZMN3]	-1.35	0
PREDICTED: Gallus gallus similar to Ubiquitin specific peptidase 3 (LOC415369), mRNA	415369	USP3	ubiquitin specific peptidase 3	ENSGALG00000003427	USP3		-1.35	0
	NA			ENSGALG00000004118	STOX1		-1.34	0
Gallus gallus finished cDNA, clone ChEST954b14	NA						-1.34	0
PREDICTED: Gallus gallus similar to FLJ39378 protein, transcript variant 2 (LOC416822), mRNA	416822	LOC416822	similar to FLJ39378 protein				-1.34	0
PREDICTED: Gallus gallus ATPase, Ca++ transporting, plasma membrane 1, transcript variant 2 (ATP2B1), mRNA	374244	ATP2B1	ATPase, Ca++ transporting, plasma membrane 1	ENSGALG00000011258	AT2B1_CHICK	Plasma membrane calcium-transporting ATPase 1 (EC 3.6.3.8) (PMCA1) (Plasma membrane calcium pump isoform 1) (Plasma membrane calcium ATPase isoform 1) (Fragment). [Source:Uniprot/SWISSPROT;Acc:Q98SH2]	-1.34	0
Gallus gallus finished cDNA, clone ChEST762n21	NA						-1.33	0
Gallus gallus mRNA for hypothetical protein, clone 29e8	417334	RCJMB04_29e8	tubulin folding cofactor D	ENSGALG00000001503	TBCD_CHICK	Tubulin-specific chaperone D (Tubulin-folding cofactor D) (Beta- tubulin cofactor D). [Source:Uniprot/SWISSPROT;Acc:Q5ZI87]	-1.33	0
PREDICTED: Gallus gallus similar to osteonidogen (LOC423583), mRNA	423583	NID2	nidogen 2 (osteonidogen)	ENSGALG00000012394	NID2		-1.33	0
PREDICTED: Gallus gallus hypothetical LOC422102 (LOC422102), mRNA	422102	LOC422102	hypothetical LOC422102	ENSGALG00000019768	NP_079425.2		-1.33	0
PREDICTED: Gallus gallus similar to beta-1,3-N-acetylglucosaminyltransferase 5 (LOC424960), mRNA	424960	B3GNT5	UDP-GlcNAc:betaGal beta-1,3-N-acetylglucosaminyltransferase 5	ENSGALG00000008744	MCF2L2		-1.33	0
PREDICTED: Gallus gallus Notch homolog 1, translocation-associated (Drosophila) (NOTCH1), mRNA	395655	NOTCH1	Notch homolog 1, translocation-associated (Drosophila)	ENSGALG00000002375	Q9W737_CHICK	NOTCH-1 (Fragment). [Source:Uniprot/SPTREMBL;Acc:Q9W737]	-1.33	0
PREDICTED: Gallus gallus ribosomal protein SA, transcript variant 2 (RPSA), mRNA	395181	RPSA	ribosomal protein SA	ENSGALG00000011951	RSSA_CHICK	40S ribosomal protein SA (p40) (34/67 kDa laminin receptor) (Colon carcinoma laminin-binding protein) (NEM/1CHD4) (Multidrug resistance- associated protein MGr1-Ag). [Source:Uniprot/SWISSPROT;Acc:P08865] [from human gene ENSG00000168028]	-1.32	0
Gallus gallus C-Delta-1 mRNA, complete cds	395820	DLL1	delta-like 1 (Drosophila)	ENSGALG00000011182	NP_990304.1	C-Delta-1 [Source:RefSeq_peptide;Acc:NP_990304]	-1.32	0
Gallus gallus myosin regulatory light chain, isoform L20-B (LOC396284), mRNA	396284	LOC396284	myosin regulatory light chain, isoform L20-B	ENSGALG00000014854	MLRN_CHICK	Myosin regulatory light chain 2, smooth muscle minor isoform (G1) (DTNB) (MLC-2) (Isoform L20-B1). [Source:Uniprot/SWISSPROT;Acc:P24032]	-1.32	0
Gallus gallus DBHR protein (DBHR) mRNA, complete cds	395333	MOXD1	monooxygenase, DBH-like 1	ENSGALG00000002911	NP_989955.1	DBHR protein [Source:RefSeq_peptide;Acc:NP_989955]	-1.32	0
G.domesticus mRNA for FGF-3	396267	FGF3	fibroblast growth factor 3	ENSGALG00000007563	FGF3_CHICK	Fibroblast growth factor 3 precursor (FGF-3) (HBGF-3). [Source:Uniprot/SWISSPROT;Acc:P48801]	-1.32	0
Gallus gallus purinergic receptor P2Y, G-protein coupled, 5 (P2RY5), mRNA	396118	P2RY5	purinergic receptor P2Y, G-protein coupled, 5	ENSGALG00000016998	NM_205199.1	Gallus gallus G protein-coupled receptor (LOC396118), mRNA. [Source:RefSeq_dna;Acc:NM_205199]	-1.32	0
PREDICTED: Gallus gallus similar to target of Jun 3 (LOC426664), mRNA	426664	MCRS1	microspherule protein 1				-1.32	0
Gallus gallus chemokine receptor CXCR4 (CXCR4) mRNA, complete cds	395324	CXCR4	chemokine (C-X-C motif) receptor 4	ENSGALG00000012357	NP_989948.1	chemokine receptor CXCR4 [Source:RefSeq_peptide;Acc:NP_989948]	-1.31	0
PREDICTED: Gallus gallus similar to putative pre-mRNA splicing regulator female-lethal(2D) (LOC421588), mRNA	421588	WTAP	Wilms tumor 1 associated protein	ENSGALG00000011660	WTAP		-1.31	0
Gallus gallus Hoxb-8 mRNA, complete cds	395737	HOXB8	homeobox B8	ENSGALG00000017353	HXB8_CHICK	Homeobox protein Hox-B8 (Chox-2.4) (Fragment). [Source:Uniprot/SWISSPROT;Acc:P23681]	-1.31	0
Gallus gallus finished cDNA, clone ChEST817o13	NA						-1.3	0
Gallus gallus wingless-type MMTV integration site family, member 5A (WNT5A), mRNA	395703	WNT5A	wingless-type MMTV integration site family, member 5A	ENSGALG00000005410	NP_990218.1	Wnt-5a [Source:RefSeq_peptide;Acc:NP_990218]	-1.29	0
Gallus gallus mRNA for hypothetical protein, clone 5g20	428969	RCJMB04_5g20	phosphoglycerate mutase 1 (brain)	ENSGALG00000007606	PGAM1_CHICK	Phosphoglycerate mutase 1 (EC 5.4.2.1) (EC 5.4.2.4) (EC 3.1.3.13) (BPG-dependent PGAM 1). [Source:Uniprot/SWISSPROT;Acc:Q5ZLN1]	-1.28	0
Gallus gallus ribosomal protein L5 (RPL5), mRNA	395269	RPL5	ribosomal protein L5	ENSGALG00000005922	RL5_CHICK	60S ribosomal protein L5. [Source:Uniprot/SWISSPROT;Acc:P22451]	-1.28	0
Gallus gallus finished cDNA, clone ChEST83i13	395833	PGK1	phosphoglycerate kinase 1	ENSGALG00000007936	PGK_CHICK	Phosphoglycerate kinase (EC 2.7.2.3). [Source:Uniprot/SWISSPROT;Acc:P51903]	-1.28	0
Gallus gallus mRNA for hypothetical protein, clone 9b21	418954	RCJMB04_9b21	zinc finger, MYM-type 2	ENSGALG00000017139	Q5ZKU7_CHICK	Hypothetical protein. [Source:Uniprot/SPTREMBL;Acc:Q5ZKU7]	-1.27	0
Gallus gallus fatty acid binding protein 7, brain (FABP7), mRNA	396246	FABP7	fatty acid binding protein 7, brain	ENSGALG00000014866	FABPR_CHICK	Fatty acid-binding protein, retina (R-FABP). [Source:Uniprot/SWISSPROT;Acc:Q05423]	-1.27	0
PREDICTED: Gallus gallus hypothetical LOC423897 (LOC423897), mRNA	423897	ZDHHC6	zinc finger, DHHC-type containing 6	ENSGALG00000008870	ZDHHC6		-1.27	0
PREDICTED: Gallus gallus hypothetical LOC421439 (LOC421439), mRNA	421439	SLC29A1	solute carrier family 29 (nucleoside transporters), member 1	ENSGALG00000010182	SLC29A1		-1.26	0
Gallus gallus mRNA for hypothetical protein, clone 1a15	427213	F2RL1	coagulation factor II (thrombin) receptor-like 1	ENSGALG00000014984	NP_001012626.1	Hypothetical protein. [Source:Uniprot/SPTREMBL;Acc:Q5F4D0]	-1.25	0
Gallus gallus finished cDNA, clone ChEST499j17	419779	EVA1	epithelial V-like antigen 1	ENSGALG00000007412	Q9PU42_CHICK	Epithelial v-like antigen (Fragment). [Source:Uniprot/SPTREMBL;Acc:Q9PU42]	-1.25	0
Gallus gallus mRNA for hypothetical protein, clone 9b7	418139	RCJMB04_9b7	similar to RIKEN cDNA D030011O10 gene	ENSGALG00000012944	Q5ZKV2_CHICK	Hypothetical protein. [Source:Uniprot/SPTREMBL;Acc:Q5ZKV2]	-1.25	0
Gallus gallus finished cDNA, clone ChEST704o4	NA						-1.24	0
PREDICTED: Gallus gallus hypothetical LOC425470 (LOC425470), mRNA	425470	LOC425470	hypothetical LOC425470	ENSGALG00000009022			-1.24	0.05
Gallus gallus mRNA for hypothetical protein, clone 15f9	422733	CNOT7	CCR4-NOT transcription complex, subunit 7	ENSGALG00000013649	NP_001006454.1	Hypothetical protein. [Source:Uniprot/SPTREMBL;Acc:Q5ZJV9]	-1.23	0
Gallus gallus finished cDNA, clone ChEST910l18	420356	MRPL13	mitochondrial ribosomal protein L13				-1.23	0
Gallus gallus mRNA for hypothetical protein, clone 1h13	415296	RCJMB04_1h13	actin, gamma 1				-1.23	0
PREDICTED: Gallus gallus cleavage and polyadenylation specific factor 4, 30kDa (CPSF4), mRNA	416494	CPSF4	cleavage and polyadenylation specific factor 4, 30kDa	ENSGALG00000004714	CPSF4		-1.22	0
Gallus gallus mRNA for hypothetical protein, clone 4g18	415655	RCJMB04_4g18	nuclear transport factor 2	ENSGALG00000001602	NP_001025733.1	Hypothetical protein. [Source:Uniprot/SPTREMBL;Acc:Q5ZLY4]	-1.22	0
Gallus gallus ets domain protein (PEA3) mRNA, complete cds	395747	ETV4	ets variant gene 4 (E1A enhancer binding protein, E1AF)	ENSGALG00000001188	Q9YHW5_CHICK	Ets domain protein Pea 3(Fragment). [Source:Uniprot/SPTREMBL;Acc:Q9YHW5]	-1.22	0
Gallus gallus finished cDNA, clone ChEST1006d9	424754	POLR2D	polymerase (RNA) II (DNA directed) polypeptide D	ENSGALG00000002057	POLR2D		-1.22	0
Gallus gallus finished cDNA, clone ChEST811i22	NA						-1.21	0
Gallus gallus mRNA for hypothetical protein, clone 4o10	422902	SLBP	stem-loop (histone) binding protein	ENSGALG00000015712	NP_001004403.1	Histone stem-loop bindng protein (Hypothetical protein). [Source:Uniprot/SPTREMBL;Acc:Q6B7Z7]	-1.21	0
PREDICTED: Gallus gallus similar to eomesodermin (LOC428443), mRNA	428443	EOMES	eomesodermin homolog (Xenopus laevis)	ENSGALG00000011424	EOMES		-1.21	0
Gallus gallus cryptochrome 1 (photolyase-like) (CRY1), mRNA	374093	CRY1	cryptochrome 1 (photolyase-like)	ENSGALG00000012638	CRY1_CHICK	cryptochrome 1 (photolyase-like) [Source:RefSeq_peptide;Acc:NP_989576]	-1.2	0
Gallus gallus mRNA for hypothetical protein, clone 34j10	770553	SUMO3	SMT3 suppressor of mif two 3 homolog 3 (S. cerevisiae)	ENSGALG00000020973	SUMO3_CHICK	Hypothetical protein. [Source:Uniprot/SPTREMBL;Acc:Q5ZHQ1]	-1.2	0
Gallus gallus squalene epoxidase (SQLE), mRNA	420335	RCJMB04_9l3	squalene epoxidase	ENSGALG00000016331	NM_001030953.1		-1.2	0
Gallus gallus finished cDNA, clone ChEST1021n16	NA						-1.2	0
Gallus gallus gap junction protein, alpha 1, 43kDa (GJA1), mRNA	395278	GJA1	gap junction protein, alpha 1, 43kDa	ENSGALG00000022996			-1.2	0
Gallus gallus mRNA for branched-chain alpha-keto acid dihydrolipoyl acyltransferase, complete cds	395374	DBT	dihydrolipoamide branched chain transacylase E2	ENSGALG00000005280	NP_989987.1	mitochondrial branched-chain alpha-keto acid dihydrolipoyl acyltransferase [Source:RefSeq_peptide;Acc:NP_989987]	-1.19	0
Gallus gallus SWI/SNF related, matrix associated, actin dependent regulator of chromatin, subfamily e, member 1 (SMARCE1), mRNA	420047	SMARCE1	SWI/SNF related, matrix associated, actin dependent regulator of chromatin, subfamily e, member 1	ENSGALG00000003882	NP_001006335.1	SWI/SNF related, matrix associated, actin dependent regulator of chromatin, subfamily e, member 1 [Source:RefSeq_peptide;Acc:NP_001006335]	-1.19	0
PREDICTED: Gallus gallus similar to PSMD4P2 protein (LOC429983), mRNA	429983	LOC429983	similar to PSMD4P2 protein	ENSGALG00000000809	PIP5K1A		-1.19	0
Gallus gallus EURL (LOC395489), mRNA	395489	LOC395489	EURL	ENSGALG00000015716	EURL_CHICK	Protein EURL. [Source:Uniprot/SWISSPROT;Acc:Q9I8W6]	-1.19	0
Gallus gallus dUTP pyrophosphatase (DUT), mRNA	769338	DUT	dUTP pyrophosphatase	ENSGALG00000004954	Q5ZKJ3_CHICK	Hypothetical protein. [Source:Uniprot/SPTREMBL;Acc:Q5ZKJ3]	-1.19	0
Gallus gallus eukaryotic translation initiation factor 4 gamma, 2 (EIF4G2), transcript variant 2, mRNA	395905	EIF4G2	eukaryotic translation initiation factor 4 gamma, 2	ENSGALG00000005587	IF4G2_CHICK	Eukaryotic translation initiation factor 4 gamma 2 (eIF-4-gamma 2) (eIF-4G 2) (eIF4G 2) (p97) (Fragment). [Source:Uniprot/SWISSPROT;Acc:O73777]	-1.17	0
PREDICTED: Gallus gallus similar to RAS-homolog enriched in brain, transcript variant 2 (LOC420434), mRNA	420434	RHEB	Ras homolog enriched in brain	ENSGALG00000006200	RHEB		-1.17	0
PREDICTED: Gallus gallus protein S (alpha) (PROS1), mRNA	418430	PROS1	protein S (alpha)				-1.17	0
Gallus gallus basic leucine zipper and W2 domains 1 (BZW1), mRNA	424073	BZW1	basic leucine zipper and W2 domains 1	ENSGALG00000008220	BZW1_CHICK	basic leucine zipper and W2 domains 1 [Source:RefSeq_peptide;Acc:NP_001006516]	-1.17	0.01
PREDICTED: Gallus gallus similar to MAP kinase kinase 6b (LOC417445), mRNA	417445	LOC417445	similar to MAP kinase kinase 6b	ENSGALG00000004370			-1.17	0.03
PREDICTED: Gallus gallus similar to GDP-mannose 4, 6-dehydratase (LOC420890), mRNA	420890	GMDS	GDP-mannose 4,6-dehydratase	ENSGALG00000012843	GMDS		-1.16	0
Gallus gallus mRNA for eIF4G-related protein NAT1, complete cds	395905	EIF4G2	eukaryotic translation initiation factor 4 gamma, 2	ENSGALG00000005587	IF4G2_CHICK	Eukaryotic translation initiation factor 4 gamma 2 (eIF-4-gamma 2) (eIF-4G 2) (eIF4G 2) (p97) (Fragment). [Source:Uniprot/SWISSPROT;Acc:O73777]	-1.16	0
Gallus gallus ADP-ribosylation factor 6 (ARF6), mRNA	428927	ARF6	ADP-ribosylation factor 6	ENSGALG00000012267	XR_026815.1		-1.16	0
Gallus gallus splicing factor, arginine/serine-rich 2 (SFRS2), mRNA	396195	SFRS2	splicing factor, arginine/serine-rich 2	ENSGALG00000017357			-1.16	0
PREDICTED: Gallus gallus hypothetical LOC424332 (LOC424332), mRNA	424332	2009-03-07	membrane-associated ring finger (C3HC4) 7	ENSGALG00000012584	2009-03-07		-1.16	0
Gallus gallus mRNA for hypothetical protein, clone 1f10	419765	RCJMB04_1f10	platelet-activating factor acetylhydrolase, isoform Ib, beta subunit 30kDa	ENSGALG00000007163	PA1B2_CHICK	Platelet-activating factor acetylhydrolase IB subunit beta (EC 3.1.1.47) (PAF acetylhydrolase 30 kDa subunit) (PAF-AH 30 kDa subunit) (PAF-AH subunit beta) (PAFAH subunit beta). [Source:Uniprot/SWISSPROT;Acc:Q5ZMS2]	-1.15	0
Gallus gallus VAMP (vesicle-associated membrane protein)-associated protein A, 33kDa (VAPA), mRNA	768928	RCJMB04_3m23	VAMP (vesicle-associated membrane protein)-associated protein A, 33kDa	ENSGALG00000014142	Q5F419_CHICK	Hypothetical protein. [Source:Uniprot/SPTREMBL;Acc:Q5F419]	-1.15	0
Gallus gallus cellular nucleic acid binding protein mRNA, complete cds	395731	CNBP	CCHC-type zinc finger, nucleic acid binding protein	ENSGALG00000005001	CNBP_CHICK	Cellular nucleic acid-binding protein (CNBP) (Zinc finger protein 9). [Source:Uniprot/SWISSPROT;Acc:O42395]	-1.15	0
Gallus gallus mRNA for hypothetical protein, clone 8i9	420063	RAB11B	RAB11B, member RAS oncogene family	ENSGALG00000000613	NP_001012569.1	RAB11B, member RAS oncogene family [Source:RefSeq_peptide;Acc:NP_001012569]	-1.15	0
PREDICTED: Gallus gallus similar to cyclin D2 (LOC771236), partial mRNA	771236	LOC771236	similar to cyclin D2	ENSGALG00000017283	CCND2_CHICK	G1/S-specific cyclin-D2. [Source:Uniprot/SWISSPROT;Acc:P49706]	-1.14	0
Gallus gallus finished cDNA, clone ChEST864m9	424096	FASTKD2	FAST kinase domains 2	ENSGALG00000008529	FASTKD2		-1.14	0
Gallus gallus mRNA for glycosyltransferase (AER61 gene)	426961	AER61	glycosyltransferase	ENSGALG00000013406	NP_001026580.1	Glycosyltransferase. [Source:Uniprot/SPTREMBL;Acc:Q5NDL3]	-1.14	0
Gallus gallus heterogeneous nuclear ribonucleoprotein K (HNRPK), mRNA	426516	RCJMB04_24e23	heterogeneous nuclear ribonucleoprotein K				-1.13	0
Gallus gallus mRNA for hypothetical protein, clone 23p13	NA			ENSGALG00000012026	TIM9_CHICK	Mitochondrial import inner membrane translocase subunit Tim9. [Source:Uniprot/SWISSPROT;Acc:Q5ZIR8]	-1.13	0
Gallus gallus myeloid ecotropic viral insertion site-2a protein mRNA, partial cds	395588	MEIS2	Meis homeobox 2	ENSGALG00000009799	NP_990134.1	myeloid ecotropic viral insertion site-2a protein [Source:RefSeq_peptide;Acc:NP_990134]	-1.13	0
PREDICTED: Gallus gallus similar to Rasl11c protein (LOC422321), mRNA	422321	LOC422321	similar to Rasl11c protein	ENSGALG00000007710			-1.13	0
Gallus gallus mRNA for hypothetical protein, clone 9j22	422248	RCJMB04_9j22	RNA binding motif protein, X-linked	ENSGALG00000006457	Q5ZKQ9_CHICK	Hypothetical protein. [Source:Uniprot/SPTREMBL;Acc:Q5ZKQ9]	-1.13	0
Gallus gallus finished cDNA, clone ChEST929j20	NA						-1.13	0
Gallus gallus mRNA for hypothetical protein, clone 15p12	395070	RCJMB04_4e3	protein O-fucosyltransferase 1	ENSGALG00000023611			-1.12	0
Gallus gallus mRNA for hypothetical protein, clone 29h4	421292	TACSTD1	tumor-associated calcium signal transducer 1	ENSGALG00000008969	NP_001012582.1	Hypothetical protein. [Source:Uniprot/SPTREMBL;Acc:Q5F381]	-1.12	0
PREDICTED: Gallus gallus similar to EVX1 (LOC428434), mRNA	428434	EVX1	even-skipped homeobox 1	ENSGALG00000011077	EVX1		-1.12	0
PREDICTED: Gallus gallus similar to HpaII tiny fragments locus 9C (LOC416786), mRNA	416786	LOC416786	similar to HpaII tiny fragments locus 9C				-1.12	0
Gallus gallus finished cDNA, clone ChEST851g21	NA						-1.12	0
Gallus gallus finished cDNA, clone ChEST161m15	423378	AHSA1	AHA1, activator of heat shock 90kDa protein ATPase homolog 1 (yeast)	ENSGALG00000010463	AHSA1		-1.11	0
Gallus gallus mRNA for hypothetical protein, clone 20e18	420725	RCJMB04_20e18	programmed cell death 6 interacting protein	ENSGALG00000012043	NP_001026164.1	Hypothetical protein. [Source:Uniprot/SPTREMBL;Acc:Q5ZJ70]	-1.11	0
Gallus gallus partial mRNA for hypothetical protein, clone 37g20	419009	RCJMB04_1l2	cysteine and histidine-rich domain (CHORD)-containing 1	ENSGALG00000017233	NP_001026003.1	Hypothetical protein (Fragment). [Source:Uniprot/SPTREMBL;Acc:Q5ZHK7]	-1.11	0
Gallus gallus finished cDNA, clone ChEST274h24	419841	LOC419841	similar to RIKEN cDNA 2700049P18	ENSGALG00000000791			-1.11	0
Gallus gallus karyopherin alpha 2 (RAG cohort 1, importin alpha 1) (KPNA2), mRNA	417420	KPNA2	karyopherin alpha 2 (RAG cohort 1, importin alpha 1)	ENSGALG00000003584	NP_001006209.1	Hypothetical protein. [Source:Uniprot/SPTREMBL;Acc:Q5ZMA9]	-1.11	0
Gallus gallus WEE1 homolog (S. pombe) (WEE1), mRNA	423045	RCJMB04_4a6	WEE1 homolog (S. pombe)	ENSGALG00000005769	NP_001026352.1	Hypothetical protein. [Source:Uniprot/SPTREMBL;Acc:Q5F400]	-1.11	0.01
Gallus gallus early response to neural induction ERNI (ERNI) mRNA, complete cds	769673	ERNI	early response to neural induction ERNI				-1.11	0.01
Gallus gallus finished cDNA, clone ChEST956k17	NA						-1.11	0.01
Gallus gallus finished cDNA, clone ChEST107l7	NA						-1.11	0.01
	NA			ENSGALG00000000671	NFAT5		-1.11	0.04
PREDICTED: Gallus gallus hypothetical LOC416068 (LOC416068), mRNA	416068	ACOX2	acyl-Coenzyme A oxidase 2, branched chain	ENSGALG00000007132	ACOX2		-1.1	0
	NA			ENSGALG00000017376	ZNF281		-1.1	0
Gallus gallus dual specificity phosphatase 6 (DUSP6), mRNA	374272	DUSP6	dual specificity phosphatase 6				-1.1	0
PREDICTED: Gallus gallus similar to Cullin-4B (CUL-4B) (LOC422364), mRNA	422364	CUL4B	cullin 4B				-1.1	0.01
Gallus gallus finished cDNA, clone ChEST1038b16	NA						-1.1	0.01
Gallus gallus nuclear cap binding protein subunit 1, 80kDa (NCBP1), mRNA	427379	RCJMB04_14d7	nuclear cap binding protein subunit 1, 80kDa	ENSGALG00000002087	NCBP1_CHICK	Nuclear cap-binding protein subunit 1. [Source:Uniprot/SWISSPROT;Acc:Q5ZJZ6]	-1.09	0
PREDICTED: Gallus gallus POZ (BTB) and AT hook containing zinc finger 1 (PATZ1), mRNA	416963	PATZ1	POZ (BTB) and AT hook containing zinc finger 1	ENSGALG00000006934	PATZ1		-1.09	0
Gallus gallus TNF-alpha factor mRNA, complete cds	374125	LITAF	lipopolysaccharide-induced TNF factor	ENSGALG00000003217	LITAF_CHICK	Lipopolysaccharide-induced tumor necrosis factor-alpha factor homolog (LPS-induced TNF-alpha factor homolog) (Small integral membrane protein of lysosome/late endosome). [Source:Uniprot/SWISSPROT;Acc:Q8QGW7]	-1.09	0
	NA						-1.09	0
Gallus gallus CRYPTIC mRNA, complete cds	395437	CFC1	cripto, FRL-1, cryptic family 1	ENSGALG00000012623	CFC1_CHICK	Cryptic protein precursor (Cripto-related factor 1). [Source:Uniprot/SWISSPROT;Acc:Q9I8Q3]	-1.09	0.01
Gallus gallus mRNA for hypothetical protein, clone 7g13	423864	RCJMB04_7g13	tripartite motif-containing 8	ENSGALG00000008099	NP_001026404.1	Hypothetical protein. [Source:Uniprot/SPTREMBL;Acc:Q5ZL68]	-1.09	0.01
Gallus gallus finished cDNA, clone ChEST186b8	419997	PSMB3	proteasome (prosome, macropain) subunit, beta type, 3	ENSGALG00000001597			-1.09	0.02
PREDICTED: Gallus gallus similar to family with sequence similarity 26, member A (LOC428978), mRNA	428978	LOC428978	similar to family with sequence similarity 26, member A	ENSGALG00000008273	FAM26A		-1.09	0.04
Gallus gallus mRNA for hypothetical protein, clone 4d4	422896	RCJMB04_4d4	Wolf-Hirschhorn syndrome candidate 2	ENSGALG00000015699	NP_001026338.1	Hypothetical protein. [Source:Uniprot/SPTREMBL;Acc:Q5F3Y7]	-1.08	0
PREDICTED: Gallus gallus similar to LOC496236 protein (LOC422302), mRNA	422302	NSDHL	NAD(P) dependent steroid dehydrogenase-like	ENSGALG00000007493	NSDHL	Sterol-4-alpha-carboxylate 3-dehydrogenase, decarboxylating (EC 1.1.1.170) (H105e3 protein). [Source:Uniprot/SWISSPROT;Acc:Q15738] [from human gene ENSG00000147383]	-1.08	0.01
PREDICTED: Gallus gallus similar to HPV16 E1 protein binding protein (LOC420798), mRNA	420798	TRIP13	thyroid hormone receptor interactor 13	ENSGALG00000012508	TRIP13		-1.08	0.01
	NA						-1.08	0.01
PREDICTED: Gallus gallus similar to RIKEN cDNA 0610013E23 (LOC417638), mRNA	417638	LOC417638	similar to RIKEN cDNA 0610013E23	ENSGALG00000005205	NP_057209.3		-1.07	0
PREDICTED: Gallus gallus MDN1, midasin homolog (yeast) (MDN1), mRNA	421811	MDN1	MDN1, midasin homolog (yeast)	ENSGALG00000015733	MDN1		-1.07	0
Gallus gallus kinase insert domain receptor (a type III receptor tyrosine kinase) (KDR), mRNA	395323	KDR	kinase insert domain receptor (a type III receptor tyrosine kinase)	ENSGALG00000013907	NP_001004368.1	Protein-tyrosine kinase (Fragment). [Source:Uniprot/SPTREMBL;Acc:Q90957]	-1.07	0
Gallus gallus finished cDNA, clone ChEST359j24	421268	LOC421268	hypothetical gene supported by CR386154	ENSGALG00000008766			-1.07	0
Gallus gallus WDR1 protein mRNA, complete cds	422842	WDR1	WD repeat domain 1	ENSGALG00000014957	WDR1_CHICK	WD-repeat protein 1 (Actin-interacting protein 1) (AIP1). [Source:Uniprot/SWISSPROT;Acc:O93277]	-1.07	0.01
Gallus gallus Hoxb-5 mRNA for Hoxb-5, partial cds	425096	HOXB5	homeobox B5	ENSGALG00000002996	HXB5_CHICK	Homeobox protein Hox-B5 (Ghox-2.1) (Fragment). [Source:Uniprot/SWISSPROT;Acc:P14838]	-1.07	0.01
Gallus gallus mRNA for hypothetical protein, clone 5c7	424707	RCJMB04_5c7	G protein-coupled receptor 177	ENSGALG00000011238	GP177_CHICK	hypothetical protein LOC424707 [Source:RefSeq_peptide;Acc:NP_001026465]	-1.07	0.01
PREDICTED: Gallus gallus similar to ubiquitin-conjugating enzyme E2D 2; ubiquitin conjugating enzyme 2e (LOC416137), mRNA	416137	UBE2D2	ubiquitin-conjugating enzyme E2D 2 (UBC4/5 homolog, yeast)	ENSGALG00000000861	UBE2D2		-1.07	0.01
Gallus gallus finished cDNA, clone ChEST812a2	NA						-1.07	0.01
Gallus gallus mRNA for chromobox protein (CHCB2), complete cds	395355	CBX3	chromobox homolog 3 (HP1 gamma homolog, Drosophila)	ENSGALG00000011038	NP_989974.1	chromobox protein (CHCB2) [Source:RefSeq_peptide;Acc:NP_989974]	-1.07	0.01
PREDICTED: Gallus gallus hypothetical protein LOC772196 (LOC772196), mRNA	772196	PGRMC1	progesterone receptor membrane component 1	ENSGALG00000020260	PGRC1_CHICK	Membrane-associated progesterone receptor component 1. [Source:Uniprot/SWISSPROT;Acc:Q5ZKN2]	-1.07	0.01
Gallus gallus mRNA for hypothetical protein, clone 13m17	425530	RCJMB04_13m17	MYST histone acetyltransferase 2	ENSGALG00000009944	NP_001026512.1	Hypothetical protein. [Source:Uniprot/SPTREMBL;Acc:Q5ZK16]	-1.07	0.04
Gallus gallus NCK adaptor protein 2 (NCK2), mRNA	418727	RCJMB04_13d16	NCK adaptor protein 2	ENSGALG00000016799	NP_001025985.1	Hypothetical protein. [Source:Uniprot/SPTREMBL;Acc:Q5ZK48]	-1.06	0
Gallus gallus finished cDNA, clone ChEST395j12	415515	ADAMTS17	ADAM metallopeptidase with thrombospondin type 1 motif, 17	ENSGALG00000007069	ADAMTS17		-1.06	0
Gallus gallus mRNA for hypothetical protein, clone 29f20	415865	RCJMB04_29f20	outer mitochondrial membrane cytochrome b5	ENSGALG00000000660	NP_001025752.1	hypothetical protein LOC415865 [Source:RefSeq_peptide;Acc:NP_001025752]	-1.06	0.01
Gallus gallus cytochrome P450, family 26, subfamily A, polypeptide 1 (CYP26A1), mRNA	408183	CYP26A1	cytochrome P450, family 26, subfamily A, polypeptide 1	ENSGALG00000006729	CP26A_CHICK	Cytochrome P450 26A1 (EC 1.14.-.-) (Retinoic acid-degrading enzyme CYP26). [Source:Uniprot/SWISSPROT;Acc:Q9PUB4]	-1.06	0.01
Gallus gallus mRNA for hypothetical protein, clone 6f17	421384	RCJMB04_6f17	similar to hypothetical protein MGC29875; novel putative protein similar to YIL091C yeast hypothetical 84 kD protein from SGA1-KTR7	ENSGALG00000009887	DEF_CHICK	Digestive organ expansion factor homolog. [Source:Uniprot/SWISSPROT;Acc:Q5ZLG3]	-1.06	0.01
Gallus gallus mRNA for hypothetical protein, clone 1l24	418894	RCJMB04_1l24	ubiquitin-fold modifier 1	ENSGALG00000017042	UFM1_CHICK	Ubiquitin-fold modifier 1 precursor. [Source:Uniprot/SWISSPROT;Acc:Q5ZMK7]	-1.06	0.01
PREDICTED: Gallus gallus milk fat globule-EGF factor 8 protein (MFGE8), mRNA	415494	MFGE8	milk fat globule-EGF factor 8 protein	ENSGALG00000006702	MFGE8		-1.06	0.01
PREDICTED: Gallus gallus NADPH oxidase organizer 1 (NOXO1), mRNA	416546	NOXO1	NADPH oxidase organizer 1	ENSGALG00000005572	NOXO1		-1.06	0.01
Gallus gallus mRNA for hypothetical protein, clone 26f23	428418	RCJMB04_26f23	YME1-like 1 (S. cerevisiae)	ENSGALG00000007492	NP_001026683.1	similar to YME1-like 1 isoform 3; ATP-dependent metalloprotease FtsH1 homolog; YME1 (S.cerevisiae)-like 1 [Source:RefSeq_peptide;Acc:NP_001026683]	-1.05	0
PREDICTED: Gallus gallus similar to beta-parvin (LOC418235), mRNA	418235	PARVB	parvin, beta	ENSGALG00000014201	PARVB		-1.05	0.01
PREDICTED: Gallus gallus dehydrogenase/reductase (SDR family) member 7 (DHRS7), mRNA	423527	DHRS7	dehydrogenase/reductase (SDR family) member 7	ENSGALG00000011921	DHRS7		-1.05	0.01
PREDICTED: Gallus gallus actin, alpha, cardiac muscle 1, transcript variant 1 (ACTC1), mRNA	426652	ACTC1	actin, alpha, cardiac muscle 1	ENSGALG00000014620			-1.05	0.01
Chicken urokinase-type plasminogen activator (uPA) mRNA, complete cds	396424	PLAU	plasminogen activator, urokinase	ENSGALG00000005086	UROK_CHICK	Urokinase-type plasminogen activator precursor (EC 3.4.21.73) (uPA) (U-plasminogen activator) [Contains: Urokinase-type plasminogen activator chain A; Urokinase-type plasminogen activator chain B]. [Source:Uniprot/SWISSPROT;Acc:P15120]	-1.05	0.01
Gallus gallus mRNA for hypothetical protein, clone 9a7	427156	RCJMB04_9a7	kinesin heavy chain member 2A	ENSGALG00000014737	NP_001034401.1	Hypothetical protein. [Source:Uniprot/SPTREMBL;Acc:Q5ZKV8]	-1.05	0.01
Gallus gallus cyclin D1 mRNA, complete cds	396341	CCND1	cyclin D1	ENSGALG00000007555	CCND1_CHICK	G1/S-specific cyclin-D1. [Source:Uniprot/SWISSPROT;Acc:P55169]	-1.04	0.01
Gallus gallus mRNA for hypothetical protein, clone 1n22	417733	RCJMB04_1n22	asparagine-linked glycosylation 12 homolog (S. cerevisiae, alpha-1,6-mannosyltransferase)	ENSGALG00000008539	NP_001034359.1	Hypothetical protein. [Source:Uniprot/SPTREMBL;Acc:Q5ZMJ2]	-1.04	0.01
PREDICTED: Gallus gallus WAP, follistatin/kazal, immunoglobulin, kunitz and netrin domain containing 2 (WFIKKN2), mRNA	422097	WFIKKN2	WAP, follistatin/kazal, immunoglobulin, kunitz and netrin domain containing 2	ENSGALG00000007367	WFIKKN2		-1.04	0.01
	NA						-1.04	0.01
PREDICTED: Gallus gallus similar to MGC84524 protein (LOC428195), mRNA	428195	LOC428195	similar to MGC84524 protein	ENSGALG00000004533			-1.04	0.01
Gallus gallus integral membrane protein 2B (ITM2B), mRNA	395969	ITM2B	integral membrane protein 2B	ENSGALG00000016996	ITM2B_CHICK	Integral membrane protein 2B (Transmembrane protein E3-16). [Source:Uniprot/SWISSPROT;Acc:O42204]	-1.04	0.01
Gallus gallus solute carrier family 16, member 3 (monocarboxylic acid transporter 4) (SLC16A3), mRNA	395383	SLC16A3	solute carrier family 16, member 3 (monocarboxylic acid transporter 4)	ENSGALG00000002728	MOT4_CHICK	Monocarboxylate transporter 4 (MCT 4) (Solute carrier family 16 member 3). [Source:Uniprot/SWISSPROT;Acc:P57788]	-1.04	0.01
Gallus gallus finished cDNA, clone ChEST335d17	378892	RCJMB04_13f19	SWI/SNF related, matrix associated, actin dependent regulator of chromatin, subfamily b, member 1	ENSGALG00000005983	SNF5_CHICK	SWI/SNF-related matrix-associated actin-dependent regulator of chromatin subfamily B member 1. [Source:Uniprot/SWISSPROT;Acc:Q5ZK40]	-1.04	0.02
Gallus gallus Pgo1 mRNA for primglo1, complete cds	426765	APCDD1	adenomatosis polyposis coli down-regulated 1				-1.03	0.01
	NA			ENSGALG00000010500	Q9PTK0_CHICK	Homeodomain protein (Fragment). [Source:Uniprot/SPTREMBL;Acc:Q9PTK0]	-1.03	0.01
Gallus gallus finished cDNA, clone ChEST87k1	421628	NUP43	nucleoporin 43kDa	ENSGALG00000012387	NUP43		-1.03	0.01
PREDICTED: Gallus gallus hypothetical LOC426962 (LOC426962), mRNA	426962	GFPT2	glutamine-fructose-6-phosphate transaminase 2	ENSGALG00000013760	GFPT2		-1.03	0.01
PREDICTED: Gallus gallus similar to transcription factor LBP-1b (LOC428458), mRNA	428458	UBP1	upstream binding protein 1 (LBP-1a)	ENSGALG00000011980	UBP1		-1.03	0.01
PREDICTED: Gallus gallus similar to Dehydrogenase E1 and transketolase domain containing 1 (LOC426076), mRNA	426076	DHTKD1	dehydrogenase E1 and transketolase domain containing 1	ENSGALG00000003674	DHTKD1	dehydrogenase E1 and transketolase domain containing protein 1 [Source:RefSeq_peptide;Acc:NP_061176] [from human gene ENSG00000181192]	-1.03	0.01
Gallus gallus mRNA for hypothetical protein, clone 19j3	419324	RCJMB04_19j3	RAE1 RNA export 1 homolog (S. pombe)	ENSGALG00000007653	RAE1		-1.03	0.01
Gallus gallus finished cDNA, clone ChEST587m15	431682	CYP20A1	cytochrome P450, family 20, subfamily A, polypeptide 1	ENSGALG00000008730	CYP20A1	cytochrome P450, family 20, subfamily A, polypeptide 1 isoform 1 [Source:RefSeq_peptide;Acc:NP_803882] [from human gene ENSG00000119004]	-1.03	0.01
PREDICTED: Gallus gallus sperm adhesion molecule 1 (PH-20 hyaluronidase, zona pellucida binding) (SPAM1), mRNA	417749	SPAM1	sperm adhesion molecule 1 (PH-20 hyaluronidase, zona pellucida binding)	ENSGALG00000008761	SPAM1		-1.03	0.01
Gallus gallus mRNA for hypothetical protein, clone 13m20	421003	RCJMB04_13m20	similar to KIAA0386				-1.03	0.01
PREDICTED: Gallus gallus phytanoyl-CoA 2-hydroxylase (PHYH), mRNA	426601	PHYH	phytanoyl-CoA 2-hydroxylase	ENSGALG00000014565	PHYH		-1.03	0.02
Gallus gallus glia maturation factor, beta (GMFB), mRNA	423560	RCJMB04_21j8	glia maturation factor, beta				-1.02	0.01
PREDICTED: Gallus gallus similar to Stearoyl-CoA desaturase 5 (LOC422598), mRNA	422598	SCD5	stearoyl-CoA desaturase 5	ENSGALG00000011173	SCD5	stearoyl-CoA desaturase 4 isoform b [Source:RefSeq_peptide;Acc:NP_079182] [from human gene ENSG00000145284]	-1.02	0.01
	NA			ENSGALG00000011710	BTBD6		-1.02	0.01
Gallus gallus finished cDNA, clone ChEST951o5	416257	LOC416257	hypothetical gene supported by CR406451				-1.02	0.01
Gallus gallus mRNA for hypothetical protein, clone 6f15	418227	TTLL12	tubulin tyrosine ligase-like family, member 12	ENSGALG00000014167	NP_001012558.1	Hypothetical protein. [Source:Uniprot/SPTREMBL;Acc:Q5F3V1]	-1.02	0.01
Gallus gallus CCR4-NOT transcription complex, subunit 10 (CNOT10), mRNA	420669	CNOT10	CCR4-NOT transcription complex, subunit 10	ENSGALG00000011494	NP_001006364.1	Hypothetical protein. [Source:Uniprot/SPTREMBL;Acc:Q5ZIW2]	-1.02	0.01
Gallus gallus finished cDNA, clone ChEST70i11	416704	RCJMB04_3e17	eukaryotic translation initiation factor 4A, isoform 3	ENSGALG00000008530	NP_001025820.1	Hypothetical protein. [Source:Uniprot/SPTREMBL;Acc:Q5ZM36]	-1.02	0.01
Gallus gallus finished cDNA, clone ChEST380j3	NA						-1.02	0.01
PREDICTED: Gallus gallus similar to Polo-like kinase 4 (Drosophila) (LOC422497), mRNA	422497	LOC422497	similar to Polo-like kinase 4 (Drosophila)	ENSGALG00000010195	XR_026997.1		-1.02	0.01
PREDICTED: Gallus gallus similar to splicing factor 3b, subunit 1 (LOC424056), mRNA	424056	SF3B1	splicing factor 3b, subunit 1, 155kDa	ENSGALG00000008038	SF3B1		-1.02	0.01
Gallus gallus ROR1 gene for tyrosine kinase orphan receptor 1, genomic RNA	395179	ROR1	receptor tyrosine kinase-like orphan receptor 1	ENSGALG00000011019	NP_989840.1	tyrosine kinase orphan receptor 1 [Source:RefSeq_peptide;Acc:NP_989840]	-1.02	0.02
Gallus gallus Vax mRNA for homeodomain protein, complete cds	395582	VAX1	ventral anterior homeobox 1	ENSGALG00000009261	VAX1_CHICK	Ventral anterior homeobox 1. [Source:Uniprot/SWISSPROT;Acc:Q9PVN2]	-1.01	0.01
PREDICTED: Gallus gallus similar to protein phosphatase 2C alpha; PP2Calpha (LOC423525), mRNA	423525	PPM1A	protein phosphatase 1A (formerly 2C), magnesium-dependent, alpha isoform	ENSGALG00000011917	PPM1A		-1.01	0.01
PREDICTED: Gallus gallus similar to Tetratricopeptide repeat domain 17 (LOC776845), partial mRNA	776845	LOC776845	similar to Tetratricopeptide repeat domain 17	ENSGALG00000007957	TTC17		-1.01	0.01
G.gallus mRNA-2 for cardiac myosin alkali light chain (pHMA-2)	396067	MYL3	myosin, light chain 3, alkali; ventricular, skeletal, slow	ENSGALG00000005448	MLEC_CHICK	Myosin light chain 1, cardiac muscle (A1 catalytic) (Alkali). [Source:Uniprot/SWISSPROT;Acc:P02606]	-1.01	0.01
Gallus gallus finished cDNA, clone ChEST236b12	431622	ZNF462	zinc finger protein 462	ENSGALG00000015451	ZNF462		-1.01	0.01
PREDICTED: Gallus gallus hypothetical LOC419014 (LOC419014), mRNA	419014	CTSC	cathepsin C	ENSGALG00000017239	CTSC	Dipeptidyl-peptidase I precursor (EC 3.4.14.1) (DPP-I) (DPPI) (Cathepsin C) (Cathepsin J) (Dipeptidyl transferase) [Contains: Dipeptidyl-peptidase I exclusion domain chain; Dipeptidyl-peptidase I heavy chain; Dipeptidyl-peptidase I light chain]. [Source:Uniprot/SWISSPROT;Acc:P53634] [from human gene ENSG00000109861]	-1.01	0.01
Gallus gallus mRNA for hypothetical protein, clone 10n8	426381	RCJMB04_10n8	embryonic ectoderm development	ENSGALG00000014060	NP_001026547.1	Hypothetical protein. [Source:Uniprot/SPTREMBL;Acc:Q5ZKH3]	-1.01	0.01
Gallus gallus mRNA for hypothetical protein, clone 1n3	418410	RCJMB04_1n3	similar to KIAA1524 protein	ENSGALG00000015360	K1524_CHICK	Hypothetical protein. [Source:Uniprot/SPTREMBL;Acc:Q5ZMJ7]	-1.01	0.01
Gallus gallus serpin peptidase inhibitor, clade H (heat shock protein 47), member 1, (collagen binding protein 1) (SERPINH1), mRNA	396228	SERPINH1	serpin peptidase inhibitor, clade H (heat shock protein 47), member 1, (collagen binding protein 1)	ENSGALG00000011214	SERPH_CHICK	Serpin H1 precursor (Collagen-binding protein) (Colligin) (47 kDa heat shock protein). [Source:Uniprot/SWISSPROT;Acc:P13731]	-1	0.01
Gallus gallus Hoxb-5 mRNA for Hoxb-5, partial cds	425096	HOXB5	homeobox B5	ENSGALG00000011059	HOXA6		-1	0.01
Gallus gallus mRNA for hypothetical protein, clone 10a8	417407	RCJMB04_10a8	cytokine receptor-like factor 3	ENSGALG00000003284	Q5ZKM7_CHICK	Hypothetical protein. [Source:Uniprot/SPTREMBL;Acc:Q5ZKM7]	-1	0.01
PREDICTED: Gallus gallus mutS homolog 2, colon cancer, nonpolyposis type 1 (E. coli) (MSH2), mRNA	378799	MSH2	mutS homolog 2, colon cancer, nonpolyposis type 1 (E. coli)	ENSGALG00000008962	Q76FQ4_CHICK	Hypothetical protein cMSH2 (Fragment). [Source:Uniprot/SPTREMBL;Acc:Q76FQ4]	-1	0.01
PREDICTED: Gallus gallus similar to 5A11/Basigin-2 (LOC770363), mRNA	770363	LOC770363	similar to 5A11/Basigin-2	ENSGALG00000001328	BSG	Basigin precursor (CD147 antigen) (Leukocyte activation antigen M6) (Collagenase stimulatory factor) (Extracellular matrix metalloproteinase inducer) (EMMPRIN) (5F7) (Tumor cell-derived collagenase stimulatory factor) (TCSF) (OK blood group antigen). [Source:Uniprot/SWISSPROT;Acc:P35613] [from human gene ENSG00000172270]	-1	0.01
	NA						-1	0.01
Chicken mitogen-activated protein kinase kinase type 2 (MEK2) mRNA, complete cds	396349	MAP2K2	mitogen-activated protein kinase kinase 2	ENSGALG00000001267	MP2K2_CHICK	Dual specificity mitogen-activated protein kinase kinase 2 (EC 2.7.12.2) (MAP kinase kinase 2) (MAPKK 2) (ERK activator kinase 2) (MAPK/ERK kinase 2) (MEK2). [Source:Uniprot/SWISSPROT;Acc:Q90891]	-1	0.01
Gallus gallus ribosomal protein S6 kinase, 70kDa, polypeptide 1 (RPS6KB1), mRNA	417637	RCJMB04_4j14	ribosomal protein S6 kinase, 70kDa, polypeptide 1	ENSGALG00000005198	NP_001025892.1	Hypothetical protein. [Source:Uniprot/SPTREMBL;Acc:Q5ZLW5]	-1	0.01
PREDICTED: Gallus gallus similar to MGC84792 protein (LOC423890), mRNA	423890	DUSP5	dual specificity phosphatase 5	ENSGALG00000008581	DUSP5		-1	0.01
Gallus gallus finished cDNA, clone ChEST1020f24	415539	PTPLAD1	protein tyrosine phosphatase-like A domain containing 1	ENSGALG00000007481	NP_001007829.1	Hypothetical protein. [Source:Uniprot/SPTREMBL;Acc:Q5ZM57]	-1	0.01
Gallus gallus translational eukaryotic inititation factor 4AII (EIF4AII) mRNA, complete cds	395232	EIF4A2	eukaryotic translation initiation factor 4A, isoform 2	ENSGALG00000008684	IF4A2_CHICK	eukaryotic translation initiation factor 4A, isoform 2 [Source:RefSeq_peptide;Acc:NP_989880]	-1	0.01
Gallus gallus mRNA for hypothetical protein, clone 10d20	418058	MCM5	minichromosome maintenance complex component 5	ENSGALG00000012546	NP_001006243.1	Hypothetical protein. [Source:Uniprot/SPTREMBL;Acc:Q5ZKL0]	-1	0.01
Gallus gallus mRNA for hypothetical protein, clone 19e8	416798	RCJMB04_19e8	E1A binding protein p400	ENSGALG00000002272	NOC4L_CHICK	Nucleolar complex protein 4 homolog (NOC4 protein homolog) (NOC4-like protein) (Nucleolar complex-associated protein 4-like protein). [Source:Uniprot/SWISSPROT;Acc:Q5ZJC7]	-1	0.01
PREDICTED: Gallus gallus similar to hypothetical protein FLJ10547 (LOC419646), mRNA	419646	IQCC	IQ motif containing C	ENSGALG00000024100	IQCC		-1	0.02
PREDICTED: Gallus gallus resistance to inhibitors of cholinesterase 3 homolog (C. elegans) (RIC3), mRNA	423059	RIC3	resistance to inhibitors of cholinesterase 3 homolog (C. elegans)	ENSGALG00000005967	LMO1		-0.99	0.01
PREDICTED: Gallus gallus mitochondrial ribosomal protein S17, transcript variant 3 (MRPS17), mRNA	417538	MRPS17	mitochondrial ribosomal protein S17	ENSGALG00000002379	MRPS17		-0.99	0.01
Gallus gallus finished cDNA, clone ChEST926a13	NA						-0.99	0.01
PREDICTED: Gallus gallus similar to KIAA1576 protein (LOC430410), mRNA	430410	LOC430410	similar to KIAA1576 protein	ENSGALG00000013225	K1576_HUMAN		-0.99	0.01
PREDICTED: Gallus gallus similar to uncharacterized hypothalamus protein HTMP (LOC428780), mRNA	428780	LOC428780	similar to uncharacterized hypothalamus protein HTMP	ENSGALG00000013804	NP_078868.1		-0.99	0.01
Gallus gallus finished cDNA, clone ChEST564p21	NA						-0.99	0.01
PREDICTED: Gallus gallus hypothetical LOC417498 (LOC417498), mRNA	417498	DERL2	Der1-like domain family, member 2	ENSGALG00000001649	DERL2		-0.99	0.01
PREDICTED: Gallus gallus PDZ binding kinase (PBK), mRNA	422003	PBK	PDZ binding kinase	ENSGALG00000016582	PBK		-0.98	0.01
PREDICTED: Gallus gallus CDC42 binding protein kinase beta (DMPK-like) (CDC42BPB), mRNA	423473	CDC42BPB	CDC42 binding protein kinase beta (DMPK-like)				-0.98	0.01
PREDICTED: Gallus gallus ATPase family, AAA domain containing 1 (ATAD1), mRNA	423676	ATAD1	ATPase family, AAA domain containing 1	ENSGALG00000003652	ATAD1		-0.98	0.01
Gallus gallus cell division cycle associated 7-like (CDCA7L), mRNA	420608	RCJMB04_35j20	cell division cycle associated 7-like	ENSGALG00000010908	NP_001026153.1	Hypothetical protein. [Source:Uniprot/SPTREMBL;Acc:Q5F343]	-0.98	0.01
PREDICTED: Gallus gallus similar to Exostoses (multiple) 1 (LOC420283), mRNA	420283	EXT1	exostoses (multiple) 1	ENSGALG00000016116	EXT1		-0.98	0.01
PREDICTED: Gallus gallus similar to vacuolar protein sorting 11 (LOC419702), mRNA	419702	VPS11	vacuolar protein sorting 11 homolog (S. cerevisiae)	ENSGALG00000000300	VPS11		-0.98	0.01
Gallus gallus finished cDNA, clone ChEST599h3	417842	SLC35E3	solute carrier family 35, member E3	ENSGALG00000009940	SLC35E3	solute carrier family 35, member E3 (SLC35E3), mRNA [Source:RefSeq_dna;Acc:NM_018656] [from human gene ENSG00000175782]	-0.98	0.01
Gallus gallus TRAM mRNA for Translocating chain-associated membrane protein, complete cds	378918	TRAM1	translocation associated membrane protein 1	ENSGALG00000015629	NP_989731.1	translocation associated membrane protein 1 [Source:RefSeq_peptide;Acc:NP_989731]	-0.98	0.01
Gallus gallus mRNA for hypothetical protein, clone 6d17	419566	RCJMB04_6d17	replication protein A2, 32kDa	ENSGALG00000000734	NP_001026063.1	Hypothetical protein. [Source:Uniprot/SPTREMBL;Acc:Q5ZLH1]	-0.98	0.02
Gallus gallus ras homolog gene family, member B (RHOB), mRNA	395734	RHOB	ras homolog gene family, member B	ENSGALG00000016485	NP_990240.1	GTP-binding protein [Source:RefSeq_peptide;Acc:NP_990240]	-0.98	0.03
Gallus gallus RAS guanyl releasing protein 3 (calcium and DAG-regulated) (RASGRP3), mRNA	421460	RASGRP3	RAS guanyl releasing protein 3 (calcium and DAG-regulated)	ENSGALG00000010435	NP_001006401.1	Hypothetical protein. [Source:Uniprot/SPTREMBL;Acc:Q5ZID9]	-0.97	0.01
Gallus gallus PDZ domain containing 11 (PDZD11), mRNA	422153	RCJMB04_25h3	PDZ domain containing 11	ENSGALG00000004198	PDZ11_CHICK	PDZ domain-containing protein 11. [Source:Uniprot/SWISSPROT;Acc:Q5ZIK2]	-0.97	0.01
PREDICTED: Gallus gallus S-adenosylhomocysteine hydrolase (AHCY), mRNA	419146	AHCY	S-adenosylhomocysteine hydrolase	ENSGALG00000002030	AHCY		-0.97	0.01
Gallus gallus finished cDNA, clone ChEST1011a13	NA						-0.97	0.01
Gallus gallus finished cDNA, clone ChEST784o23	NA			ENSGALG00000012468	PRPF39		-0.97	0.01
PREDICTED: Gallus gallus similar to fibrinogen silencer binding protein (LOC770634), mRNA	770634	LOC770634	similar to fibrinogen silencer binding protein	ENSGALG00000015956	FSBP_HUMAN		-0.97	0.01
PREDICTED: Gallus gallus similar to AIM1 (LOC421783), mRNA	421783	AIM1	absent in melanoma 1	ENSGALG00000015345	AIM1		-0.97	0.01
PREDICTED: Gallus gallus mitochondrial translational release factor 1 (MTRF1), mRNA	418830	MTRF1	mitochondrial translational release factor 1	ENSGALG00000016951	MTRF1		-0.97	0.01
Gallus gallus finished cDNA, clone ChEST773j8	NA						-0.96	0.01
Gallus gallus finished cDNA, clone ChEST61f23	416022	RUVBL1	RuvB-like 1 (E. coli)	ENSGALG00000005931	NP_001006138.1	RuvB-like 1 [Source:RefSeq_peptide;Acc:NP_001006138]	-0.96	0.01
Gallus gallus mRNA for hypothetical protein, clone 1b3	415942	LOC415942	similar to CG17293-PA	ENSGALG00000003977	WDR82_CHICK	Twinfilin-2. Source: Uniprot/SWISSPROT Q5ZM35; contains let-7g	-0.96	0.01
Gallus gallus finished cDNA, clone ChEST931o12	418568	RPL8	ribosomal protein L8	ENSGALG00000016232	RPL8	60S ribosomal protein L8. [Source:Uniprot/SWISSPROT;Acc:P62917] [from human gene ENSG00000161016]	-0.96	0.01
Gallus gallus finished cDNA, clone ChEST552d17	422182	HDAC8	histone deacetylase 8	ENSGALG00000004825	HDAC8		-0.96	0.01
PREDICTED: Gallus gallus ATPase, Ca++ transporting, cardiac muscle, slow twitch 2 (ATP2A2), mRNA	396446	ATP2A2	ATPase, Ca++ transporting, cardiac muscle, slow twitch 2	ENSGALG00000003835	AT2A2_CHICK	Sarcoplasmic/endoplasmic reticulum calcium ATPase 2 (EC 3.6.3.8) (Calcium pump 2) (SERCA2) (SR Ca(2+)-ATPase 2) (Calcium-transporting ATPase sarcoplasmic reticulum type, slow twitch skeletal muscle isoform) (Endoplasmic reticulum class 1/2 Ca(2+) ATPase). [Source:Uniprot/SWISSPROT;Acc:Q03669]	-0.96	0.01
Gallus gallus mRNA for hypothetical protein, clone 2m6	420398	ARF1	ADP-ribosylation factor 1	ENSGALG00000005393	NP_001006352.1	ADP-ribosylation factor 1 [Source:RefSeq_peptide;Acc:NP_001006352]	-0.96	0.01
Gallus gallus chromatin assembly factor 1 p48 subunit mRNA, complete cds	395658	RBBP4	retinoblastoma binding protein 4	ENSGALG00000003522	RBBP4_CHICK	retinoblastoma binding protein 4 [Source:RefSeq_peptide;Acc:NP_990183]	-0.96	0.01
Gallus gallus mRNA for hypothetical protein, clone 33k2	419788	TRAPPC4	trafficking protein particle complex 4	ENSGALG00000007707	NP_001006320.1	Hypothetical protein. [Source:Uniprot/SPTREMBL;Acc:Q5ZHS6]	-0.96	0.01
PREDICTED: Gallus gallus similar to secreted Xwnt8 inhibitor sizzled (LOC417741), mRNA	417741	LOC417741	similar to secreted Xwnt8 inhibitor sizzled	ENSGALG00000008635			-0.96	0.02
PREDICTED: Gallus gallus similar to N-WASP (LOC417750), mRNA	417750	WASL	Wiskott-Aldrich syndrome-like				-0.95	0.01
Gallus gallus finished cDNA, clone ChEST624f9	421488	TFB2M	transcription factor B2, mitochondrial	ENSGALG00000010651	TFB2M		-0.95	0.01
G.domesticus mRNA for GARS-AIRS-GART	395315	GART	phosphoribosylglycinamide formyltransferase, phosphoribosylglycinamide synthetase, phosphoribosylaminoimidazole synthetase	ENSGALG00000015983	PUR2_CHICK	Trifunctional purine biosynthetic protein adenosine-3 [Includes: Phosphoribosylamine--glycine ligase (EC 6.3.4.13) (GARS) (Glycinamide ribonucleotide synthetase) (Phosphoribosylglycinamide synthetase); Phosphoribosylformylglycinamidine cyclo-ligase (EC 6. [Source:Uniprot/SWISSPROT;Acc:P21872]	-0.95	0.01
PREDICTED: Gallus gallus hypothetical LOC416640 (LOC416640), mRNA	416640	CARHSP1	calcium regulated heat stable protein 1, 24kDa	ENSGALG00000007313	CARHSP1		-0.95	0.01
Gallus gallus zinc finger and BTB domain containing 2 (ZBTB2), mRNA	421635	RCJMB04_22k16	zinc finger and BTB domain containing 2	ENSGALG00000012966	NP_001026241.1	Hypothetical protein. [Source:Uniprot/SPTREMBL;Acc:Q5ZIY9]	-0.95	0.01
Gallus gallus LIM domain binding 2 (LDB2), mRNA	395631	LDB2	LIM domain binding 2	ENSGALG00000014485	LDB2_CHICK	LIM domain binding protein CLIM-1 [Source:RefSeq_peptide;Acc:NP_990160]	-0.95	0.02
Gallus gallus finished cDNA, clone ChEST385l11	416702	HNRPLL	heterogeneous nuclear ribonucleoprotein L-like	ENSGALG00000008504	HNRPLL		-0.95	0.02
Gallus gallus mRNA for hypothetical protein, clone 7e3	422932	RCJMB04_7e3	succinate-CoA ligase, GDP-forming, alpha subunit	ENSGALG00000015961	NP_001012910.1	Hypothetical protein. [Source:Uniprot/SPTREMBL;Acc:Q5ZL83]	-0.94	0.01
Gallus gallus mRNA for hypothetical protein, clone 32h24	415512	LRRC28	leucine rich repeat containing 28	ENSGALG00000007057	Q5ZHW9_CHICK	Hypothetical protein. [Source:Uniprot/SPTREMBL;Acc:Q5ZHW9]	-0.94	0.01
PREDICTED: Gallus gallus similar to Transmembrane protein 48 (LOC772284), mRNA	772284	LOC772284	similar to Transmembrane protein 48	ENSGALG00000010735	TMEM48	transmembrane protein 48	-0.94	0.01
Gallus gallus finished cDNA, clone ChEST320l23	421005	LOC421005	similar to cDNA sequence BC005537	ENSGALG00000013628	C6orf62		-0.94	0.01
Gallus gallus ectonucleoside triphosphate diphosphohydrolase 1 (ENTPD1), mRNA	423826	RCJMB04_16e10	ectonucleoside triphosphate diphosphohydrolase 1	ENSGALG00000007078	NP_001012925.1	Hypothetical protein. [Source:Uniprot/SPTREMBL;Acc:Q5ZJR5]	-0.94	0.01
Gallus gallus finished cDNA, clone ChEST476j17	NA						-0.94	0.01
PREDICTED: Gallus gallus similar to UBQLN1 protein (LOC427454), mRNA	427454	UBQLN1	ubiquilin 1	ENSGALG00000012585			-0.94	0.01
Gallus gallus finished cDNA, clone ChEST69b5	395409	RYK	RYK receptor-like tyrosine kinase	ENSGALG00000006488	Q9YI44_CHICK	Tyrosine kinase RYK (Fragment). [Source:Uniprot/SPTREMBL;Acc:Q9YI44]	-0.94	0.01
PREDICTED: Gallus gallus galanin, transcript variant 2 (GAL), mRNA	423117	GAL	galanin prepropeptide	ENSGALG00000007047	GALA_CHICK	Galanin. [Source:Uniprot/SWISSPROT;Acc:P30802]	-0.94	0.01
	NA			ENSGALG00000009970	NP_001026223.1	Hypothetical protein. [Source:Uniprot/SPTREMBL;Acc:Q5F397]	-0.94	0.01
PREDICTED: Gallus gallus cleavage stimulation factor, 3' pre-RNA, subunit 1, 50kDa (CSTF1), mRNA	419331	CSTF1	cleavage stimulation factor, 3' pre-RNA, subunit 1, 50kDa	ENSGALG00000007757	CSTF1		-0.94	0.01
Gallus gallus mRNA for hypothetical protein, clone 20i10	422116	KCTD2	potassium channel tetramerisation domain containing 2	ENSGALG00000007934	NP_001007914.1	Hypothetical protein. [Source:Uniprot/SPTREMBL;Acc:Q5ZJ62]	-0.94	0.01
PREDICTED: Gallus gallus similar to nothepsin (LOC417848), mRNA	417848	LOC417848	similar to nothepsin	ENSGALG00000010018			-0.94	0.01
PREDICTED: Gallus gallus cyclin C (CCNC), mRNA	421791	CCNC	cyclin C	ENSGALG00000015471	CCNC_CHICK	Cyclin-C. [Source:Uniprot/SWISSPROT;Acc:P55168]	-0.94	0.01
PREDICTED: Gallus gallus EF-hand calcium binding protein 1 (EFCBP1), mRNA	420219	EFCBP1	EF-hand calcium binding protein 1	ENSGALG00000015918	EFCBP1		-0.94	0.01
Gallus gallus engulfment and cell motility 1 (ELMO1), mRNA	420735	RCJMB04_7b13	engulfment and cell motility 1				-0.94	0.02
PREDICTED: Gallus gallus family with sequence similarity 20, member C (FAM20C), mRNA	416445	FAM20C	family with sequence similarity 20, member C	ENSGALG00000003640	FAM20C		-0.94	0.02
Gallus gallus finished cDNA, clone ChEST662o23	420351	ZHX2	zinc fingers and homeoboxes 2	ENSGALG00000016390	ZHX2		-0.94	0.02
Gallus gallus vascular endothelial growth factor receptor 2 (Flk1) mRNA, complete cds	395323	KDR	kinase insert domain receptor (a type III receptor tyrosine kinase)	ENSGALG00000013907	NP_001004368.1	Protein-tyrosine kinase (Fragment). [Source:Uniprot/SPTREMBL;Acc:Q90957]	-0.94	0.03
Gallus gallus protein phosphatase 1, catalytic subunit, gamma isoform (PPP1CC), mRNA	416872	PPP1CC	protein phosphatase 1, catalytic subunit, gamma isoform	ENSGALG00000004571	NP_001006190.1	Hypothetical protein. [Source:Uniprot/SPTREMBL;Acc:Q5ZL39]	-0.93	0.01
PREDICTED: Gallus gallus MCM4 minichromosome maintenance deficient 4 (S. cerevisiae) (MCM4), mRNA	426764	MCM4	minichromosome maintenance complex component 4	ENSGALG00000012915	Q9DEI0_CHICK	MCM4 (Fragment). [Source:Uniprot/SPTREMBL;Acc:Q9DEI0]	-0.93	0.01
Gallus gallus mRNA for hypothetical protein, clone 3o3	770642	RCJMB04_3o3	hypothetical protein LOC770642	ENSGALG00000023443	Q5F409_CHICK	Hypothetical protein. [Source:Uniprot/SPTREMBL;Acc:Q5F409]	-0.93	0.01
Gallus gallus mRNA for hypothetical protein, clone 20o23	421380	RCJMB04_20o23	REST corepressor 3	ENSGALG00000009871	RCOR3_CHICK	Hypothetical protein. [Source:Uniprot/SPTREMBL;Acc:Q5ZJ40]	-0.93	0.01
PREDICTED: Gallus gallus similar to transcription factor B1, mitochondrial (LOC428608), mRNA	428608	TFB1M	transcription factor B1, mitochondrial	ENSGALG00000013647	TFB1M		-0.93	0.01
Gallus gallus finished cDNA, clone ChEST899n17	NA			ENSGALG00000023759			-0.93	0.01
PREDICTED: Gallus gallus similar to KIAA1913 protein (LOC427076), mRNA	427076	LOC427076	similar to KIAA1913 protein	ENSGALG00000002282	KIAA1913	KIAA1913 [Source:RefSeq_peptide;Acc:NP_443145] [from human gene ENSG00000164484]	-0.93	0.01
PREDICTED: Gallus gallus similar to protein tyrosine phosphatase, non-receptor type 12 (LOC417725), mRNA	417725	PTPN12	protein tyrosine phosphatase, non-receptor type 12	ENSGALG00000008322	PTPN12		-0.93	0.02
Gallus gallus finished cDNA, clone ChEST416n4	420227	LOC420227	hypothetical protein LOC420227	ENSGALG00000015965	KIAA1429		-0.92	0.01
Chicken myristoylated alanine-rich C kinase substrate (MARCKS) mRNA, complete cds	396473	LOC396473	myristoylated alanine-rich C kinase substrate (MARCKS)				-0.92	0.01
Gallus gallus finished cDNA, clone ChEST944e1	416544	RPS2	ribosomal protein S2	ENSGALG00000005490		40S ribosomal protein S2 (S4) (LLRep3 protein). [Source:Uniprot/SWISSPROT;Acc:P15880] [from human gene ENSG00000140988]	-0.92	0.01
PREDICTED: Gallus gallus hypothetical LOC420793 (LOC420793), mRNA	420793	LOC420793	hypothetical LOC420793	ENSGALG00000012451			-0.92	0.01
Gallus gallus mRNA for hypothetical protein, clone 2j18	373930	SUMO1	SMT3 suppressor of mif two 3 homolog 1 (S. cerevisiae)	ENSGALG00000008435	SUMO1_CHICK	ubiquitin-like 1 (sentrin) [Source:RefSeq_peptide;Acc:NP_989466]	-0.92	0.01
G.domesticus mRNA for axonin-1	419825	CNTN2	contactin 2 (axonal)	ENSGALG00000000653	CNTN2_CHICK	Contactin-2 precursor (Axonin-1). [Source:Uniprot/SWISSPROT;Acc:P28685]	-0.92	0.01
Gallus gallus Sec31 homolog A (S. cerevisiae) (SEC31A), mRNA	422597	RCJMB04_4i13	Sec31 homolog A (S. cerevisiae)	ENSGALG00000011165	NP_001026312.1	Hypothetical protein. [Source:Uniprot/SPTREMBL;Acc:Q5F3X8]	-0.92	0.01
Gallus gallus finished cDNA, clone ChEST402p8	NA						-0.92	0.01
PREDICTED: Gallus gallus hypothetical LOC424232 (LOC424232), mRNA	424232	LOC424232	hypothetical LOC424232	ENSGALG00000011593	TMEM177		-0.92	0.01
Gallus gallus finished cDNA, clone ChEST816l12	NA						-0.92	0.01
Gallus gallus mRNA for hypothetical protein, clone 23i19	427864	RCJMB04_23i19	similar to DYRK2 protein	ENSGALG00000009901	DYRK2_CHICK	Hypothetical protein. [Source:Uniprot/SPTREMBL;Acc:Q5ZIU3]	-0.92	0.01
Gallus gallus mRNA for hypothetical protein, clone 7l6	373939	VAV3	vav 3 guanine nucleotide exchange factor	ENSGALG00000001915	NP_996745.1	vav 3 oncogene [Source:RefSeq_peptide;Acc:NP_996745]	-0.92	0.02
Gallus gallus finished cDNA, clone ChEST653g1	417397	RCJMB04_11o17	monocyte to macrophage differentiation-associated	ENSGALG00000003078	NP_001025875.1	Hypothetical protein. [Source:Uniprot/SPTREMBL;Acc:Q5ZKB4]	-0.92	0.02
PREDICTED: Gallus gallus similar to Phosphatidic acid phosphatase type 2B (LOC424666), mRNA	424666	PPAP2B	phosphatidic acid phosphatase type 2B	ENSGALG00000010818	PPAP2B		-0.92	0.02
Gallus gallus finished cDNA, clone ChEST178p13	418710	RPL31	ribosomal protein L31	ENSGALG00000016775			-0.92	0.02
PREDICTED: Gallus gallus similar to PINCH-1 (LOC427569), partial mRNA	427569	LOC427569	similar to PINCH-1	ENSGALG00000014148	LIMS1		-0.92	0.02
Gallus gallus mRNA for hypothetical protein, clone 16k9	422145	ITM2A	integral membrane protein 2A	ENSGALG00000004107	NP_001012589.1	integral membrane protein 2A [Source:RefSeq_peptide;Acc:NP_001012589]	-0.92	0.02
PREDICTED: Gallus gallus similar to CG9996-PA (LOC416097), mRNA	416097	LOC416097	similar to CG9996-PA				-0.92	0.03
PREDICTED: Gallus gallus similar to Solute carrier family 31, member 1, transcript variant 3 (LOC417268), mRNA	417268	SLC31A1	solute carrier family 31 (copper transporters), member 1	ENSGALG00000008844	SLC31A1		-0.91	0.01
Gallus gallus amyloid beta precursor protein (cytoplasmic tail) binding protein 2 (APPBP2), mRNA	417645	RCJMB04_5o24	amyloid beta precursor protein (cytoplasmic tail) binding protein 2	ENSGALG00000005314	NP_001025894.1	Hypothetical protein. [Source:Uniprot/SPTREMBL;Acc:Q5ZLJ2]	-0.91	0.01
Gallus gallus glutamic-oxaloacetic transaminase 2, mitochondrial (aspartate aminotransferase 2) (GOT2), mRNA	396533	GOT2	glutamic-oxaloacetic transaminase 2, mitochondrial (aspartate aminotransferase 2)	ENSGALG00000002321	AATM_CHICK	Aspartate aminotransferase, mitochondrial precursor (EC 2.6.1.1) (Transaminase A) (Glutamate oxaloacetate transaminase 2). [Source:Uniprot/SWISSPROT;Acc:P00508]	-0.91	0.01
Gallus gallus cyclin E1 (CCNE1), mRNA	426117	CCNE1	cyclin E1	ENSGALG00000004494	CCNE1_CHICK	G1/S-specific cyclin-E1. [Source:Uniprot/SWISSPROT;Acc:P49707]	-0.91	0.01
Gallus gallus zinc finger CCCH-type containing 14 (ZC3H14), mRNA	423399	ZC3H14	zinc finger CCCH-type containing 14	ENSGALG00000010622	NP_001012604.1	Hypothetical protein. [Source:Uniprot/SPTREMBL;Acc:Q5F3Z9]	-0.91	0.01
PREDICTED: Gallus gallus hypothetical LOC426039 (LOC426039), mRNA	426039	LOC426039	hypothetical LOC426039	ENSGALG00000013359	CHGUT_HUMAN		-0.91	0.01
PREDICTED: Gallus gallus similar to geranylgeranyl diphosphate synthase (LOC427092), mRNA	427092	GGPS1	geranylgeranyl diphosphate synthase 1	ENSGALG00000002604	GGPS1		-0.91	0.02
PREDICTED: Gallus gallus similar to Soat1-prov protein (LOC424424), mRNA	424424	SOAT1	sterol O-acyltransferase (acyl-Coenzyme A: cholesterol acyltransferase) 1				-0.91	0.02
Gallus gallus DEAD (Asp-Glu-Ala-Asp) box polypeptide 47 (DDX47), mRNA	417959	DDX47	DEAD (Asp-Glu-Ala-Asp) box polypeptide 47	ENSGALG00000011794	NP_001007854.1	Hypothetical protein. [Source:Uniprot/SPTREMBL;Acc:Q5ZLB0]	-0.91	0.02
Chicken 5-aminoimidazole ribonucleotide (AIR) carboxylase-5- aminoimidazole-4-N-succinocarboxamide ribonucleotide (SAICAR) synthetase, complete cds	396534	PAICS	phosphoribosylaminoimidazole carboxylase, phosphoribosylaminoimidazole succinocarboxamide synthetase	ENSGALG00000013726	PUR6_CHICK	Multifunctional protein ADE2 [Includes: Phosphoribosylaminoimidazole- succinocarboxamide synthase (EC 6.3.2.6) (SAICAR synthetase); Phosphoribosylaminoimidazole carboxylase (EC 4.1.1.21) (AIR carboxylase) (AIRC)]. [Source:Uniprot/SWISSPROT;Acc:P38024]	-0.91	0.03
PREDICTED: Gallus gallus ubiquitin-conjugating enzyme E2 variant 1 (UBE2V1), mRNA	396123	UBE2V1	ubiquitin-conjugating enzyme E2 variant 1	ENSGALG00000008015	UB2V1_CHICK	CROC-1B protein (Fragment). [Source:Uniprot/SPTREMBL;Acc:Q90879]	-0.91	0.04
PREDICTED: Gallus gallus similar to HERPUD2 protein (LOC420742), mRNA	420742	HERPUD2	HERPUD family member 2	ENSGALG00000012149	HERPUD2		-0.9	0.01
Gallus gallus hematological and neurological expressed 1 (HN1), mRNA	422119	HN1	hematological and neurological expressed 1	ENSGALG00000007965	NP_001006425.1	hematological and neurological expressed 1 [Source:RefSeq_peptide;Acc:NP_001006425]	-0.9	0.01
PREDICTED: Gallus gallus similar to calcyphosine-like, transcript variant 2 (LOC426055), mRNA	426055	CAPSL	calcyphosine-like	ENSGALG00000013376	CAPSL		-0.9	0.01
Gallus gallus paladin mRNA, complete cds	373898	PALD	paladin	ENSGALG00000004465	PALD_CHICK	paladin [Source:RefSeq_peptide;Acc:NP_989440]	-0.9	0.01
PREDICTED: Gallus gallus similar to MGC108094 protein (LOC420524), mRNA	420524	RSU1	Ras suppressor protein 1	ENSGALG00000008720	RSU1		-0.9	0.01
Gallus gallus glutamate decarboxylase 67 (GAD67) mRNA, complete cds	395743	GAD1	glutamate decarboxylase 1 (brain, 67kDa)	ENSGALG00000009589	NP_990244.1	glutamate decarboxylase 67 [Source:RefSeq_peptide;Acc:NP_990244]	-0.9	0.01
PREDICTED: Gallus gallus similar to cytosolic NADP-dependent isocitrate dehydrogenase (LOC424112), mRNA	424112	IDH1	isocitrate dehydrogenase 1 (NADP+), soluble	ENSGALG00000008818	IDH1		-0.9	0.02
Gallus gallus finished cDNA, clone ChEST330b4	NA			ENSGALG00000006646	MRP1_CHICK	Multidrug resistance-associated protein 1 (ATP-binding cassette sub- family C member 1) (Leukotriene C(4) transporter) (LTC4 transporter). [Source:Uniprot/SWISSPROT;Acc:Q5F364]	-0.9	0.02
Gallus gallus mRNA for hypothetical protein, clone 10e2	417321	RCJMB04_10e2	syntaxin 8	ENSGALG00000001238	NP_001025869.1	Hypothetical protein. [Source:Uniprot/SPTREMBL;Acc:Q5ZKK9]	-0.9	0.02
Gallus gallus finished cDNA, clone ChEST179e13	420772	RCJMB04_32j6	proteasome (prosome, macropain) subunit, alpha type, 2	ENSGALG00000019598	NP_001012878.1	proteasome (prosome, macropain) subunit, alpha type, 2 [Source:RefSeq_peptide;Acc:NP_001012878]	-0.9	0.02
PREDICTED: Gallus gallus similar to Transmembrane protease, serine 9 (Polyserase-1) (Polyserine protease 1) (Polyserase-I) (LOC428320), mRNA	428320	TMPRSS9	transmembrane protease, serine 9	ENSGALG00000000458	TMPRSS9		-0.9	0.02
Gallus gallus finished cDNA, clone ChEST416m15	424495	FNBP1L	formin binding protein 1-like				-0.9	0.02
PREDICTED: Gallus gallus similar to RAB6 interacting protein 1 (LOC423048), mRNA	423048	LOC423048	similar to RAB6 interacting protein 1				-0.9	0.02
PREDICTED: Gallus gallus hypothetical LOC421271 (LOC421271), mRNA	421271	SPRED2	sprouty-related, EVH1 domain containing 2	ENSGALG00000008778	SPRED2		-0.89	0.01
PREDICTED: Gallus gallus similar to Thioredoxin domain containing 4 (endoplasmic reticulum) (LOC420994), mRNA	420994	TXNDC4	thioredoxin domain containing 4 (endoplasmic reticulum)	ENSGALG00000013452	TXNDC4	Thioredoxin domain-containing protein 4 precursor (Endoplasmic reticulum resident protein ERp44). [Source:Uniprot/SWISSPROT;Acc:Q9BS26] [from human gene ENSG00000023318]	-0.89	0.01
PREDICTED: Gallus gallus similar to prepro bone inducing protein (LOC423776), mRNA	423776	GDF10	growth differentiation factor 10	ENSGALG00000005985	GDF10		-0.89	0.01
Gallus gallus mRNA for hypothetical protein, clone 2p18	428374	RCJMB04_2p18	phosphatidylserine synthase 1	ENSGALG00000015998	NP_001026676.1	Hypothetical protein. [Source:Uniprot/SPTREMBL;Acc:Q5ZM65]	-0.89	0.02
Gallus gallus sprouty-like protein 3 (SPRY3) mRNA, complete cds	428712	SPRY3	sprouty homolog 3 (Drosophila)	ENSGALG00000007448	A0FK59_CHICK		-0.89	0.02
Gallus gallus finished cDNA, clone ChEST79n1	416918	XBP1	X-box binding protein 1	ENSGALG00000005796	NP_001006192.1	Hypothetical protein. [Source:Uniprot/SPTREMBL;Acc:Q5ZL88]	-0.89	0.02
PREDICTED: Gallus gallus tubulin, alpha 8 (TUBA8), mRNA	418166	TUBA1B	tubulin, alpha 1b	ENSGALG00000013056	TBA4_CHICK	Tubulin alpha-4 chain (Fragment). [Source:Uniprot/SWISSPROT;Acc:P09643]	-0.89	0.02
Gallus gallus finished cDNA, clone ChEST565h21	NA			ENSGALG00000022957			-0.89	0.02
Gallus gallus finished cDNA, clone ChEST648l12	419814	KCTD20	potassium channel tetramerisation domain containing 20	ENSGALG00000000511	KCTD20		-0.89	0.02
Gallus gallus finished cDNA, clone ChEST178k15	NA			ENSGALG00000013568	NR4A3		-0.89	0.02
PREDICTED: Gallus gallus similar to Dedicator of cytokinesis protein 9 (Cdc42 guanine nucleotide exchange factor zizimin 1) (LOC418779), mRNA	418779	DOCK9	dedicator of cytokinesis 9	ENSGALG00000016883	DOCK9		-0.89	0.02
Gallus gallus finished cDNA, clone ChEST61e17	419244	EEF1A2	eukaryotic translation elongation factor 1 alpha 2	ENSGALG00000005843	Q6PTX1_CHICK	eukaryotic translation elongation factor 1 alpha 2 [Source:RefSeq_peptide;Acc:NP_001027570]	-0.89	0.02
Gallus gallus mRNA for hypothetical protein, clone 11l21	425619	RCJMB04_11l21	tyrosine 3-monooxygenase/tryptophan 5-monooxygenase activation protein, zeta polypeptide	ENSGALG00000010725	1433Z_CHICK	14-3-3 protein zeta. [Source:Uniprot/SWISSPROT;Acc:Q5ZKC9]	-0.88	0.01
Gallus gallus mRNA for hypothetical protein, clone 3n7	418383	RCJMB04_3n7	TBC1 domain family, member 23	ENSGALG00000015273	TBC23_CHICK	Hypothetical protein. [Source:Uniprot/SPTREMBL;Acc:Q5F415]	-0.88	0.02
Gallus gallus mRNA for hypothetical protein, clone 34k20	422173	RCJMB04_34k20	similar to Moesin (Membrane-organizing extension spike protein)				-0.88	0.02
PREDICTED: Gallus gallus hypothetical LOC422580 (LOC422580), mRNA	422580	ANTXR2	anthrax toxin receptor 2				-0.88	0.02
PREDICTED: Gallus gallus similar to Chain D, Crystal Structure Of Arp23 COMPLEX (LOC429041), mRNA	429041	ARPC2	actin related protein 2/3 complex, subunit 2, 34kDa	ENSGALG00000011452	ARPC2		-0.88	0.02
PREDICTED: Gallus gallus poly(rC) binding protein 2 (PCBP2), mRNA	420965	PCBP2	poly(rC) binding protein 2				-0.88	0.02
Gallus gallus mRNA for hypothetical protein, clone 1e13	418319	RCJMB04_1e13	N-acetyltransferase 13	ENSGALG00000014805	NP_001025949.1	Hypothetical protein. [Source:Uniprot/SPTREMBL;Acc:Q5ZMS8]	-0.88	0.02
Gallus gallus finished cDNA, clone ChEST770i7	NA						-0.88	0.02
PREDICTED: Gallus gallus discs, large homolog 1 (Drosophila) (DLG1), mRNA	424890	DLG1	discs, large homolog 1 (Drosophila)				-0.88	0.02
Gallus gallus finished cDNA, clone ChEST596b20	417196	RCJMB04_6j10	dolichyl pyrophosphate phosphatase 1	ENSGALG00000004485	NP_001025860.1	Hypothetical protein. [Source:Uniprot/SPTREMBL;Acc:Q5ZLE0]	-0.88	0.02
PREDICTED: Gallus gallus similar to Zinc finger protein 598, transcript variant 3 (LOC416549), mRNA	416549	ZNF598	zinc finger protein 598	ENSGALG00000024003			-0.88	0.02
Gallus gallus mRNA for hypothetical protein, clone 14o5	415479	LOC415479	hypothetical protein LOC415479	ENSGALG00000006420	NP_001007827.1	Hypothetical protein. [Source:Uniprot/SPTREMBL;Acc:Q5ZJX1]	-0.88	0.02
Gallus gallus Rab-GDP dissociation inhibitor mRNA, complete cds	395854	GDI2	GDP dissociation inhibitor 2	ENSGALG00000008169	NP_990335.1	Rab-GDP dissociation inhibitor [Source:RefSeq_peptide;Acc:NP_990335]	-0.87	0.02
G.gallus mRNA for CD8 beta chain, substrain H7	396175	CD8B	CD8b molecule	ENSGALG00000015902	NP_990578.1	CD8 beta [Source:RefSeq_peptide;Acc:NP_990578]	-0.87	0.02
Gallus gallus CENP-L mRNA for centromere protein, complete cds	426563	CENPL	centromere protein L				-0.87	0.02
Gallus gallus finished cDNA, clone ChEST352k1	426309	TOMM20	translocase of outer mitochondrial membrane 20 homolog (yeast)	ENSGALG00000013921	TOMM20	Mitochondrial import receptor subunit TOM20 homolog (Mitochondrial 20 kDa outer membrane protein) (Outer mitochondrial membrane receptor Tom20). [Source:Uniprot/SWISSPROT;Acc:Q15388] [from human gene ENSG00000173726]	-0.87	0.02
PREDICTED: Gallus gallus suppressor of hairy wing homolog 4 (Drosophila) (SUHW4), mRNA	415593	ZNF280D	zinc finger protein 280D				-0.87	0.02
G.gallus c-myc mRNA	420332	MYC	v-myc myelocytomatosis viral oncogene	ENSGALG00000016308	MYC_CHICK	Myc proto-oncogene protein (c-myc). [Source:Uniprot/SWISSPROT;Acc:P01109]	-0.87	0.02
PREDICTED: Gallus gallus hypothetical LOC421448 (LOC421448), mRNA	421448	MAD2L1BP	MAD2L1 binding protein	ENSGALG00000010305	MAD2L1BP		-0.87	0.02
Gallus gallus finished cDNA, clone ChEST693d8	422937	FASTKD5	FAST kinase domains 5				-0.87	0.02
Gallus gallus finished cDNA, clone ChEST652c5	395185	SLC35B1	solute carrier family 35, member B1	ENSGALG00000009941	S35B1_CHICK	Solute carrier family 35 member B1 (Endoplasmic reticulum nucleotide sugar transporter 1). [Source:Uniprot/SWISSPROT;Acc:Q8AWB6]	-0.87	0.02
PREDICTED: Gallus gallus hypothetical LOC420731 (LOC420731), mRNA	420731	EPDR1	ependymin related protein 1 (zebrafish)	ENSGALG00000012069	EPDR1		-0.87	0.03
Gallus gallus finished cDNA, clone ChEST645l6	421616	RAB32	RAB32, member RAS oncogene family	ENSGALG00000012300	RAB32		-0.87	0.03
Gallus gallus mRNA for eye-globin (GBE gene)	417972	GBE	eye-globin	ENSGALG00000011859	NP_001008786.1	Eye-globin. [Source:Uniprot/SPTREMBL;Acc:Q5QRU6]	-0.87	0.04
PREDICTED: Gallus gallus hypothetical LOC423006 (LOC423006), mRNA	423006	LOC423006	hypothetical LOC423006	ENSGALG00000004522			-0.86	0.02
Gallus gallus finished cDNA, clone ChEST232k12	NA						-0.86	0.02
Gallus gallus similar to MGC69149 protein (LOC419112), mRNA	419112	RCJMB04_2h7	similar to MGC69149 protein	ENSGALG00000006905	NP_001026013.1	Hypothetical protein. [Source:Uniprot/SPTREMBL;Acc:Q5ZMD7]	-0.86	0.02
Gallus gallus finished cDNA, clone ChEST427g12	374076	SIAH1	seven in absentia homolog 1 (Drosophila)	ENSGALG00000003916	Q8JHZ7_CHICK	Seven in absentia (Fragment). [Source:Uniprot/SPTREMBL;Acc:Q8JHZ7]	-0.86	0.02
Gallus gallus WD repeat domain 5 (WDR5), mRNA	417144	WDR5	WD repeat domain 5	ENSGALG00000002659	NP_001006198.1	WD repeat domain 5 [Source:RefSeq_peptide;Acc:NP_001006198]	-0.86	0.02
Gallus gallus 5'-3' exoribonuclease 2 (XRN2), mRNA	421236	RCJMB04_24h23	5'-3' exoribonuclease 2	ENSGALG00000008372	XRN2_CHICK	similar to 5-3 exoribonuclease 2; Dhm1-like protein (mouse homolog) [Source:RefSeq_peptide;Acc:NP_001026204]	-0.86	0.02
Gallus gallus finished cDNA, clone ChEST657k3	NA						-0.86	0.02
Gallus gallus mRNA for hypothetical protein, clone 8c11	420280	MAL2	mal, T-cell differentiation protein 2				-0.86	0.02
Gallus gallus antigen p97 (melanoma associated) identified by monoclonal antibodies 133.2 and 96.5 (MFI2), mRNA	396127	MFI2	antigen p97 (melanoma associated) identified by monoclonal antibodies 133.2 and 96.5	ENSGALG00000006855	NP_990538.1	melanotransferrin/EOS47 [Source:RefSeq_peptide;Acc:NP_990538]	-0.86	0.02
Gallus gallus finished cDNA, clone ChEST405b1	423403	TDP1	tyrosyl-DNA phosphodiesterase 1	ENSGALG00000010669	TDP1		-0.86	0.02
PREDICTED: Gallus gallus hypothetical LOC422605 (LOC422605), mRNA	422605	COQ2	coenzyme Q2 homolog, prenyltransferase (yeast)	ENSGALG00000011196	COQ2		-0.86	0.02
PREDICTED: Gallus gallus similar to Poly (ADP-ribose) glycohydrolase (LOC423617), mRNA	423617	PARG	poly (ADP-ribose) glycohydrolase				-0.86	0.02
PREDICTED: Gallus gallus solute carrier family 25, member 28 (SLC25A28), mRNA	423832	SLC25A28	solute carrier family 25, member 28	ENSGALG00000007479	SLC25A28		-0.86	0.02
PREDICTED: Gallus gallus influenza virus NS1A binding protein (IVNS1ABP), mRNA	426862	IVNS1ABP	influenza virus NS1A binding protein				-0.86	0.02
Gallus gallus HOXA6 (HOXA6) mRNA, complete cds	420630	HOXA6	homeobox A6	ENSGALG00000011059	HOXA6		-0.86	0.02
Gallus gallus ribophorin II (RPN2), mRNA	419177	RPN2	ribophorin II	ENSGALG00000003815	NP_001006288.1	Hypothetical protein. [Source:Uniprot/SPTREMBL;Acc:Q5ZM80]	-0.86	0.02
Chicken mRNA fragment for prolyl-4-hydroxylase beta subunit (EC 1.14.11.2)	374091	P4HB	procollagen-proline, 2-oxoglutarate 4-dioxygenase (proline 4-hydroxylase), beta polypeptide	ENSGALG00000007233	PDIA1_CHICK	Protein disulfide-isomerase precursor (EC 5.3.4.1) (PDI) (Prolyl 4- hydroxylase beta subunit) (Cellular thyroid hormone binding protein) (Retina cognin) (R-cognin). [Source:Uniprot/SWISSPROT;Acc:P09102]	-0.85	0.02
Gallus gallus ribonucleotide reductase M1 polypeptide (RRM1), mRNA	419081	RCJMB04_2p9	ribonucleotide reductase M1 polypeptide	ENSGALG00000017350	RRM1		-0.85	0.02
PREDICTED: Gallus gallus similar to U-snRNP-associated cyclophilin (LOC419507), mRNA	419507	PPIH	peptidylprolyl isomerase H (cyclophilin H)	ENSGALG00000004874	PPIH		-0.85	0.02
PREDICTED: Gallus gallus similar to MGC84788 protein (LOC418094), mRNA	418094	CCDC53	coiled-coil domain containing 53	ENSGALG00000012760	CCDC53		-0.85	0.02
PREDICTED: Gallus gallus similar to Androgen-induced 1, transcript variant 2 (LOC421671), mRNA	421671	AIG1	androgen-induced 1	ENSGALG00000013780	AIG1		-0.85	0.02
Gallus gallus mRNA for hypothetical protein, clone 5j2	421145	YTHDF3	YTH domain family, member 3				-0.85	0.02
PREDICTED: Gallus gallus unc-50 homolog (C. elegans) (UNC50), mRNA	418691	UNC50	unc-50 homolog (C. elegans)	ENSGALG00000016753	UNC50		-0.85	0.02
PREDICTED: Gallus gallus similar to progestin and adipoQ receptor family member III (LOC770386), mRNA	770386	PAQR3	progestin and adipoQ receptor family member III				-0.85	0.02
PREDICTED: Gallus gallus similar to G protein-coupled receptor 180 (LOC418792), mRNA	418792	GPR180	G protein-coupled receptor 180	ENSGALG00000016897	GPR180		-0.85	0.02
G.gallus N-myc mRNA	421948	MYCN	v-myc myelocytomatosis viral related oncogene, neuroblastoma derived	ENSGALG00000016462	MYCN_CHICK	N-myc proto-oncogene protein. [Source:Uniprot/SWISSPROT;Acc:P18444]	-0.85	0.02
Gallus gallus finished cDNA, clone ChEST812k5	395186	IL17RD	interleukin 17 receptor D	ENSGALG00000005499	I17RD_CHICK	Interleukin-17 receptor D precursor (IL-17 receptor D) (IL-17RD) (Interleukin-17D receptor) (IL-17D receptor) (Sef homolog) (cSEF). [Source:Uniprot/SWISSPROT;Acc:Q7T2L7]	-0.85	0.02
Gallus gallus finished cDNA, clone ChEST855e2	NA						-0.85	0.02
Gallus gallus male sterility domain containing 2 (MLSTD2), mRNA	423028	RCJMB04_2p4	male sterility domain containing 2	ENSGALG00000005353	FACR1_CHICK	Hypothetical protein. [Source:Uniprot/SPTREMBL;Acc:Q5ZM72]	-0.85	0.02
Gallus gallus plasma membrane calcium pump mRNA, partial cds	374244	ATP2B1	ATPase, Ca++ transporting, plasma membrane 1	ENSGALG00000011258	AT2B1_CHICK	Plasma membrane calcium-transporting ATPase 1 (EC 3.6.3.8) (PMCA1) (Plasma membrane calcium pump isoform 1) (Plasma membrane calcium ATPase isoform 1) (Fragment). [Source:Uniprot/SWISSPROT;Acc:Q98SH2]	-0.85	0.02
Gallus gallus finished cDNA, clone ChEST595h3	395864	HESX1	HESX homeobox 1	ENSGALG00000005506	ANF1_CHICK	Homeobox protein ANF-1 (GANF). [Source:Uniprot/SWISSPROT;Acc:P79775]	-0.85	0.03
PREDICTED: Gallus gallus similar to Phosphatidic acid phosphatase type 2B (LOC424666), mRNA	424666	PPAP2B	phosphatidic acid phosphatase type 2B	ENSGALG00000010818	PPAP2B		-0.85	0.03
PREDICTED: Gallus gallus putative recombination factor GdRad54 (GdRAD54), mRNA	424611	RAD54L	RAD54-like (S. cerevisiae)	ENSGALG00000010356	RAD54_CHICK	DNA repair and recombination protein RAD54-like (EC 3.6.1.-) (RAD54 homolog) (Putative recombination factor GdRad54) (Fragment). [Source:Uniprot/SWISSPROT;Acc:O12944]	-0.85	0.03
PREDICTED: Gallus gallus similar to general transcription factor (LOC430910), mRNA	430910	LOC430910	similar to general transcription factor				-0.85	0.03
Gallus gallus finished cDNA, clone ChEST286c9	NA						-0.85	0.03
Gallus gallus finished cDNA, clone ChEST972m7	417629	LOC417629	similar to family with sequence similarity 33, member A	ENSGALG00000005090			-0.84	0.02
Gallus gallus signal sequence receptor, beta (translocon-associated protein beta) (SSR2), mRNA	425656	SSR2	signal sequence receptor, beta (translocon-associated protein beta)	ENSGALG00000000764	NP_001006561.1	TRAP beta protein. [Source:Uniprot/SPTREMBL;Acc:Q5TIX2]	-0.84	0.02
PREDICTED: Gallus gallus hypothetical LOC417837 (LOC417837), mRNA	417837	CAND1	cullin-associated and neddylation-dissociated 1	ENSGALG00000009899	CAND1		-0.84	0.02
PREDICTED: Gallus gallus hypothetical LOC430242 (LOC430242), partial mRNA	430242	LOC430242	hypothetical LOC430242	ENSGALG00000002863	ERGIC1		-0.84	0.02
PREDICTED: Gallus gallus similar to damaged-DNA binding protein DDB p127 subunit (LOC769829), mRNA	769829	LOC769829	similar to damaged-DNA binding protein DDB p127 subunit	ENSGALG00000005202	DDB1_CHICK	damage-specific DNA binding protein 1, 127kDa [Source:RefSeq_peptide;Acc:NP_989547]	-0.84	0.02
PREDICTED: Gallus gallus similar to Opa interacting protein 5 (LOC423212), mRNA	423212	OIP5	Opa interacting protein 5	ENSGALG00000008579	OIP5		-0.84	0.02
Gallus gallus sprouty 1 protein (SPRY1) mRNA, partial cds	395583	SPRY1	sprouty homolog 1, antagonist of FGF signaling (Drosophila)				-0.84	0.02
Chicken mRNA for Hsp47, heat shock protein 47	396228	SERPINH1	serpin peptidase inhibitor, clade H (heat shock protein 47), member 1, (collagen binding protein 1)	ENSGALG00000011214	SERPH_CHICK	Serpin H1 precursor (Collagen-binding protein) (Colligin) (47 kDa heat shock protein). [Source:Uniprot/SWISSPROT;Acc:P13731]	-0.84	0.02
Gallus gallus mRNA for hypothetical protein, clone 2n13	422376	COMMD5	COMM domain containing 5	ENSGALG00000008867	NP_001008465.1	Hypothetical protein. [Source:Uniprot/SPTREMBL;Acc:Q5ZM89]	-0.84	0.02
PREDICTED: Gallus gallus similar to membrane associated guanylate kinase, WW and PDZ domain containing 1 (LOC416083), mRNA	416083	LOC416083	similar to membrane associated guanylate kinase, WW and PDZ domain containing 1	ENSGALG00000007431	MAGI1_HUMAN		-0.84	0.02
Gallus gallus kelch-like 9 (Drosophila) (KLHL9), mRNA	422226	RCJMB04_6k12	kelch-like 9 (Drosophila)	ENSGALG00000005982	NP_001026287.1	Hypothetical protein. [Source:Uniprot/SPTREMBL;Acc:Q5ZLD3]	-0.84	0.02
Gallus gallus glutamine-fructose-6-phosphate transaminase 1 (GFPT1), mRNA	419514	RCJMB04_26h2	glutamine-fructose-6-phosphate transaminase 1	ENSGALG00000000085	NP_001026053.1	Hypothetical protein. [Source:Uniprot/SPTREMBL;Acc:Q5ZIG5]	-0.84	0.02
PREDICTED: Gallus gallus similar to Centrosomal protein 76kDa (LOC768721), mRNA	768721	LOC768721	similar to Centrosomal protein 76kDa	ENSGALG00000013858	CEP76		-0.84	0.02
Gallus gallus transferrin receptor (p90, CD71) (TFRC), mRNA	396191	TFRC	transferrin receptor (p90, CD71)	ENSGALG00000007485	TFR1_CHICK	Transferrin receptor protein 1 (TfR1) (TR) (TfR) (Trfr). [Source:Uniprot/SWISSPROT;Acc:Q90997]	-0.84	0.03
Gallus gallus finished cDNA, clone ChEST822i10	415674	ATP6V0D1	ATPase, H+ transporting, lysosomal 38kDa, V0 subunit D1	ENSGALG00000002237	ATP6V0D1		-0.84	0.03
Gallus gallus finished cDNA, clone ChEST371d1	NA						-0.84	0.03
Gallus gallus hippocampus abundant transcript 1 (HIAT1), mRNA	429081	RCJMB04_20p6	hippocampus abundant transcript 1	ENSGALG00000005329	HIAT1		-0.84	0.03
Gallus gallus lysosomal-associated protein transmembrane 4 alpha (LAPTM4A), mRNA	421959	RCJMB04_1k20	lysosomal-associated protein transmembrane 4 alpha	ENSGALG00000016479	LAP4A_CHICK	Lysosomal-associated transmembrane protein 4A. [Source:Uniprot/SWISSPROT;Acc:Q5ZML7]	-0.84	0.03
Gallus gallus mRNA for TBP-like protein, complete cds	395517	TBPL1	TBP-like 1	ENSGALG00000013981	TBPL1_CHICK	TATA box-binding protein-like protein 1 (TBP-like protein 1) (TBP-like factor). [Source:Uniprot/SWISSPROT;Acc:Q9YGV8]	-0.84	0.03
Gallus gallus mRNA for hypothetical protein, clone 21e6	423460	PPP2R5C	protein phosphatase 2, regulatory subunit B', gamma isoform	ENSGALG00000011260	Q5F3C6_CHICK	Hypothetical protein. [Source:Uniprot/SPTREMBL;Acc:Q5F3C6]	-0.84	0.03
	NA						-0.84	0.04
Gallus gallus NLI-interacting factor isoform T2 (NIF) mRNA, complete cds	408252	CTDSPL	CTD (carboxy-terminal domain, RNA polymerase II, polypeptide A) small phosphatase-like	ENSGALG00000005710	CTDSL_CHICK	CTD small phosphatase-like protein (CTDSP-like) (Small C-terminal domain phosphatase 3) (Nuclear LIM interactor-interacting factor 1) (NLI-interacting factor 1); contains mir-26a	-0.83	0.02
Gallus gallus finished cDNA, clone ChEST958g8	NA						-0.83	0.02
Gallus gallus mRNA for hypothetical protein, clone 7o12	420594	BZW2	basic leucine zipper and W2 domains 2	ENSGALG00000010809	BZW2_CHICK	basic leucine zipper and W2 domains 2 [Source:RefSeq_peptide;Acc:NP_001006358]	-0.83	0.02
PREDICTED: Gallus gallus acyl-CoA synthetase long-chain family member 4 (ACSL4), mRNA	422345	ACSL4	acyl-CoA synthetase long-chain family member 4	ENSGALG00000008088	ACSL4		-0.83	0.02
PREDICTED: Gallus gallus hypothetical protein LOC770116 (LOC770116), mRNA	770116	LOC770116	hypothetical protein LOC770116	ENSGALG00000014802			-0.83	0.02
Gallus gallus finished cDNA, clone ChEST203f9	NA			ENSGALG00000000312	SNF1LK2		-0.83	0.02
PREDICTED: Gallus gallus similar to chromosome 14 open reading frame 135; F protein-binding protein 2 (LOC423528), mRNA	423528	LOC423528	similar to chromosome 14 open reading frame 135; F protein-binding protein 2	ENSGALG00000011922	C14orf135		-0.83	0.02
Gallus gallus THO complex 5 (THOC5), mRNA	417019	THOC5	THO complex 5	ENSGALG00000008082	NP_001006195.1	hypothetical protein LOC417019 [Source:RefSeq_peptide;Acc:NP_001006195]	-0.83	0.02
Gallus gallus finished cDNA, clone ChEST467k17	NA			ENSGALG00000019317	JOSD1		-0.83	0.02
G.gallus nov mRNA	396204	NOV	nephroblastoma overexpressed gene	ENSGALG00000016112	NOV_CHICK	Protein NOV precursor (Nephroblastoma overexpressed gene protein). [Source:Uniprot/SWISSPROT;Acc:P28686]	-0.83	0.02
PREDICTED: Gallus gallus similar to Bzrp-prov protein (LOC418226), mRNA	418226	TSPO	translocator protein (18kDa)	ENSGALG00000014166	TSPO		-0.83	0.02
PREDICTED: Gallus gallus similar to Zinc finger, CDGSH-type domain 1 (LOC423642), mRNA	423642	CISD1	CDGSH iron sulfur domain 1	ENSGALG00000002705			-0.83	0.02
Gallus gallus finished cDNA, clone ChEST788k5	NA						-0.83	0.02
Gallus gallus finished cDNA, clone ChEST572p1	424786	DNER	delta/notch-like EGF repeat containing	ENSGALG00000002958	DNER		-0.83	0.02
	NA			ENSGALG00000011514	NP_001006236.1	solute carrier family 25 (mitochondrial carrier; phosphate carrier), member 3 [Source:RefSeq_peptide;Acc:NP_001006236]	-0.83	0.02
PREDICTED: Gallus gallus similar to KLHL5 protein (LOC425121), mRNA	425121	KLHL5	kelch-like 5 (Drosophila)	ENSGALG00000018686	KLHL5		-0.83	0.02
Gallus gallus finished cDNA, clone ChEST189c23	426266	GEMIN6	gem (nuclear organelle) associated protein 6	ENSGALG00000013821	GEMIN6		-0.83	0.03
Gallus gallus finished cDNA, clone ChEST638o4	NA						-0.83	0.03
Gallus gallus finished cDNA, clone ChEST995b22	NA						-0.83	0.03
	NA						-0.83	0.03
PREDICTED: Gallus gallus similar to SEC61 gamma (LOC776639), mRNA	776639	SEC61G	Sec61 gamma subunit	ENSGALG00000013107	SEC61G		-0.83	0.04
PREDICTED: Gallus gallus hypothetical LOC418900 (LOC418900), mRNA	418900	LOC418900	hypothetical LOC418900				-0.83	0.05
PREDICTED: Gallus gallus similar to SOCS box-containing WD protein SWiP-2 (LOC417023), mRNA	417023	WSB2	WD repeat and SOCS box-containing 2	ENSGALG00000008151			-0.83	0.05
PREDICTED: Gallus gallus similar to RIKEN cDNA 1600027N09 gene (LOC419233), mRNA	419233	LOC419233	similar to RIKEN cDNA 1600027N09 gene	ENSGALG00000005531	C20orf20		-0.83	0.05
PREDICTED: Gallus gallus similar to leukemia-associated protein with a CXXC domain (LOC423690), mRNA	423690	CXXC6	CXXC finger 6	ENSGALG00000004073	CXXC6		-0.83	0.05
Gallus gallus finished cDNA, clone ChEST687a1	420063	RAB11B	RAB11B, member RAS oncogene family	ENSGALG00000000613	NP_001012569.1	RAB11B, member RAS oncogene family [Source:RefSeq_peptide;Acc:NP_001012569]	-0.83	0.05
G.gallus RSFR mRNA	423668	RSFR	leukocyte ribonuclease A-2	ENSGALG00000003196	RSFR_CHICK	Angiogenin precursor (EC 3.1.27.-) (Ribonuclease A). [Source:Uniprot/SWISSPROT;Acc:P27043]	-0.82	0.02
PREDICTED: Gallus gallus suppressor of hairy wing homolog 4 (Drosophila) (SUHW4), mRNA	415593	ZNF280D	zinc finger protein 280D	ENSGALG00000014375			-0.82	0.02
Gallus gallus finished cDNA, clone ChEST864j2	420849	LOC420849	similar to tRNA selenocysteine associated protein	ENSGALG00000012721			-0.82	0.02
Gallus gallus finished cDNA, clone ChEST528g13	NA						-0.82	0.02
Gallus gallus finished cDNA, clone ChEST659i5	424954	POLR2H	polymerase (RNA) II (DNA directed) polypeptide H	ENSGALG00000008534	POLR2H		-0.82	0.02
PREDICTED: Gallus gallus similar to Leucine rich repeat containing 47 (LOC419380), mRNA	419380	LRRC47	leucine rich repeat containing 47	ENSGALG00000000980	LRRC47		-0.82	0.02
Gallus gallus mRNA for hypothetical protein, clone 6o5	416604	ARL6IP1	ADP-ribosylation factor-like 6 interacting protein 1				-0.82	0.02
PREDICTED: Gallus gallus similar to Soat1-prov protein (LOC424424), mRNA	424424	SOAT1	sterol O-acyltransferase (acyl-Coenzyme A: cholesterol acyltransferase) 1	ENSGALG00000004205	SOAT1		-0.82	0.02
PREDICTED: Gallus gallus similar to Pbx1 protein (LOC425816), partial mRNA	425816	LOC425816	similar to Pbx1 protein	ENSGALG00000003429	NP_990077.1	PBX1A. [Source:Uniprot/SPTREMBL;Acc:Q9IB15]	-0.82	0.02
Gallus gallus ARP3 actin-related protein 3 homolog (yeast) (ACTR3), mRNA	374197	ACTR3	ARP3 actin-related protein 3 homolog (yeast)	ENSGALG00000012159	NP_989638.1	ARP3 actin-related protein 3 homolog [Source:RefSeq_peptide;Acc:NP_989638]	-0.82	0.02
PREDICTED: Gallus gallus similar to IL-18 receptor alpha (LOC429317), partial mRNA	429317	LOC429317	similar to IL-18 receptor alpha	ENSGALG00000016786	IL18R1		-0.82	0.02
PREDICTED: Gallus gallus similar to zinc finger protein 131 (LOC431588), partial mRNA	431588	ZNF131	zinc finger protein 131	ENSGALG00000014859	ZNF131		-0.82	0.02
PREDICTED: Gallus gallus similar to Clathrin, heavy polypeptide (Hc) (LOC416765), mRNA	416765	CLTCL1	clathrin, heavy chain-like 1	ENSGALG00000001301	CLTCL1	Clathrin heavy chain 2 (CLH-22). [Source:Uniprot/SWISSPROT;Acc:P53675] [from human gene ENSG00000070371]	-0.82	0.03
Gallus gallus mRNA for hypothetical protein, clone 11f1	423064	RCJMB04_11f1	phosphodiesterase 3B, cGMP-inhibited	ENSGALG00000006035	NP_001026353.1	Hypothetical protein. [Source:Uniprot/SPTREMBL;Acc:Q5F3N7]	-0.82	0.03
PREDICTED: Gallus gallus similar to small GTP-binding protein Rab36 (LOC416953), mRNA	416953	RAB36	RAB36, member RAS oncogene family	ENSGALG00000006710	RAB36		-0.82	0.03
Gallus gallus finished cDNA, clone ChEST66d17	416651	HBA2	hemoglobin, alpha 2	ENSGALG00000006061	NP_001012590.1	Hypothetical protein (Fragment). [Source:Uniprot/SPTREMBL;Acc:Q5ZLJ5]	-0.82	0.03
Gallus gallus mRNA for hypothetical protein, clone 15a2	421373	RCJMB04_15a2	denticleless homolog (Drosophila)	ENSGALG00000009837	DTL_CHICK	Hypothetical protein. [Source:Uniprot/SPTREMBL;Acc:Q5ZJW8]	-0.82	0.03
Gallus gallus finished cDNA, clone ChEST743f16	NA						-0.82	0.05
Gallus gallus translin (TSN), mRNA	395955	TSN	translin	ENSGALG00000011652	TSN_CHICK	Translin. [Source:Uniprot/SWISSPROT;Acc:P79769]	-0.81	0.02
Gallus gallus mRNA for hypothetical protein, clone 32j5	426396	RCJMB04_32j5	small glutamine-rich tetratricopeptide repeat (TPR)-containing, alpha				-0.81	0.02
PREDICTED: Gallus gallus oxidoreductase NAD-binding domain containing 1 (OXNAD1), mRNA	420644	OXNAD1	oxidoreductase NAD-binding domain containing 1	ENSGALG00000011239	OXNAD1		-0.81	0.02
Gallus gallus finished cDNA, clone ChEST380p8	NA						-0.81	0.02
Gallus gallus finished cDNA, clone ChEST291i4	421675	LOC421675	hypothetical gene supported by CR354266				-0.81	0.02
PREDICTED: Gallus gallus similar to protein-tyrosine phosphatase, transcript variant 1 (LOC419649), mRNA	419649	PTP4A2	protein tyrosine phosphatase type IVA, member 2	ENSGALG00000003265	PTP4A2		-0.81	0.02
Gallus gallus similar to paraspeckle protein 1; paraspeckle component 1 (LOC418955), mRNA	418955	RCJMB04_12f9	similar to paraspeckle protein 1; paraspeckle component 1	ENSGALG00000017142	NP_001026002.1	Hypothetical protein. [Source:Uniprot/SPTREMBL;Acc:Q5ZK88]	-0.81	0.02
PREDICTED: Gallus gallus hypothetical LOC421799 (LOC421799), mRNA	421799	LOC421799	hypothetical LOC421799	ENSGALG00000015513	C6orf167		-0.81	0.03
Gallus gallus zyxin (ZYX), mRNA	418300	ZYX	zyxin	ENSGALG00000014683	PEX5_CHICK	Hypothetical protein. [Source:Uniprot/SPTREMBL;Acc:Q5ZMQ9]	-0.81	0.03
Gallus gallus mRNA for hypothetical protein, clone 3j7	424439	RCJMB04_3j7	ring finger and CCCH-type zinc finger domains 1	ENSGALG00000004587	Q5F439_CHICK	Hypothetical protein. [Source:Uniprot/SPTREMBL;Acc:Q5F439]	-0.81	0.03
Gallus gallus mRNA for hypothetical protein, clone 38l20	420027	RCJMB04_38l20	signal transducer and activator of transcription 3 (acute-phase response factor)	ENSGALG00000003267	Q6DV79_CHICK	Hypothetical protein. [Source:Uniprot/SPTREMBL;Acc:Q5F331]	-0.81	0.03
Gallus gallus finished cDNA, clone ChEST446h13	NA						-0.81	0.03
Gallus gallus Rous sarcoma virus transcription enhancer factor II (LOC396371), mRNA	396371	LOC396371	Rous sarcoma virus transcription enhancer factor II	ENSGALG00000018512	NM_205406.1		-0.81	0.03
PREDICTED: Gallus gallus similar to WD repeat protein Gemin5 (LOC416254), mRNA	416254	GEMIN5	gem (nuclear organelle) associated protein 5	ENSGALG00000003937	GEMIN5		-0.81	0.03
Gallus gallus finished cDNA, clone ChEST804o11	416079	PSMD6	proteasome (prosome, macropain) 26S subunit, non-ATPase, 6	ENSGALG00000007315	PSMD6		-0.81	0.03
Gallus gallus finished cDNA, clone ChEST20p15	373899	PDIA3	protein disulfide isomerase family A, member 3	ENSGALG00000008348	PDIA3_CHICK	58kDa glucose regulated protein precursor [Source:RefSeq_peptide;Acc:NP_989441]	-0.81	0.03
Gallus gallus finished cDNA, clone ChEST966p7	416027	MCM2	minichromosome maintenance complex component 2	ENSGALG00000006037	NP_001006139.1	Hypothetical protein. [Source:Uniprot/SPTREMBL;Acc:Q5ZLZ1]	-0.81	0.03
Gallus gallus finished cDNA, clone ChEST753o9	418293	MBOAT5	membrane bound O-acyltransferase domain containing 5	ENSGALG00000014570	MBOAT5		-0.81	0.04
PREDICTED: Gallus gallus similar to OTTHUMP00000018663 (LOC418768), mRNA	418768	LOC418768	similar to OTTHUMP00000018663				-0.81	0.04
	NA						-0.8	0.02
Gallus gallus PCI domain containing 2 (PCID2), mRNA	418745	PCID2	PCI domain containing 2	ENSGALG00000016831	NP_001006266.1	Hypothetical protein. [Source:Uniprot/SPTREMBL;Acc:Q5ZM37]	-0.8	0.02
Gallus gallus COMM domain containing 5 (COMMD5), mRNA	422376	COMMD5	COMM domain containing 5	ENSGALG00000008867	NP_001008465.1	Hypothetical protein. [Source:Uniprot/SPTREMBL;Acc:Q5ZM89]	-0.8	0.03
PREDICTED: Gallus gallus lactase (LCT), mRNA	424294	LCT	lactase	ENSGALG00000012260	P70072_CHICK	GLH2 (GLH1) (Fragment). [Source:Uniprot/SPTREMBL;Acc:P70072]	-0.8	0.03
PREDICTED: Gallus gallus cell division cycle associated 7 (CDCA7), mRNA	425630	CDCA7	cell division cycle associated 7	ENSGALG00000010829			-0.8	0.03
Gallus gallus Sox11 transcription factor (Sox11) mRNA, complete cds	396104	SOX11	SRY (sex determining region Y)-box 11				-0.8	0.03
Gallus gallus mRNA for hypothetical protein, clone 1b9	424496	DR1	down-regulator of transcription 1, TBP-binding (negative cofactor 2)	ENSGALG00000005858	TBAP_CHICK	TATA-binding protein-associated phosphoprotein (Down-regulator of transcription 1). [Source:Uniprot/SWISSPROT;Acc:Q5ZMV3]	-0.8	0.03
Gallus gallus finished cDNA, clone ChEST403p14	418386	NIT2	nitrilase family, member 2	ENSGALG00000015275	Q6PTX5_CHICK	Nit protein 2 (Fragment). [Source:Uniprot/SPTREMBL;Acc:Q6PTX5]	-0.8	0.03
	NA						-0.8	0.03
Gallus gallus finished cDNA, clone ChEST296j22	NA			ENSGALG00000011132	NP_990355.1	MSSP-1 [Source:RefSeq_peptide;Acc:NP_990355]	-0.8	0.03
Gallus gallus mRNA for hypothetical protein, clone 32k7	423949	BUB3	BUB3 budding uninhibited by benzimidazoles 3 homolog (yeast)	ENSGALG00000009681	NP_001006506.1	Hypothetical protein. [Source:Uniprot/SPTREMBL;Acc:Q5ZHW3]	-0.8	0.03
PREDICTED: Gallus gallus potassium channel tetramerisation domain containing 1, transcript variant 2 (KCTD1), mRNA	421087	KCTD1	potassium channel tetramerisation domain containing 1	ENSGALG00000015124			-0.8	0.03
PREDICTED: Gallus gallus similar to CDK8 protein kinase (LOC428080), mRNA	428080	CDK8	cyclin-dependent kinase 8				-0.8	0.03
Gallus gallus mRNA for hypothetical protein, clone 22c14	420254	AZIN1	antizyme inhibitor 1	ENSGALG00000016056	NP_001008729.1	Hypothetical protein. [Source:Uniprot/SPTREMBL;Acc:Q5ZJ04]	-0.8	0.03
Gallus gallus finished cDNA, clone ChEST18k17	503574	ASCC3L1	activating signal cointegrator 1 complex subunit 3-like 1				-0.8	0.04
Gallus gallus finished cDNA, clone ChEST848b12	418997	ANKRD49	ankyrin repeat domain 49	ENSGALG00000017210	ANKRD49		-0.8	0.04
Gallus gallus protein-L-isoaspartate (D-aspartate) O-methyltransferase domain containing 1 (PCMTD1), mRNA	421114	RCJMB04_1g9	protein-L-isoaspartate (D-aspartate) O-methyltransferase domain containing 1	ENSGALG00000015250	NP_001026190.1	Hypothetical protein. [Source:Uniprot/SPTREMBL;Acc:Q5ZMR3]	-0.8	0.04
Gallus gallus finished cDNA, clone ChEST5e12	424598	PRDX1	peroxiredoxin 1	ENSGALG00000010243	PRDX1		-0.8	0.04
PREDICTED: Gallus gallus hypothetical gene supported by CR386965 (LOC416530), mRNA	416530	LOC416530	hypothetical gene supported by CR386965	ENSGALG00000005291			-0.8	0.04
Gallus gallus mRNA for hypothetical protein, clone 24f16	421877	PTP4A1	protein tyrosine phosphatase type IVA, member 1	ENSGALG00000016271	NP_001008461.1	Hypothetical protein. [Source:Uniprot/SPTREMBL;Acc:Q5ZIQ1]	-0.8	0.05
PREDICTED: Gallus gallus similar to KIAA1629 protein (LOC425347), mRNA	425347	LOC425347	similar to KIAA1629 protein	ENSGALG00000002852			-0.79	0.03
G.gallus hsp 90 beta mRNA for heat shock protein 90 beta	396188	HSPCB	heat shock 90kDa protein 1, beta	ENSGALG00000010175	HS90B_CHICK	Heat shock cognate protein HSP 90-beta. [Source:Uniprot/SWISSPROT;Acc:Q04619]	-0.79	0.03
PREDICTED: Gallus gallus similar to Transcription intermediary factor 1-alpha (TIF1-alpha) (Tripartite motif-containing protein 24) (RING finger protein 82) (LOC418106), mRNA	418106	TRIM24	tripartite motif-containing 24	ENSGALG00000012823	TRIM24		-0.79	0.03
Gallus gallus spalt4 mRNA, complete cds	769286	RCJMB04_22p10	sal-like 4 (Drosophila)	ENSGALG00000007834		Sal-like protein 4 (Zinc finger protein SALL4). [Source:Uniprot/SWISSPROT;Acc:Q9UJQ4] [from human gene ENSG00000101115]	-0.79	0.03
Gallus gallus mRNA for hypothetical protein, clone 17e23	428579	RCJMB04_17e23	adenylosuccinate synthase	ENSGALG00000010702	NP_001026692.1		-0.79	0.03
Gallus gallus finished cDNA, clone ChEST52l5	417679	MED31	mediator complex subunit 31	ENSGALG00000006005	MED31		-0.79	0.03
Gallus gallus similar to hypothetical protein A230051G13 (LOC420396), mRNA	420396	RCJMB04_8k1	similar to hypothetical protein A230051G13	ENSGALG00000005328	NP_001026129.1	Hypothetical protein. [Source:Uniprot/SPTREMBL;Acc:Q5ZKZ2]	-0.79	0.03
Gallus gallus chPKCI mRNA for protein kinase C inhibitor, complete cds	395424	HINT1	histidine triad nucleotide binding protein 1	ENSGALG00000000428	NP_990020.1	Protein kinase C inhibitor. [Source:Uniprot/SPTREMBL;Acc:Q9I882]	-0.79	0.03
PREDICTED: Gallus gallus similar to male-specific lethal 3-like 1 (Drosophila) (LOC776394), partial mRNA	776394	LOC776394	similar to male-specific lethal 3-like 1 (Drosophila)	ENSGALG00000016598	Q6NSB1_HUMAN	Male-specific lethal 3-like 1 (MSL3-like 1) (Male-specific lethal-3 homolog 1). [Source:Uniprot/SWISSPROT;Acc:Q8N5Y2] [from human gene ENSG00000005302]	-0.79	0.03
Gallus gallus leptin receptor overlapping transcript (LEPROT), mRNA	424699	LEPROT	leptin receptor overlapping transcript	ENSGALG00000011047	NP_001007959.1	Hypothetical protein. [Source:Uniprot/SPTREMBL;Acc:Q5ZJD9]	-0.79	0.03
Gallus gallus similar to RIKEN cDNA 2900009I07 (LOC422237), mRNA	422237	RCJMB04_5g5	similar to RIKEN cDNA 2900009I07	ENSGALG00000006127	F122A_CHICK	Protein FAM122A. [Source:Uniprot/SWISSPROT;Acc:Q5ZLN7]	-0.79	0.03
PREDICTED: Gallus gallus hypothetical LOC419571 (LOC419571), mRNA	419571	AOF2	amine oxidase (flavin containing) domain 2				-0.79	0.03
Gallus gallus finished cDNA, clone ChEST817a9	NA						-0.79	0.03
Gallus gallus SWAN ribonucleoprotein mRNA, complete cds	404531	RBM12	RNA binding motif protein 12	ENSGALG00000001579	NP_996869.1	SWAN ribonucleoprotein [Source:RefSeq_peptide;Acc:NP_996869]	-0.79	0.04
Gallus gallus finished cDNA, clone ChEST192f6	NA						-0.79	0.04
Gallus gallus finished cDNA, clone ChEST170l1	NA						-0.79	0.05
PREDICTED: Gallus gallus FAST kinase domains 5 (FASTKD5), mRNA	422937	FASTKD5	FAST kinase domains 5	ENSGALG00000015996			-0.79	0.05
Gallus gallus similar to UPF0101 protein CGI-137 (Protein AD-004) (LOC425215), mRNA	425215	RCJMB04_1f9	similar to UPF0101 protein CGI-137 (Protein AD-004)	ENSGALG00000020534	NP_001026504.1	Hypothetical protein. [Source:Uniprot/SPTREMBL;Acc:Q5F4A8]	-0.79	0.05
Gallus gallus finished cDNA, clone ChEST209m24	NA						-0.78	0.03
PREDICTED: Gallus gallus similar to UPF0364 protein C6orf211 homolog (LOC421637), mRNA	421637	LOC421637	similar to UPF0364 protein C6orf211 homolog	ENSGALG00000012970	C6orf211		-0.78	0.03
Gallus gallus mRNA for DNA topoisomerase I, complete cds	396004	TOP1	topoisomerase (DNA) I	ENSGALG00000003681	NP_990441.1	DNA topoisomerase I [Source:RefSeq_peptide;Acc:NP_990441]	-0.78	0.03
PREDICTED: Gallus gallus similar to Protein BAP28 (LOC425734), mRNA	425734	HEATR1	HEAT repeat containing 1	ENSGALG00000000258			-0.78	0.03
PREDICTED: Gallus gallus TIP41, TOR signalling pathway regulator-like (S. cerevisiae) (TIPRL), mRNA	418374	TIPRL	TIP41, TOR signaling pathway regulator-like (S. cerevisiae)	ENSGALG00000015246	TIPRL	TIP41, TOR signalling pathway regulator-like isoform 1 [Source:RefSeq_peptide;Acc:NP_690866] [from human gene ENSG00000143155]	-0.78	0.03
Gallus gallus mRNA for colloid protein	395441	TLL1	tolloid-like 1	ENSGALG00000009567	TLL1_CHICK	Tolloid-like protein 1 precursor (EC 3.4.24.-) (Chicken tolloid-like protein 1) (Metalloprotease colloid). [Source:Uniprot/SWISSPROT;Acc:Q9DER7]	-0.78	0.03
G.domesticus retinoblastoma mRNA	386582	RB1	retinoblastoma 1	ENSGALG00000016997	NP_989750.1	P104 chicken Rb. [Source:Uniprot/SPTREMBL;Acc:Q90600]	-0.78	0.03
Gallus gallus finished cDNA, clone ChEST61b21	420619	CCDC126	coiled-coil domain containing 126				-0.78	0.03
PREDICTED: Gallus gallus WD repeat domain 89 (WDR89), mRNA	423510	WDR89	WD repeat domain 89	ENSGALG00000011827	WDR89		-0.78	0.03
PREDICTED: Gallus gallus similar to Cyclin G associated kinase (LOC427291), mRNA	427291	GAK	cyclin G associated kinase				-0.78	0.03
PREDICTED: Gallus gallus hypothetical LOC418720 (LOC418720), mRNA	418720	MFSD9	major facilitator superfamily domain containing 9	ENSGALG00000016792	MFSD9		-0.78	0.03
Gallus gallus finished cDNA, clone ChEST820g7	424964	ATP11B	ATPase, Class VI, type 11B	ENSGALG00000008839	ATP11B		-0.78	0.03
Gallus gallus caudal type homeobox 1 (CDX1), mRNA	395397	CDX1	caudal type homeobox 1	ENSGALG00000005679	HMD1_CHICK	Homeobox protein CHOX-CAD. [Source:Uniprot/SWISSPROT;Acc:P46692]	-0.78	0.03
PREDICTED: Gallus gallus similar to Leucine carboxyl methyltransferase 2 (LOC419072), mRNA	419072	LCMT2	leucine carboxyl methyltransferase 2	ENSGALG00000017333	LCMT2	Leucine carboxyl methyltransferase 2 (EC 2.1.1.-) (p21WAF1/CIP1 promoter-interacting protein). [Source:Uniprot/SWISSPROT;Acc:O60294] [from human gene ENSG00000168806]	-0.78	0.03
Gallus gallus finished cDNA, clone ChEST133m10	421011	ZNF407	zinc finger protein 407	ENSGALG00000013679	ZNF407		-0.78	0.03
Gallus gallus mRNA for hypoxia-inducible factor-1 alpha, complete cds	374177	HIF1A	hypoxia-inducible factor 1, alpha subunit (basic helix-loop-helix transcription factor)	ENSGALG00000011870	HIF1A_CHICK	Hypoxia-inducible factor 1 alpha (HIF-1 alpha) (HIF1 alpha). [Source:Uniprot/SWISSPROT;Acc:Q9YIB9]	-0.78	0.03
Gallus gallus finished cDNA, clone ChEST712k5	NA						-0.78	0.03
PREDICTED: Gallus gallus hypothetical LOC422693 (LOC422693), mRNA	422693	LOC422693	hypothetical LOC422693				-0.78	0.03
Gallus gallus UbiA prenyltransferase domain containing 1 (UBIAD1), mRNA	419456	RCJMB04_9f15	UbiA prenyltransferase domain containing 1	ENSGALG00000003358	UBIA1_CHICK	UbiA prenyltransferase domain-containing protein 1. [Source:Uniprot/SWISSPROT;Acc:Q5ZKS8]	-0.78	0.03
	NA			ENSGALG00000000346	NP_001025866.1	Hypothetical protein. [Source:Uniprot/SPTREMBL;Acc:Q5F437]	-0.78	0.03
PREDICTED: Gallus gallus similar to Asparaginyl-tRNA synthetase 2 (mitochondrial)(putative) (LOC419026), mRNA	419026	NARS2	asparaginyl-tRNA synthetase 2, mitochondrial (putative)	ENSGALG00000017264	GAB2		-0.78	0.03
Gallus gallus mRNA for hypothetical protein, clone 5j2	421145	YTHDF3	YTH domain family, member 3				-0.78	0.03
Gallus gallus finished cDNA, clone ChEST36i22	428339	DUS3L	dihydrouridine synthase 3-like (S. cerevisiae)	ENSGALG00000001800	DUS3L		-0.78	0.03
Gallus gallus mRNA for hypothetical protein, clone 3h8	420611	RCJMB04_3h8	similar to down-regulated by Ctnnb1, a	ENSGALG00000010925	HYCCI_CHICK	Protein FAM126A (Down-regulated by CTNNB1 protein A). [Source:Uniprot/SWISSPROT;Acc:Q5ZM13]	-0.78	0.04
Gallus gallus G protein-coupled receptor 89A (GPR89A), mRNA	418459	RCJMB04_3g11	G protein-coupled receptor 89B	ENSGALG00000015491	GPR89_CHICK	Protein GPR89A. [Source:Uniprot/SWISSPROT;Acc:Q5F448]	-0.78	0.04
Gallus gallus finished cDNA, clone ChEST930c2	426048	RCJMB04_18d18	nicalin homolog (zebrafish)				-0.78	0.04
Gallus gallus mRNA for hypothetical protein, clone 1j21	768824	ZNF706	zinc finger protein 706	ENSGALG00000010731	ZN706_CHICK	Zinc finger protein 706. [Source:Uniprot/SWISSPROT;Acc:Q5ZMM5]	-0.78	0.05
PREDICTED: Gallus gallus golgi transport 1 homolog B (S. cerevisiae) (GOLT1B), mRNA	418192	GOLT1B	golgi transport 1 homolog B (S. cerevisiae)				-0.77	0.03
PREDICTED: Gallus gallus cystathionase (cystathionine gamma-lyase) (CTH), mRNA	424716	CTH	cystathionase (cystathionine gamma-lyase)	ENSGALG00000011331	CTH		-0.77	0.03
Gallus gallus finished cDNA, clone ChEST98g10	423555	DLG7	discs, large homolog 7 (Drosophila)	ENSGALG00000012165	DLG7		-0.77	0.03
PREDICTED: Gallus gallus similar to sec61-like protein (LOC416023), mRNA	416023	SEC61A1	Sec61 alpha 1 subunit (S. cerevisiae)	ENSGALG00000005966	SEC61A1		-0.77	0.03
Gallus gallus mRNA for hypothetical protein, clone 15g11	423933	RCJMB04_15g11	similar to Chromosome 10 open reading frame 119	ENSGALG00000009455	CJ119_CHICK	Protein C10orf119 homolog. [Source:Uniprot/SWISSPROT;Acc:Q5ZJV4]	-0.77	0.03
Gallus gallus mRNA for hypothetical protein, clone 10a7	423992	ZC3H15	zinc finger CCCH-type containing 15	ENSGALG00000002670	NP_001006510.1	Hypothetical protein. [Source:Uniprot/SPTREMBL;Acc:Q5ZKM8]	-0.77	0.03
PREDICTED: Gallus gallus similar to Dihydrolipoamide S-acetyltransferase (E2 component of pyruvate dehydrogenase complex) (LOC419796), mRNA	419796	DLAT	dihydrolipoamide S-acetyltransferase (E2 component of pyruvate dehydrogenase complex)	ENSGALG00000007904	DLAT		-0.77	0.03
PREDICTED: Gallus gallus similar to RP11-503C24.7 (LOC421561), mRNA	421561	DACT2	dapper, antagonist of beta-catenin, homolog 2 (Xenopus laevis)	ENSGALG00000011288	DACT2		-0.77	0.03
Gallus gallus finished cDNA, clone ChEST76n19	NA			ENSGALG00000010910	RAPGEF5		-0.77	0.03
Gallus gallus POU domain, class 3, transcription factor 1 (POU3F1), mRNA	430270	POU3F1	POU domain, class 3, transcription factor 1				-0.77	0.03
Gallus gallus mRNA for hypothetical protein, clone 10h22	417198	RCJMB04_10h22	nucleoporin 188kDa	ENSGALG00000004548	NP_001025861.1	Hypothetical protein. [Source:Uniprot/SPTREMBL;Acc:Q5F3Q0]	-0.77	0.03
Gallus gallus finished cDNA, clone ChEST971g18	NA						-0.77	0.03
PREDICTED: Gallus gallus SH3 domain containing, Ysc84-like 1 (S. cerevisiae) (SH3YL1), mRNA	421908	SH3YL1	SH3 domain containing, Ysc84-like 1 (S. cerevisiae)	ENSGALG00000016362	SH3YL1		-0.77	0.03
Gallus gallus finished cDNA, clone ChEST62g12	418302	GSTK1	glutathione S-transferase kappa 1	ENSGALG00000014708	GSTK1		-0.77	0.03
PREDICTED: Gallus gallus similar to vacuolar protein sorting 16 (yeast) (LOC426571), mRNA	426571	VPS16	vacuolar protein sorting 16 homolog (S. cerevisiae)				-0.77	0.03
Gallus gallus sal-like 3 (Drosophila) (SALL3), mRNA	395359	SALL3	sal-like 3 (Drosophila)	ENSGALG00000012657	NP_989978.1	spalt 2 protein [Source:RefSeq_peptide;Acc:NP_989978]	-0.77	0.04
Gallus gallus finished cDNA, clone ChEST704i22	NA			ENSGALG00000001966	TNRC4		-0.77	0.04
PREDICTED: Gallus gallus similar to Prdx3 protein (LOC428986), mRNA	428986	PRDX3	peroxiredoxin 3	ENSGALG00000009369	PRDX3	Thioredoxin-dependent peroxide reductase, mitochondrial precursor (EC 1.11.1.15) (Peroxiredoxin 3) (Antioxidant protein 1) (AOP-1) (MER5 protein homolog) (HBC189) (PRX III). [Source:Uniprot/SWISSPROT;Acc:P30048] [from human gene ENSG00000165672]	-0.77	0.04
Gallus gallus cytoplasmic activation- proliferation-associated protein 1 mRNA, complete cds	426151	CAPRIN1	cell cycle associated protein 1	ENSGALG00000013532	NP_001026536.1	cytoplasmic activation- proliferation-associated protein 1 [Source:RefSeq_peptide;Acc:NP_001026536]	-0.77	0.04
Gallus gallus mRNA for hypothetical protein, clone 9f23	425068	RCJMB04_9f23	Ras-like without CAAX 1	ENSGALG00000014647	NP_001026498.1	Hypothetical protein. [Source:Uniprot/SPTREMBL;Acc:Q5ZKS5]	-0.77	0.05
Gallus gallus ets domain protein (ER81) mRNA, complete cds	395748	ETV1	ets variant gene 1	ENSGALG00000010780	NP_990248.1	ets domain protein Er81[Source:RefSeq_peptide;Acc:NP_990248]	-0.76	0.03
Gallus gallus ubiquitin specific peptidase 10 (USP10), mRNA	415817	USP10	ubiquitin specific peptidase 10	ENSGALG00000005674	NP_001006130.1	Hypothetical protein. [Source:Uniprot/SPTREMBL;Acc:Q5ZJN4]	-0.76	0.03
Gallus gallus mRNA for hypothetical protein, clone 19n23	423379	SPTLC2	serine palmitoyltransferase, long chain base subunit 2	ENSGALG00000010482	NP_001006483.1	Hypothetical protein. [Source:Uniprot/SPTREMBL;Acc:Q5ZJ96]	-0.76	0.03
Gallus gallus finished cDNA, clone ChEST870c23	395598	TERF2	telomeric repeat binding factor 2	ENSGALG00000000657	TERF2_CHICK	Telomeric repeat-binding factor 2 (TTAGGG repeat-binding factor 2) (Telomeric DNA-binding protein). [Source:Uniprot/SWISSPROT;Acc:Q9PU53]	-0.76	0.03
Gallus gallus finished cDNA, clone ChEST460a22	417423	NOL11	nucleolar protein 11	ENSGALG00000003650	NOL11_CHICK	Nucleolar protein 11. [Source:Uniprot/SWISSPROT;Acc:Q5ZL79]	-0.76	0.03
Gallus gallus mitogen-activated protein kinase 11 (MAPK11), mRNA	417739	MAPK11	mitogen-activated protein kinase 11	ENSGALG00000008612	NP_001006227.1	Hypothetical protein. [Source:Uniprot/SPTREMBL;Acc:Q5ZIK8]	-0.76	0.04
Gallus gallus finished cDNA, clone ChEST151c21	421485	RCJMB04_1m12	saccharopine dehydrogenase (putative)	ENSGALG00000010641	NP_001012893.1	Hypothetical protein. [Source:Uniprot/SPTREMBL;Acc:Q5ZMK3]	-0.76	0.04
PREDICTED: Gallus gallus sorting nexin 4 (SNX4), mRNA	424260	SNX4	sorting nexin 4	ENSGALG00000012052	SNX4		-0.76	0.04
	NA			ENSGALG00000010193	NP_001006480.1	Hypothetical protein. [Source:Uniprot/SPTREMBL;Acc:Q5ZI28]	-0.76	0.04
PREDICTED: Gallus gallus similar to MAP4K3 (LOC425965), mRNA	425965	LOC425965	similar to MAP4K3	ENSGALG00000013227	MAP4K3		-0.76	0.04
Gallus gallus finished cDNA, clone ChEST433p9	419587	SEPN1	selenoprotein N, 1	ENSGALG00000024331			-0.76	0.04
Gallus gallus mRNA for hypothetical protein, clone 16a5	NA			ENSGALG00000001103	NP_989728.1	proteasome (prosome, macropain) subunit, beta type, 7 [Source:RefSeq_peptide;Acc:NP_989728]	-0.76	0.04
Chicken acidic ribosomal phosphoprotein (P0) mRNA, complete cds	395835	RPLP0	ribosomal protein, large, P0	ENSGALG00000023294	RLA0_CHICK	60S acidic ribosomal protein P0 (L10E). [Source:Uniprot/SWISSPROT;Acc:P47826]	-0.76	0.04
Gallus gallus mRNA for hypothetical protein, clone 28m17	421689	RCJMB04_28m17	microtubule-associated protein 7	ENSGALG00000013900	MAP7_CHICK	Ensconsin (Microtubule-associated protein 7). [Source:Uniprot/SWISSPROT;Acc:Q5ZIA2]	-0.76	0.04
Gallus gallus actin, alpha, cardiac muscle 1 (ACTC1), mRNA	423298	ACTC1	actin, alpha, cardiac muscle 1	ENSGALG00000009844	ACTC_CHICK	Actin, alpha cardiac (Alpha-cardiac actin). [Source:Uniprot/SWISSPROT;Acc:P68032] [from human gene ENSG00000159251]	-0.76	0.04
Gallus gallus finished cDNA, clone ChEST878k20	NA						-0.76	0.04
PREDICTED: Gallus gallus hypothetical LOC425087 (LOC425087), mRNA	425087	PHACTR4	phosphatase and actin regulator 4	ENSGALG00000002871	PHACTR4		-0.76	0.04
PREDICTED: Gallus gallus similar to Dhcr7 (LOC422982), mRNA	422982	DHCR7	7-dehydrocholesterol reductase	ENSGALG00000004106	DHCR7		-0.76	0.04
Gallus gallus finished cDNA, clone ChEST212k13	415644	HERPUD1	homocysteine-inducible, endoplasmic reticulum stress-inducible, ubiquitin-like domain member 1	ENSGALG00000001220	HERPUD1		-0.76	0.05
PREDICTED: Gallus gallus similar to E-1 enzyme (LOC422600), mRNA	422600	ENOPH1	enolase-phosphatase 1	ENSGALG00000011178	ENOPH1		-0.76	0.05
PREDICTED: Gallus gallus similar to FRAP-related protein (LOC424777), mRNA	424777	LOC424777	similar to FRAP-related protein	ENSGALG00000002663	ATR		-0.76	0.05
PREDICTED: Gallus gallus similar to glucose 6-phosphate translocase, transcript variant 1 (LOC419789), mRNA	419789	SLC37A4	solute carrier family 37 (glucose-6-phosphate transporter), member 4	ENSGALG00000007716	SLC37A4		-0.76	0.05
PREDICTED: Gallus gallus similar to helicase with zinc finger domain (LOC417427), mRNA	417427	HELZ	helicase with zinc finger	ENSGALG00000021439	HELZ		-0.75	0.03
Gallus gallus programmed cell death 4 (PDCD4), mRNA	374191	PDCD4	programmed cell death 4	ENSGALG00000008700	PDCD4_CHICK	Programmed cell death protein 4 (Protein I11/6). [Source:Uniprot/SWISSPROT;Acc:Q98TX3]	-0.75	0.04
Gallus gallus mRNA for hypothetical protein, clone 3h19	417366	ACOX1	acyl-Coenzyme A oxidase 1, palmitoyl	ENSGALG00000002159	NP_001006205.1	Hypothetical protein. [Source:Uniprot/SPTREMBL;Acc:Q5ZM10]	-0.75	0.04
Gallus gallus finished cDNA, clone ChEST607g19	NA						-0.75	0.04
PREDICTED: Gallus gallus similar to 3,5-cyclic nucleotide phosphodiesterase 10A1 (LOC421574), mRNA	421574	PDE10A	phosphodiesterase 10A	ENSGALG00000011537	PDE10A		-0.75	0.04
Gallus gallus mRNA for hypothetical protein, clone 17c11	422556	DCTD	dCMP deaminase	ENSGALG00000010674	NP_001006444.1	hypothetical protein LOC422556 [Source:RefSeq_peptide;Acc:NP_001006444]	-0.75	0.04
PREDICTED: Gallus gallus RAP1 interacting factor homolog (yeast) (RIF1), mRNA	424316	RIF1	RAP1 interacting factor homolog (yeast)	ENSGALG00000012484	RIF1		-0.75	0.04
Gallus gallus finished cDNA, clone ChEST146o9	423228	LOC423228	similar to phospholipase A2, group IVB (cytosolic)	ENSGALG00000020456			-0.75	0.04
Gallus gallus finished cDNA, clone ChEST258b11	423310	HECTD1	HECT domain containing 1	ENSGALG00000009946	HECTD1		-0.75	0.04
PREDICTED: Gallus gallus similar to progestin and adipoQ receptor family member III (LOC770386), mRNA	770386	PAQR3	progestin and adipoQ receptor family member III	ENSGALG00000010886	PAQR3		-0.75	0.04
PREDICTED: Gallus gallus similar to valosin-containing protein (LOC426240), partial mRNA	426240	LOC426240	similar to valosin-containing protein	ENSGALG00000001986	NP_001038129.1	Transitional endoplasmic reticulum ATPase (TER ATPase) (15S Mg(2+)- ATPase p97 subunit) (Valosin-containing protein) (VCP). [Source:Uniprot/SWISSPROT;Acc:P55072] [from human gene ENSG00000165280]	-0.75	0.04
Gallus gallus mRNA for hypothetical protein, clone 6i7	428218	RCJMB04_6i7	metal-regulatory transcription factor 1	ENSGALG00000001639	NP_001026666.1	Hypothetical protein. [Source:Uniprot/SPTREMBL;Acc:Q5ZLE7]	-0.75	0.05
PREDICTED: Gallus gallus hypothetical protein LOC772360 (LOC772360), mRNA	772360	LOC772360	hypothetical protein LOC772360	ENSGALG00000023485			-0.75	0.05
PREDICTED: Gallus gallus similar to Zinc finger protein 51 (LOC422051), mRNA	422051	LOC422051	similar to Zinc finger protein 51	ENSGALG00000016701			-0.75	0.05
PREDICTED: Gallus gallus oxysterol binding protein-like 11 (OSBPL11), mRNA	424262	OSBPL11	oxysterol binding protein-like 11				-0.74	0.04
Gallus gallus deafness, autosomal dominant 5 (DFNA5), mRNA	420623	DFNA5	deafness, autosomal dominant 5	ENSGALG00000010997	NP_001006361.1	deafness, autosomal dominant 5 [Source:RefSeq_peptide;Acc:NP_001006361]	-0.74	0.04
Gallus gallus finished cDNA, clone ChEST276i16	425210	MAP2K1IP1	mitogen-activated protein kinase kinase 1 interacting protein 1	ENSGALG00000000055	MK1I1_CHICK	Mitogen-activated protein kinase kinase 1-interacting protein 1. [Source:Uniprot/SWISSPROT;Acc:Q5ZIP2]	-0.74	0.04
Gallus gallus mRNA for hypothetical protein, clone 18h19	422558	AGA	aspartylglucosaminidase	ENSGALG00000010716	NP_001006445.1	Hypothetical protein. [Source:Uniprot/SPTREMBL;Acc:Q5ZJG0]	-0.74	0.04
PREDICTED: Gallus gallus mutS homolog 6 (E. coli) (MSH6), mRNA	421291	MSH6	mutS homolog 6 (E. coli)	ENSGALG00000008957	MSH6		-0.74	0.04
Gallus gallus mRNA for hypothetical protein, clone 14h3	420420	RCJMB04_14h3	myeloid differentiation primary response gene (88)	ENSGALG00000005947	NP_001026133.1	Hypothetical protein. [Source:Uniprot/SPTREMBL;Acc:Q5F3L0]	-0.74	0.04
PREDICTED: Gallus gallus similar to ASB-4 protein (LOC420569), mRNA	420569	ASB4	ankyrin repeat and SOCS box-containing 4	ENSGALG00000009691	ASB4		-0.74	0.04
Gallus gallus mRNA for hypothetical protein, clone 20f10	423501	NUDT14	nudix (nucleoside diphosphate linked moiety X)-type motif 14	ENSGALG00000011698	NP_001006490.1	Hypothetical protein. [Source:Uniprot/SPTREMBL;Acc:Q5ZJ67]	-0.74	0.04
Gallus gallus finished cDNA, clone ChEST536e2	420751	LSM5	LSM5 homolog, U6 small nuclear RNA associated (S. cerevisiae)	ENSGALG00000012209	LSM5		-0.74	0.04
PREDICTED: Gallus gallus similar to xenotropic and polytropic murine leukemia virus receptor X3 (LOC424415), mRNA	424415	XPR1	xenotropic and polytropic retrovirus receptor	ENSGALG00000003893	XPR1		-0.74	0.04
Gallus gallus finished cDNA, clone ChEST647a19	423721	H2AFY2	core histone macroH2A2.2	ENSGALG00000004794	H2AFY2		-0.74	0.04
Gallus gallus finished cDNA, clone ChEST355i16	421392	COX7A2L	cytochrome c oxidase subunit VIIa polypeptide 2 like				-0.74	0.04
Gallus gallus MAGO protein mRNA, complete cds	374226	MAGOH	mago-nashi homolog, proliferation-associated (Drosophila)	ENSGALG00000010689	NP_989656.1	mago-nashi homolog, proliferation-associated [Source:RefSeq_peptide;Acc:NP_989656]	-0.74	0.04
PREDICTED: Gallus gallus similar to TBP-associated factor 172 (LOC423817), mRNA	423817	BTAF1	BTAF1 RNA polymerase II, B-TFIID transcription factor-associated, 170kDa (Mot1 homolog, S. cerevisiae)	ENSGALG00000006935	BTAF1		-0.74	0.04
PREDICTED: Gallus gallus similar to RBM35A protein (LOC420228), mRNA	420228	RBM35A	RNA binding motif protein 35A	ENSGALG00000015968	RBM35A		-0.74	0.04
Gallus gallus mRNA for phosphatase 2A catalytic subunit, complete cds	396021	PPP2CB	protein phosphatase 2 (formerly 2A), catalytic subunit, beta isoform	ENSGALG00000010273	PP2AA_CHICK	Serine/threonine protein phosphatase 2A, catalytic subunit, alpha isoform (EC 3.1.3.16) (PP2A-alpha). [Source:Uniprot/SWISSPROT;Acc:P48463]	-0.74	0.04
Gallus gallus thymine-DNA glycosylase (TDG), mRNA	395510	TDG	thymine-DNA glycosylase	ENSGALG00000012722	NP_990081.1	G/T mismatch DNA glycosylase [Source:RefSeq_peptide;Acc:NP_990081]	-0.74	0.04
PREDICTED: Gallus gallus similar to KIAA0174 protein (LOC415877), mRNA	415877	LOC415877	similar to KIAA0174 protein	ENSGALG00000000811	KIAA0174		-0.74	0.04
Gallus gallus finished cDNA, clone ChEST580i10	418971	ELMOD1	ELMO/CED-12 domain containing 1	ENSGALG00000017169	ELMOD1		-0.74	0.04
Gallus gallus eukaryotic initiation factor 2 alpha kinase mRNA, complete cds	395360	EIF2AK1	eukaryotic translation initiation factor 2-alpha kinase 1	ENSGALG00000003391	NP_989979.1	eukaryotic initiation factor 2 alpha kinase [Source:RefSeq_peptide;Acc:NP_989979]	-0.74	0.04
Gallus gallus hypoxanthine phosphoribosyltransferase 1 (HPRT1), mRNA	395653	HPRT1	hypoxanthine phosphoribosyltransferase 1	ENSGALG00000006098	HPRT_CHICK	Hypoxanthine-guanine phosphoribosyltransferase (EC 2.4.2.8) (HGPRT) (HGPRTase). [Source:Uniprot/SWISSPROT;Acc:Q9W719]	-0.74	0.04
	NA						-0.74	0.04
PREDICTED: Gallus gallus membrane bound O-acyltransferase domain containing 5 (MBOAT5), mRNA	418293	MBOAT5	membrane bound O-acyltransferase domain containing 5	ENSGALG00000014570	MBOAT5		-0.74	0.04
Gallus gallus mRNA for hypothetical protein, clone 25h3	422153	RCJMB04_25h3	PDZ domain containing 11	ENSGALG00000004198	PDZ11_CHICK	PDZ domain-containing protein 11. [Source:Uniprot/SWISSPROT;Acc:Q5ZIK2]	-0.74	0.04
Gallus gallus transmembrane protein 11 (TMEM11), mRNA	427663	RCJMB04_6k9	transmembrane protein 11	ENSGALG00000004749	NP_001026637.1	Hypothetical protein. [Source:Uniprot/SPTREMBL;Acc:Q5ZLD4]	-0.74	0.04
Gallus gallus FANCC mRNA for fanconi anemia complementation group C, complete cds	427468	FANCC	Fanconi anemia, complementation group C	ENSGALG00000012618	NP_001006587.2	Hypothetical protein. [Source:Uniprot/SPTREMBL;Acc:Q5F3H0]	-0.74	0.04
PREDICTED: Gallus gallus CSE1 chromosome segregation 1-like (yeast) (CSE1L), mRNA	419212	CSE1L	CSE1 chromosome segregation 1-like (yeast)	ENSGALG00000004707	CSE1L	Importin-alpha re-exporter (Chromosome segregation 1-like protein) (Cellular apoptosis susceptibility protein). [Source:Uniprot/SWISSPROT;Acc:P55060] [from human gene ENSG00000124207]	-0.74	0.04
Gallus gallus DEAH (Asp-Glu-Ala-His) box polypeptide 38 (DHX38), mRNA	415875	RCJMB04_6i5	DEAH (Asp-Glu-Ala-His) box polypeptide 38				-0.74	0.04
Gallus gallus finished cDNA, clone ChEST236o10	NA			ENSGALG00000009824	Q6PJF6_HUMAN		-0.74	0.04
PREDICTED: Gallus gallus BCL2-like 13 (apoptosis facilitator) (BCL2L13), mRNA	418163	BCL2L13	BCL2-like 13 (apoptosis facilitator)	ENSGALG00000013037	BCL2L13		-0.74	0.04
Gallus gallus mRNA for hypothetical protein, clone 1p19	422912	IMMT	inner membrane protein, mitochondrial (mitofilin)	ENSGALG00000015783	NP_001006462.1	Hypothetical protein. [Source:Uniprot/SPTREMBL;Acc:Q5ZMI2]	-0.74	0.05
Gallus gallus finished cDNA, clone ChEST39c19	NA						-0.74	0.05
Gallus gallus Rho small GTPase TC10 (chTC10) mRNA, complete cds	395114	RHOQ	ras homolog gene family, member Q	ENSGALG00000010010	NP_989792.1	Rho small GTPase TC10 [Source:RefSeq_peptide;Acc:NP_989792]	-0.74	0.05
PREDICTED: Gallus gallus hypothetical LOC416055 (LOC416055), mRNA	416055	LOC416055	hypothetical LOC416055	ENSGALG00000006784			-0.74	0.05
PREDICTED: Gallus gallus similar to CDC42 binding protein kinase alpha (DMPK-like), transcript variant 4 (LOC416746), mRNA	416746	CDC42BPA	CDC42 binding protein kinase alpha (DMPK-like)	ENSGALG00000009158	CDC42BPA		-0.73	0.04
PREDICTED: Gallus gallus similar to Ariadne homolog 2 (LOC416061), mRNA	416061	ARIH2	ariadne homolog 2 (Drosophila)	ENSGALG00000006956	ARIH2		-0.73	0.04
PREDICTED: Gallus gallus zinc finger, MYM-type 2 (ZMYM2), mRNA	418954	RCJMB04_9b21	zinc finger, MYM-type 2	ENSGALG00000017139	Q5ZKU7_CHICK	Hypothetical protein. [Source:Uniprot/SPTREMBL;Acc:Q5ZKU7]	-0.73	0.04
Gallus gallus finished cDNA, clone ChEST234g4	NA			ENSGALG00000003977	WDR82_CHICK	Twinfilin-2. Source: Uniprot/SWISSPROT Q5ZM35; contains let-7g	-0.73	0.04
Gallus gallus mRNA for hypothetical protein, clone 7a23	416341	GNPDA1	glucosamine-6-phosphate deaminase 1	ENSGALG00000007312	NP_001006156.1	Hypothetical protein. [Source:Uniprot/SPTREMBL;Acc:Q5ZLA0]	-0.73	0.04
Gallus gallus finished cDNA, clone ChEST879j18	NA						-0.73	0.04
Gallus gallus finished cDNA, clone ChEST474d5	NA						-0.73	0.04
Gallus gallus abhydrolase domain containing 5 (ABHD5), mRNA	420673	ABHD5	abhydrolase domain containing 5	ENSGALG00000011510	NP_001006365.1	Hypothetical protein. [Source:Uniprot/SPTREMBL;Acc:Q5ZKV3]	-0.73	0.04
PREDICTED: Gallus gallus similar to leukemia-associated protein with a CXXC domain (LOC423690), mRNA	423690	CXXC6	CXXC finger 6	ENSGALG00000004073	CXXC6		-0.73	0.04
Gallus gallus interferon (alpha, beta and omega) receptor 1 (IFNAR1), mRNA	395665	IFNAR1	interferon (alpha, beta and omega) receptor 1	ENSGALG00000015942	NP_990190.1	interferon alpha/beta receptor 1 [Source:RefSeq_peptide;Acc:NP_990190]	-0.73	0.04
PREDICTED: Gallus gallus similar to KIAA1853 protein (LOC416989), mRNA	416989	LOC416989	similar to KIAA1853 protein	ENSGALG00000007388	KIAA1853		-0.73	0.04
PREDICTED: Gallus gallus hypothetical LOC423578 (LOC423578), mRNA	423578	SAV1	salvador homolog 1 (Drosophila)	ENSGALG00000012341	SAV1		-0.73	0.04
Gallus gallus finished cDNA, clone ChEST396f13	NA						-0.73	0.04
Gallus gallus leucine zipper transcription factor (C/EBP gamma) mRNA, complete cds	395800	CEBPG	CCAAT/enhancer binding protein (C/EBP), gamma	ENSGALG00000004867	NP_996741.1	CCAAT/enhancer binding protein (C/EBP), gamma [Source:RefSeq_peptide;Acc:NP_996741]	-0.73	0.04
Gallus gallus mRNA for hypothetical protein, clone 6k8	419865	RCJMB04_6k8	WD repeat domain 77	ENSGALG00000001438	NP_001026087.1	Hypothetical protein. [Source:Uniprot/SPTREMBL;Acc:Q5ZLD5]	-0.73	0.04
Gallus gallus mRNA for hypothetical protein, clone 1d1	420442	RCJMB04_1d1	insulin induced gene 1	ENSGALG00000006379	SHH_CHICK	Sonic hedgehog protein precursor (SHH) [Contains: Sonic hedgehog protein N-product; Sonic hedgehog protein C-product]. [Source:Uniprot/SWISSPROT;Acc:Q91035]	-0.73	0.05
PREDICTED: Gallus gallus similar to 40S ribosomal protein S29 (LOC776054), mRNA	776054	RPS29	ribosomal protein S29	ENSGALG00000012229	RPS29		-0.73	0.05
Gallus gallus DEAD (Asp-Glu-Ala-Asp) box polypeptide 3, X-linked (DDX3X), mRNA	418567	RCJMB04_2a4	DEAD (Asp-Glu-Ala-Asp) box polypeptide 3, X-linked	ENSGALG00000016231	NP_001025971.1	similar to DEAD-box protein 3 (Helicase-like protein 2) (HLP2) (DEAD-box, X isoform) [Source:RefSeq_peptide;Acc:NP_001025971]	-0.73	0.05
Gallus gallus finished cDNA, clone ChEST132n8	418237	PRR5	proline rich 5 (renal)	ENSGALG00000014213	NP_001025151.1		-0.73	0.05
Gallus gallus finished cDNA, clone ChEST172l21	418119	MRPS33	mitochondrial ribosomal protein S33	ENSGALG00000012867	MRPS33		-0.72	0.04
Gallus gallus finished cDNA, clone ChEST878b22	NA			ENSGALG00000022642			-0.72	0.04
PREDICTED: Gallus gallus similar to BMP-2-inducible protein kinase (BIKe) (LOC422578), mRNA	422578	BMP2K	BMP2 inducible kinase	ENSGALG00000010885	BMP2K		-0.72	0.04
	NA						-0.72	0.04
PREDICTED: Gallus gallus similar to RIKEN cDNA 9130404D08 (LOC428348), mRNA	428348	LOC428348	similar to RIKEN cDNA 9130404D08	ENSGALG00000002969	KIAA0892		-0.72	0.04
Gallus gallus WD repeat domain 91 (WDR91), mRNA	417939	RCJMB04_5j14	WD repeat domain 91	ENSGALG00000011724	NP_001025923.1	Hypothetical protein. [Source:Uniprot/SPTREMBL;Acc:Q5ZLL7]	-0.72	0.04
PREDICTED: Gallus gallus similar to Protein arginine methyltransferase 3 (LOC422975), mRNA	422975	PRMT3	protein arginine methyltransferase 3	ENSGALG00000003958	PRMT3		-0.72	0.04
Gallus gallus mRNA for hypothetical protein, clone 24h18	420222	OTUD6B	OTU domain containing 6B	ENSGALG00000015920	OTU6B_CHICK	OTU domain-containing protein 6B. [Source:Uniprot/SWISSPROT;Acc:Q5ZIP6]	-0.72	0.04
Gallus gallus adaptor-related protein complex 3, mu 1 subunit (AP3M1), mRNA	423736	RCJMB04_1h22	adaptor-related protein complex 3, mu 1 subunit	ENSGALG00000005070	AP3M1_CHICK	similar to adaptor protein complex 3 Mu3A [Source:RefSeq_peptide;Acc:NP_001026398]	-0.72	0.04
Gallus gallus mRNA for hypothetical protein, clone 32g9	417840	RAP1B	RAP1B, member of RAS oncogene family				-0.72	0.04
Gallus gallus finished cDNA, clone ChEST830f8	NA						-0.72	0.04
PREDICTED: Gallus gallus similar to Nucleoporin 62kDa (LOC422183), mRNA	422183	NUP62	nucleoporin 62kDa	ENSGALG00000004856			-0.72	0.05
Gallus gallus mRNA for hypothetical protein, clone 9p2	417728	PHTF2	putative homeodomain transcription factor 2	ENSGALG00000008335	NP_001006226.1	Hypothetical protein. [Source:Uniprot/SPTREMBL;Acc:Q5ZKN3]	-0.72	0.05
Gallus gallus calcium-activated potassium channel alpha subunit mRNA, complete cds	374065	KCNMA1	potassium large conductance calcium-activated channel, subfamily M, alpha member 1	ENSGALG00000004980	KCMA1_CHICK	Calcium-activated potassium channel subunit alpha 1 (Calcium-activated potassium channel, subfamily M subunit alpha 1) (Maxi K channel) (MaxiK) (BK channel) (K(VCA)alpha) (BKCA alpha) (KCa1.1) (Slowpoke homolog) (Slo homolog) (Slo-alpha) (Slo1) (cSlo). [Source:Uniprot/SWISSPROT;Acc:Q8AYS8]	-0.72	0.05
Gallus gallus mRNA for hypothetical protein, clone 6c2	416058	RCJMB04_1j11	IMP (inosine monophosphate) dehydrogenase 2	ENSGALG00000006910	NP_001025772.1	Hypothetical protein. [Source:Uniprot/SPTREMBL;Acc:Q5F4A4]	-0.72	0.05
PREDICTED: Gallus gallus similar to hypothetical protein FLJ14803 (LOC416681), mRNA	416681	LOC416681	similar to hypothetical protein FLJ14803	ENSGALG00000008036	NP_116231.2		-0.72	0.05
PREDICTED: Gallus gallus similar to Tousled-like kinase 1 (LOC429024), mRNA	429024	TLK1	tousled-like kinase 1	ENSGALG00000009569	TLK1		-0.72	0.05
PREDICTED: Gallus gallus hypothetical LOC424815 (LOC424815), mRNA	424815	ACPL2	acid phosphatase-like 2	ENSGALG00000005274	ACPL2		-0.72	0.05
PREDICTED: Gallus gallus similar to PWWP domain containing 2 (LOC423972), mRNA	423972	PWWP2	PWWP domain containing 2	ENSGALG00000010491	PWWP2		-0.71	0.04
PREDICTED: Gallus gallus similar to ragA (LOC422311), mRNA	422311	RRAGA	Ras-related GTP binding A	ENSGALG00000007574	RRAGB		-0.71	0.05
Gallus gallus finished cDNA, clone ChEST755e21	NA						-0.71	0.05
Gallus gallus mRNA for hypothetical protein, clone 12g8	424599	AKR1A1	aldo-keto reductase family 1, member A1 (aldehyde reductase)	ENSGALG00000010244	NP_001006539.1	Hypothetical protein. [Source:Uniprot/SPTREMBL;Acc:Q5ZK84]	-0.71	0.05
Gallus gallus mRNA for hypothetical protein, clone 12e12	421481	RCJMB04_12e12	spastin	ENSGALG00000010620	NP_001026232.1	Hypothetical protein. [Source:Uniprot/SPTREMBL;Acc:Q5ZK92]	-0.71	0.05
PREDICTED: Gallus gallus similar to mKIAA1727 protein (LOC422484), mRNA	422484	LOC422484	similar to mKIAA1727 protein	ENSGALG00000010107	NP_203751.2		-0.71	0.05
Gallus gallus mRNA for hypothetical protein, clone 30a22	425028	GMPS	guanine monphosphate synthetase	ENSGALG00000010284	NP_001006556.1	Hypothetical protein. [Source:Uniprot/SPTREMBL;Acc:Q5ZI61]	-0.71	0.05
PREDICTED: Gallus gallus similar to ATP-binding cassette, sub-family F (GCN20), member 3 (LOC424950), mRNA	424950	ABCF3	ATP-binding cassette, sub-family F (GCN20), member 3	ENSGALG00000008480	ABCF3		-0.71	0.05
PREDICTED: Gallus gallus hypothetical LOC422236 (LOC422236), mRNA	422236	LOC422236	hypothetical LOC422236	ENSGALG00000006108	FAM122B		-0.71	0.05
Gallus gallus mRNA for hypothetical protein, clone 30f6	416232	RCJMB04_30f6	THO complex 3	ENSGALG00000024172	NP_001025782.1	Hypothetical protein. [Source:Uniprot/SPTREMBL;Acc:Q5ZI48]	-0.71	0.05
Gallus gallus mRNA for hypothetical protein, clone 1d20	424499	TMED5	transmembrane emp24 protein transport domain containing 5	ENSGALG00000005904	NP_001007957.1	Hypothetical protein. [Source:Uniprot/SPTREMBL;Acc:Q5ZMT4]	-0.71	0.05
PREDICTED: Gallus gallus similar to Glypican 4 (LOC422234), mRNA	422234	GPC4	glypican 4	ENSGALG00000006080	GPC4		-0.71	0.05
PREDICTED: Gallus gallus similar to F-box protein 33 (LOC428887), mRNA	428887	FBXO33	F-box protein 33	ENSGALG00000010192	FBXO33		-0.71	0.05
G.gallus mRNA for B-myb protein	396258	MYBL2	myeloblastosis oncogene-like 2	ENSGALG00000003503	MYBL2	Myb-related protein B (B-Myb). [Source:Uniprot/SWISSPROT;Acc:Q03237]	-0.71	0.05
PREDICTED: Gallus gallus sterol regulatory element binding transcription factor 2 (SREBF2), mRNA	395304	SREBF2	sterol regulatory element binding transcription factor 2	ENSGALG00000011916	Q98SH5_CHICK	Sterol regulatory element binding protein-2 (Fragment). Source: Uniprot/SPTREMBL Q9I8H7; contains mir-33	-0.71	0.05
PREDICTED: Gallus gallus similar to FUN14 domain containing 1 (LOC418558), mRNA	418558	FUNDC1	FUN14 domain containing 1	ENSGALG00000016219	FUNDC1		-0.7	0.05
PREDICTED: Gallus gallus hypothetical LOC424938 (LOC424938), mRNA	424938	LOC424938	hypothetical LOC424938	ENSGALG00000007896	XR_027000.1		-0.7	0.05
PREDICTED: Gallus gallus similar to PLCPI=cysteine proteinase inhibitor (LOC418268), mRNA	418268	CSTA	cystatin A (stefin A)	ENSGALG00000014412	CSTA		-0.7	0.05
Gallus gallus mRNA for hypothetical protein, clone 3a24	423862	ACTR1A	ARP1 actin-related protein 1 homolog A, centractin alpha (yeast)	ENSGALG00000008086	NP_001007949.1	ARP1 actin-related protein 1 homolog A, centractin alpha [Source:RefSeq_peptide;Acc:NP_001007949]	-0.7	0.05
PREDICTED: Gallus gallus similar to MGC80729 protein (LOC426010), mRNA	426010	GMIP	GEM interacting protein				-0.7	0.05
Gallus gallus finished cDNA, clone ChEST770f2	416719	LOC416719	similar to chromosome 20 open reading frame 72	ENSGALG00000008698	C20orf72		-0.7	0.05
Gallus gallus finished cDNA, clone ChEST211j6	419405	SLC35E2	solute carrier family 35, member E2	ENSGALG00000001374	SLC35E2		-0.7	0.05
PREDICTED: Gallus gallus hypothetical LOC421377 (LOC421377), mRNA	421377	SLC30A1	solute carrier family 30 (zinc transporter), member 1				-0.7	0.05
PREDICTED: Gallus gallus vacuolar protein sorting 13 homolog D (S. cerevisiae) (VPS13D), mRNA	419481	VPS13D	vacuolar protein sorting 13 homolog D (S. cerevisiae)	ENSGALG00000004291	VPS13D		-0.7	0.05
Gallus gallus integrator complex subunit 9 (INTS9), mRNA	422023	RCJMB04_10e20	integrator complex subunit 9	ENSGALG00000016631	INT9_CHICK	Integrator complex subunit 9 (Int9). [Source:Uniprot/SWISSPROT;Acc:Q5ZKK2]	-0.7	0.05
Gallus gallus SWI/SNF related, matrix associated, actin dependent regulator of chromatin, subfamily b, member 1 (SMARCB1), mRNA	378892	RCJMB04_13f19	SWI/SNF related, matrix associated, actin dependent regulator of chromatin, subfamily b, member 1	ENSGALG00000005983	SNF5_CHICK	SWI/SNF-related matrix-associated actin-dependent regulator of chromatin subfamily B member 1. [Source:Uniprot/SWISSPROT;Acc:Q5ZK40]	-0.7	0.05
PREDICTED: Gallus gallus hypothetical protein LOC770744 (LOC770744), mRNA	770744	LOC770744	hypothetical protein LOC770744				-0.7	0.05
Gallus gallus protein phosphatase 3 (formerly 2B), regulatory subunit B, alpha isoform (PPP3R1), mRNA	378804	PPP3R1	protein phosphatase 3 (formerly 2B), regulatory subunit B, alpha isoform	ENSGALG00000023648	NP_989707.1	protein phosphatase 3 (formerly 2B), regulatory subunit B, 19kDa, alpha isoform (calcineurin B, type I) [Source:RefSeq_peptide;Acc:NP_989707]	-0.7	0.05
Gallus gallus finished cDNA, clone ChEST232m9	418954	RCJMB04_9b21	zinc finger, MYM-type 2	ENSGALG00000017139	Q5ZKU7_CHICK	Hypothetical protein. [Source:Uniprot/SPTREMBL;Acc:Q5ZKU7]	-0.7	0.05
Gallus gallus finished cDNA, clone ChEST206h6	NA			ENSGALG00000017681	POLR3K		-0.7	0.05
PREDICTED: Gallus gallus hypothetical LOC420698 (LOC420698), mRNA	420698	LZTFL1	leucine zipper transcription factor-like 1	ENSGALG00000011810	LZTFL1		-0.7	0.05
Gallus gallus FUS interacting protein (serine/arginine-rich) 1 (FUSIP1), mRNA	419689	RCJMB04_1g4	FUS interacting protein (serine/arginine-rich) 1	ENSGALG00000004133	NP_001026077.1	Hypothetical protein. [Source:Uniprot/SPTREMBL;Acc:Q5ZMR4]	-0.7	0.05
PREDICTED: Gallus gallus tubulin, alpha 2 (TUBA2), mRNA	421169	TUBA2	tubulin, alpha 2	ENSGALG00000000432	TBA8_CHICK	Tubulin alpha-8 chain (Fragment). [Source:Uniprot/SWISSPROT;Acc:P09645]	-0.7	0.05
Gallus gallus finished cDNA, clone ChEST81j23	415459	LOC415459	similar to chromosome 6 open reading frame 119				-0.7	0.05
Gallus gallus finished cDNA, clone ChEST331o4	NA						-0.7	0.05
Gallus gallus ankyrin repeat and SOCS box-containing 9 (ASB9), mRNA	418625	ASB9	ankyrin repeat and SOCS box-containing 9	ENSGALG00000016563	NP_001006262.1	Hypothetical protein. [Source:Uniprot/SPTREMBL;Acc:Q5ZJG2]	-0.69	0.05
PREDICTED: Gallus gallus similar to protein kinase NYD-SP5 (LOC415555), mRNA	415555	IQCH	IQ motif containing H	ENSGALG00000007909	IQCH		-0.69	0.05
Chicken mRNA for dystrophin (Duchenne muscular dystrophy gene homolog)	396236	DMD	dystrophin	ENSGALG00000016281	DMD_CHICK	Dystrophin. [Source:Uniprot/SWISSPROT;Acc:P11533]	-0.69	0.05
	NA						-0.69	0.05
Gallus gallus finished cDNA, clone ChEST60f17	426773	EIF4EBP1	eukaryotic translation initiation factor 4E binding protein 1	ENSGALG00000003205	EIF4EBP1		-0.69	0.05
PREDICTED: Gallus gallus similar to Defective in sister chromatid cohesion homolog 1 (S. cerevisiae) (LOC420358), mRNA	420358	LOC420358	similar to Defective in sister chromatid cohesion homolog 1 (S. cerevisiae)	ENSGALG00000016417	NP_076999.1	defective in sister chromatid cohesion homolog 1 [Source:RefSeq_peptide;Acc:NP_076999] [from human gene ENSG00000136982]	-0.69	0.05
Gallus gallus mRNA for hypothetical protein, clone 17c24	416693	RCJMB04_17c24	neuroepithelial cell transforming gene 1	ENSGALG00000008437	NP_001025819.1	similar to guanine nucleotide-exchange factor [Source:RefSeq_peptide;Acc:NP_001025819]	-0.69	0.05
Gallus gallus finished cDNA, clone ChEST719i8	424513	LRRC8D	leucine rich repeat containing 8 family, member D	ENSGALG00000020805	LRRC8D		-0.69	0.05
Gallus gallus transient receptor potential cation channel, subfamily C, member 4 associated protein (TRPC4AP), mRNA	428134	RCJMB04_10a9	transient receptor potential cation channel, subfamily C, member 4 associated protein	ENSGALG00000003147	NP_001034406.1	Hypothetical protein. [Source:Uniprot/SPTREMBL;Acc:Q5ZKM6]	-0.69	0.05
Gallus gallus DEAH (Asp-Glu-Ala-His) box polypeptide 38 (DHX38), mRNA	415875	RCJMB04_6i5	DEAH (Asp-Glu-Ala-His) box polypeptide 38	ENSGALG00000000787	DHX38		-0.69	0.05
PREDICTED: Gallus gallus hypothetical protein LOC770733 (LOC770733), mRNA	770733	LOC770733	hypothetical protein LOC770733	ENSGALG00000005291			-0.69	0.05
Gallus gallus finished cDNA, clone ChEST1006d10	420704	EXOSC7	exosome component 7	ENSGALG00000011886	EXOSC7		-0.69	0.05
PREDICTED: Gallus gallus hypothetical LOC425087 (LOC425087), mRNA	425087	PHACTR4	phosphatase and actin regulator 4	ENSGALG00000002871	PHACTR4		-0.69	0.05
Gallus gallus tyrosine 3-monooxygenase/tryptophan 5-monooxygenase activation protein, beta polypeptide (YWHAB), mRNA	419190	YWHAB	tyrosine 3-monooxygenase/tryptophan 5-monooxygenase activation protein, beta polypeptide	ENSGALG00000004143	1433B_CHICK	tyrosine 3-monooxygenase/tryptophan 5-monooxygenase activation protein, beta polypeptide [Source:RefSeq_peptide;Acc:NP_001006289]	-0.69	0.05
PREDICTED: Gallus gallus ribosomal protein L17 (RPL17), mRNA	426845	RPL17	ribosomal protein L17	ENSGALG00000002696	Q6EE61_CHICK	Ribosomal protein L17 (Fragment). [Source:Uniprot/SPTREMBL;Acc:Q6EE61]	-0.69	0.05
Gallus gallus finished cDNA, clone ChEST78j7	NA						-0.69	0.05
Gallus gallus aminoimidazole-4-carboxamide ribonucleotidetransformylase/IMP cyclohydrolase (PURH) mRNA, complete cds	396091	ATIC	5-aminoimidazole-4-carboxamide ribonucleotide formyltransferase/IMP cyclohydrolase	ENSGALG00000003570	PUR9_CHICK	Bifunctional purine biosynthesis protein PURH [Includes: Phosphoribosylaminoimidazolecarboxamide formyltransferase (EC 2.1.2.3) (AICAR transformylase); IMP cyclohydrolase (EC 3.5.4.10) (Inosinicase) (IMP synthetase) (ATIC)]. [Source:Uniprot/SWISSPROT;Acc:P31335]	-0.68	0.05
Gallus gallus ELK3, ETS-domain protein (SRF accessory protein 2) (ELK3), mRNA	417919	RCJMB04_1j13	ELK3, ETS-domain protein (SRF accessory protein 2)	ENSGALG00000011435	NP_001025920.1	Hypothetical protein. [Source:Uniprot/SPTREMBL;Acc:Q5ZMM7]	-0.68	0.07
Gallus gallus endothelin receptor type B2 (EDNRB2) mRNA, complete cds	373909	EDNRB2	endothelin receptor B subtype 2	ENSGALG00000007466	NP_989451.1	endothelin receptor B subtype 2 [Source:RefSeq_peptide;Acc:NP_989451]	-0.66	0.07
PREDICTED: Gallus gallus similar to Zic3 protein (LOC422251), mRNA	422251	LOC422251	similar to Zic3 protein	ENSGALG00000006497	ZIC3		-0.53	0.06
PREDICTED: Gallus gallus hypothetical LOC423181 (LOC423181), mRNA	423181	LOC423181	hypothetical LOC423181				0.7	0.05
Gallus gallus mRNA for hypothetical protein, clone 31e21	427551	RCJMB04_31e21	thymidine kinase 2, mitochondrial	ENSGALG00000005261	NP_001026631.1	Hypothetical protein. [Source:Uniprot/SPTREMBL;Acc:Q5ZI21]	0.7	0.05
Gallus gallus finished cDNA, clone ChEST969p12	419882	OLFML3	olfactomedin-like 3	ENSGALG00000001956	NP_001035107.1	Olfactomedin-Noelin-Tiarin factor 1. [Source:Uniprot/SPTREMBL;Acc:Q25C36]	0.7	0.05
PREDICTED: Gallus gallus HD domain containing 2 (HDDC2), mRNA	421719	HDDC2	HD domain containing 2	ENSGALG00000014841	HDDC2		0.7	0.05
PREDICTED: Gallus gallus similar to KIAA1417 protein (LOC421844), mRNA	421844	IBTK	inhibitor of Bruton agammaglobulinemia tyrosine kinase	ENSGALG00000015864	IBTK		0.7	0.05
Gallus gallus thioredoxin 2 (TXN2), mRNA	426978	RCJMB04_14g3	thioredoxin 2	ENSGALG00000012532	NP_001026581.1	Hypothetical protein. [Source:Uniprot/SPTREMBL;Acc:Q5ZJY6]	0.7	0.05
Gallus gallus Asf1 mRNA for anti-silencing function 1, complete cds	723780	ASF1A	ASF1 anti-silencing function 1 homolog A (S. cerevisiae)	ENSGALG00000014887	ASF1_CHICK	ASF1 anti-silencing function 1 homolog A [Source:RefSeq_peptide;Acc:NP_054753] [from human gene ENSG00000111875]	0.7	0.05
Gallus gallus finished cDNA, clone ChEST143f19	NA						0.7	0.05
PREDICTED: Gallus gallus hypothetical LOC425097 (LOC425097), mRNA	425097	LOC425097	hypothetical LOC425097				0.7	0.05
Gallus gallus finished cDNA, clone ChEST323c19	417727	TMEM60	transmembrane protein 60				0.7	0.05
Gallus gallus finished cDNA, clone ChEST791o3	424094	LOC424094	similar to hepatocellular carcinoma-associated antigen HCA557b	ENSGALG00000008493	FAM119A		0.7	0.05
Gallus gallus finished cDNA, clone ChEST947n4	415448	RCJMB04_7b15	integrin beta 1 binding protein 3				0.7	0.05
PREDICTED: Gallus gallus neuron navigator 2 (NAV2), mRNA	422977	NAV2	neuron navigator 2	ENSGALG00000003999	NAV2		0.7	0.05
Gallus gallus mRNA for hypothetical protein, clone 36i7	422656	RCJMB04_36i7	YTH domain containing 1	ENSGALG00000011795	NP_001026318.1	Hypothetical protein. [Source:Uniprot/SPTREMBL;Acc:Q5F341]	0.7	0.05
Gallus gallus similar to putative MAPK activating protein (LOC419462), mRNA	419462	RCJMB04_13j19	similar to putative MAPK activating protein	ENSGALG00000003734	NP_001026051.1	Hypothetical protein. [Source:Uniprot/SPTREMBL;Acc:Q5ZK25]	0.71	0.04
Gallus gallus finished cDNA, clone ChEST1001a1	424100	LOC424100	similar to KIAA1571 protein				0.71	0.05
PREDICTED: Gallus gallus hypothetical LOC423478 (LOC423478), mRNA	423478	LOC423478	hypothetical LOC423478	ENSGALG00000011449			0.71	0.05
PREDICTED: Gallus gallus hypothetical LOC428796 (LOC428796), mRNA	428796	LOC428796	hypothetical LOC428796	ENSGALG00000015547	Q86TJ2_HUMAN		0.71	0.05
PREDICTED: Gallus gallus similar to general transcription factor (LOC426154), mRNA	426154	BTF3	basic transcription factor 3				0.71	0.05
Gallus gallus mRNA for hypothetical protein, clone 31l21	426529	RCJMB04_31l21	CBF1 interacting corepressor				0.71	0.05
PREDICTED: Gallus gallus EF-hand domain family, member A1 (EFHA1), mRNA	418946	EFHA1	EF-hand domain family, member A1	ENSGALG00000017125	EFHA1		0.71	0.05
PREDICTED: Gallus gallus similar to KIAA1107 protein (LOC424504), mRNA	424504	BTBD8	BTB (POZ) domain containing 8	ENSGALG00000006004	BTBD8		0.71	0.05
Gallus gallus finished cDNA, clone ChEST357f6	NA			ENSGALG00000002889	ASPSCR1		0.71	0.05
PREDICTED: Gallus gallus similar to adenylate kinase (EC 2.7.4.3) (LOC428227), mRNA	428227	AK2	adenylate kinase 2	ENSGALG00000003597	AK2		0.71	0.05
PREDICTED: Gallus gallus similar to small GTP-binding protein S10 (LOC769358), mRNA	769358	RAB33A	RAB33A, member RAS oncogene family	ENSGALG00000004025			0.71	0.05
Chicken thioredoxin protein, complete cds	396437	TXN	thioredoxin	ENSGALG00000015704	THIO_CHICK	Thioredoxin (Trx). [Source:Uniprot/SWISSPROT;Acc:P08629]	0.71	0.05
Gallus gallus zinc finger protein (Fzf-1) mRNA, complete cds	396131	ZNF335	zinc finger protein 335	ENSGALG00000006902	NP_990541.2	zinc finger protein ZFP [Source:RefSeq_peptide;Acc:NP_990541]	0.71	0.05
Gallus gallus finished cDNA, clone ChEST468b8	419884	DENND2C	DENN/MADD domain containing 2C	ENSGALG00000002002	BCAS2		0.71	0.05
Gallus gallus finished cDNA, clone ChEST368n8	693255	GADD45A	growth arrest and DNA-damage-inducible, alpha				0.72	0.04
Chicken nonmuscle myosin heavy chain (MHC) gene, complete cds	396469	MYH9	myosin, heavy chain 9, non-muscle				0.72	0.04
Gallus gallus mRNA for hypothetical protein, clone 26e14	415929	RCJMB04_26e14	MON1 homolog A (yeast)				0.72	0.04
PREDICTED: Gallus gallus similar to Zinc binding alcohol dehydrogenase, domain containing 2 (LOC421010), mRNA	421010	ZADH2	zinc binding alcohol dehydrogenase, domain containing 2				0.72	0.04
PREDICTED: Gallus gallus hypothetical LOC420425 (LOC420425), mRNA	420425	AXUD1	AXIN1 up-regulated 1	ENSGALG00000006028	AXUD1		0.72	0.04
PREDICTED: Gallus gallus similar to tumor protein p53 binding protein, 1 (LOC415589), mRNA	415589	TP53BP1	tumor protein p53 binding protein 1	ENSGALG00000008521	TP53BP1		0.72	0.04
Gallus gallus finished cDNA, clone ChEST190a17	421797	COQ3	coenzyme Q3 homolog, methyltransferase (S. cerevisiae)	ENSGALG00000015486	COQ3		0.72	0.04
	NA			ENSGALG00000022715			0.72	0.04
PREDICTED: Gallus gallus plexin A1 (PLXNA1), mRNA	416030	PLXNA1	plexin A1	ENSGALG00000006097	PLXNA1	plexin A1 [Source:RefSeq_peptide;Acc:NP_115618] [from human gene ENSG00000114554]	0.72	0.05
PREDICTED: Gallus gallus similar to This CDS feature is included to show the translation of the corresponding V_region. Presently translation qualifiers on V_region features are illegal (LOC776779), mRNA	776779	LOC776779	similar to This CDS feature is included to show the translation of the corresponding V_region. Presently translation qualifiers on V_region features are illegal				0.72	0.05
Gallus gallus mRNA for hypothetical protein, clone 22h1	416057	RCJMB04_22h1	glutamine-rich 1				0.72	0.05
Gallus gallus mRNA for hypothetical protein, clone 20h10	419306	RCJMB04_20h10	solute carrier family 35, member C2				0.72	0.05
Gallus gallus finished cDNA, clone ChEST268h5	NA						0.72	0.05
Gallus gallus finished cDNA, clone ChEST851g15	419146	AHCY	S-adenosylhomocysteine hydrolase				0.72	0.05
PREDICTED: Gallus gallus UPF2 regulator of nonsense transcripts homolog (UPF2), mRNA	419100	UPF2	UPF2 regulator of nonsense transcripts homolog (yeast)	ENSGALG00000006694	UPF2		0.72	0.05
Gallus gallus mRNA for hypothetical protein, clone 25e17	428787	RCJMB04_25e17	huntingtin interacting protein 2	ENSGALG00000014290	NP_001026711.1	Hypothetical protein. [Source:Uniprot/SPTREMBL;Acc:Q5ZIL3]	0.72	0.05
PREDICTED: Gallus gallus similar to leucine zipper protein 1 (LOC428210), mRNA	428210	LUZP1	leucine zipper protein 1				0.72	0.05
PREDICTED: Gallus gallus similar to mitogen-activated protein kinase kinase kinase kinase 4 isoform 1; HPK/GCK-like kinase; hepatocyte progenitor kinase-like/germinal center kinase-like kinase (LOC418714), mRNA	418714	MAP4K4	mitogen-activated protein kinase kinase kinase kinase 4	ENSGALG00000016781	MAP4K4		0.72	0.05
Gallus gallus finished cDNA, clone ChEST753g11	NA						0.73	0.04
PREDICTED: Gallus gallus G kinase anchoring protein 1 (GKAP1), mRNA	427455	GKAP1	G kinase anchoring protein 1	ENSGALG00000012586	GKAP1		0.73	0.04
Gallus gallus class-alpha glutathione S-transferase (GST) mRNA, complete cds	414895	GSTA	glutathione S-transferase class-alpha	ENSGALG00000016328	GSTA2_CHICK	Glutathione S-transferase (EC 2.5.1.18) (Class-alpha). [Source:Uniprot/SWISSPROT;Acc:Q08393]	0.73	0.04
Gallus gallus finished cDNA, clone ChEST1016f12	429105	LOC429105	similar to RIKEN cDNA 2010305A19	ENSGALG00000010637	C1orf163		0.73	0.04
PREDICTED: Gallus gallus similar to putative RIN zinc finger protein (LOC428366), mRNA	428366	LOC428366	similar to putative RIN zinc finger protein				0.73	0.04
Gallus gallus finished cDNA, clone ChEST307a5	421706	ARHGAP18	Rho GTPase activating protein 18	ENSGALG00000014013			0.73	0.04
Gallus gallus finished cDNA, clone ChEST769j22	421925	RCJMB04_10b24	membrane bound O-acyltransferase domain containing 2	ENSGALG00000016412	MBOA2_CHICK	Hypothetical protein. [Source:Uniprot/SPTREMBL;Acc:Q5ZKL6]	0.73	0.04
PREDICTED: Gallus gallus similar to hypothetical protein (LOC771389), mRNA	771389	LOC771389	similar to hypothetical protein	ENSGALG00000002312	TMEM132E		0.73	0.04
PREDICTED: Gallus gallus similar to Shank2E (LOC428858), partial mRNA	428858	SHANK2	SH3 and multiple ankyrin repeat domains 2				0.73	0.04
PREDICTED: Gallus gallus similar to Alport syndrome, mental retardation, midface hypoplasia and elliptocytosis chromosomal region, gene 1, transcript variant 1 (LOC422343), mRNA	422343	AMMECR1	Alport syndrome, mental retardation, midface hypoplasia and elliptocytosis chromosomal region, gene 1	ENSGALG00000008074	AMMECR1		0.73	0.05
Gallus gallus finished cDNA, clone ChEST985c1	NA						0.73	0.05
PREDICTED: Gallus gallus hypothetical LOC415671 (LOC415671), mRNA	415671	LOC415671	hypothetical LOC415671				0.73	0.05
PREDICTED: Gallus gallus transportin 3 (TNPO3), partial mRNA	426277	TNPO3	transportin 3				0.73	0.05
PREDICTED: Gallus gallus similar to myoneurin (LOC771218), mRNA	771218	MYNN	myoneurin	ENSGALG00000009409	MYNN		0.73	0.05
Gallus gallus finished cDNA, clone ChEST377m3	418818	KLF5	Kruppel-like factor 5 (intestinal)	ENSGALG00000016927	KLF5		0.74	0.04
PREDICTED: Gallus gallus similar to inner mitochondrial membrane translocase Tim23, transcript variant 2 (LOC423616), mRNA	423616	TIMM23	translocase of inner mitochondrial membrane 23 homolog (yeast)	ENSGALG00000002089			0.74	0.04
PREDICTED: Gallus gallus hypothetical protein LOC770248 (LOC770248), mRNA	770248	LOC770248	hypothetical protein LOC770248	ENSGALG00000017013			0.74	0.04
PREDICTED: Gallus gallus exocyst complex component 1, transcript variant 2 (EXOC1), mRNA	422747	EXOC1	exocyst complex component 1	ENSGALG00000013778	EXOC1		0.74	0.04
Gallus gallus finished cDNA, clone ChEST755g14	NA						0.74	0.04
PREDICTED: Gallus gallus thiosulfate sulfurtransferase (rhodanese), transcript variant 1 (TST), mRNA	418049	TST	thiosulfate sulfurtransferase (rhodanese)	ENSGALG00000012490	C22orf33		0.74	0.04
PREDICTED: Gallus gallus similar to KIAA1244 (LOC421681), mRNA	421681	LOC421681	similar to KIAA1244	ENSGALG00000013846	KIAA1244		0.74	0.04
Gallus gallus telomerase reverse transcriptase (TERT), mRNA	420972	TERT	telomerase reverse transcriptase	ENSGALG00000013183	NP_001026178.1	Telomerase reverse transcriptase variant 13 (Telomerase reverse transcriptase variant 10) (Fragment). [Source:Uniprot/SPTREMBL;Acc:Q2XSY0]	0.74	0.04
Gallus gallus finished cDNA, clone ChEST563l4	NA						0.74	0.04
PREDICTED: Gallus gallus similar to GT334 protein (LOC771556), mRNA	771556	LOC771556	similar to GT334 protein	ENSGALG00000022803			0.74	0.04
PREDICTED: Gallus gallus similar to HMG2L1 (LOC418059), mRNA	418059	HMG2L1	high-mobility group protein 2-like 1	ENSGALG00000012556	HMG2L1		0.74	0.04
PREDICTED: Gallus gallus similar to MutS homolog 4 (E. coli) (LOC424725), mRNA	424725	MSH4	mutS homolog 4 (E. coli)	ENSGALG00000011392	MSH4		0.74	0.04
PREDICTED: Gallus gallus similar to RNA binding motif protein 4B (LOC425562), mRNA	425562	LOC425562	similar to RNA binding motif protein 4B				0.74	0.04
Gallus gallus finished cDNA, clone ChEST356j2	419586	LOC419586	similar to LOC56181 protein	ENSGALG00000000998	FAM54B		0.74	0.04
Gallus gallus finished cDNA, clone ChEST735g14	NA						0.74	0.04
Gallus gallus finished cDNA, clone ChEST411f13	423655	JMJD1C	jumonji domain containing 1C	ENSGALG00000002942	JMJD1C		0.74	0.05
PREDICTED: Gallus gallus similar to MGC86278 protein (LOC417571), mRNA	417571	PIGS	phosphatidylinositol glycan anchor biosynthesis, class S	ENSGALG00000003665	PIGS		0.75	0.04
Gallus gallus calpastatin mRNA, partial cds	427121	CAST	calpastatin	ENSGALG00000014682	A1E134_CHICK		0.75	0.04
Gallus gallus finished cDNA, clone ChEST760o24	NA						0.75	0.04
Gallus gallus mRNA for hypothetical protein, clone 38i14	422103	LRRC59	leucine rich repeat containing 59	ENSGALG00000007673	LRC59_CHICK	Leucine-rich repeat-containing protein 59. [Source:Uniprot/SWISSPROT;Acc:Q5F334]	0.75	0.04
Gallus gallus finished cDNA, clone ChEST231m8	427327	RASA1	RAS p21 protein activator (GTPase activating protein) 1				0.75	0.04
PREDICTED: Gallus gallus hypothetical protein LOC772269 (LOC772269), mRNA	772269	LOC772269	hypothetical protein LOC772269	ENSGALG00000009128			0.75	0.04
Gallus gallus integrin-linked kinase (ILK), mRNA	374018	ILK	integrin-linked kinase	ENSGALG00000017335	NP_989525.1	integrin-linked kinase [Source:RefSeq_peptide;Acc:NP_989525]	0.75	0.04
Gallus gallus finished cDNA, clone ChEST1022i6	NA						0.75	0.04
PREDICTED: Gallus gallus similar to Nedd4 family interacting protein 1 (LOC416342), mRNA	416342	NDFIP1	Nedd4 family interacting protein 1	ENSGALG00000007327	NDFIP1		0.75	0.04
PREDICTED: Gallus gallus glutathione S-transferase omega 1, transcript variant 1 (GSTO1), mRNA	423881	GSTO1	glutathione S-transferase omega 1	ENSGALG00000008409			0.75	0.04
Gallus gallus finished cDNA, clone ChEST793f14	420099	MED16	mediator complex subunit 16				0.75	0.04
Gallus gallus finished cDNA, clone ChEST1017a5	NA			ENSGALG00000014537	BMF		0.75	0.04
Gallus gallus finished cDNA, clone ChEST115h7	419402	RCJMB04_6n13	guanine nucleotide binding protein (G protein), beta polypeptide 1	ENSGALG00000001334	NP_001012853.1	Hypothetical protein. [Source:Uniprot/SPTREMBL;Acc:Q5ZL15]	0.75	0.04
PREDICTED: Gallus gallus cullin 5 (CUL5), mRNA	418969	CUL5	cullin 5	ENSGALG00000017165	CUL5	Cullin-5 (CUL-5) (Vasopressin-activated calcium-mobilizing receptor) (VACM-1). [Source:Uniprot/SWISSPROT;Acc:Q93034] [from human gene ENSG00000166266]	0.75	0.04
PREDICTED: Gallus gallus similar to ligase I (LOC430516), mRNA	430516	LOC430516	similar to ligase I				0.75	0.04
Gallus gallus finished cDNA, clone ChEST610a12	421626	KATNA1	katanin p60 (ATPase-containing) subunit A 1	ENSGALG00000012378	NP_001038113.1	P60 katanin. [Source:Uniprot/SPTREMBL;Acc:Q1HGK7]	0.75	0.04
Gallus gallus finished cDNA, clone ChEST800c1	417820	TMEM5	transmembrane protein 5				0.75	0.04
Gallus gallus finished cDNA, clone ChEST334g16	420581	ICA1	islet cell autoantigen 1, 69kDa	ENSGALG00000010708	ICA1		0.75	0.04
PREDICTED: Gallus gallus similar to chromosome 6 open reading frame 60 (LOC421727), mRNA	421727	LOC421727	similar to chromosome 6 open reading frame 60	ENSGALG00000014881	C6orf60		0.75	0.05
Gallus gallus finished cDNA, clone ChEST902p10	423327	GARNL1	GTPase activating Rap/RanGAP domain-like 1	ENSGALG00000010088	GARNL1		0.75	0.05
PREDICTED: Gallus gallus similar to Chromodomain helicase DNA binding protein 4 (LOC418278), mRNA	418278	LOC418278	similar to Chromodomain helicase DNA binding protein 4	ENSGALG00000013565	CHD4		0.75	0.05
	NA			ENSGALG00000001790	NP_001073979.2		0.75	0.05
Gallus gallus finished cDNA, clone ChEST370o14	396280	RPL27	ribosomal protein L27	ENSGALG00000002837	RL27_CHICK	60S ribosomal protein L27. [Source:Uniprot/SWISSPROT;Acc:P61355]	0.75	0.05
Gallus gallus finished cDNA, clone ChEST68o5	417106	RABGAP1	RAB GTPase activating protein 1	ENSGALG00000001225	RABGAP1		0.75	0.05
Gallus gallus finished cDNA, clone ChEST864d18	NA						0.75	0.05
PREDICTED: Gallus gallus similar to Chromosome 12 open reading frame 43 (LOC416966), mRNA	416966	LOC416966	similar to Chromosome 12 open reading frame 43	ENSGALG00000006965	C12orf43		0.76	0.03
Gallus gallus SRY (sex determining region Y)-box 3 (SOX3), mRNA	374019	SOX3	SRY (sex determining region Y)-box 3	ENSGALG00000007243	CH03_CHICK	SRY-related protein CH3 (Fragment). [Source:Uniprot/SWISSPROT;Acc:P40667]	0.76	0.03
PREDICTED: Gallus gallus similar to succinic semialdehyde dehydrogenase (LOC420818), mRNA	420818	ALDH5A1	aldehyde dehydrogenase 5 family, member A1 (succinate-semialdehyde dehydrogenase)	ENSGALG00000012663	ALDH5A1		0.76	0.03
Gallus gallus finished cDNA, clone ChEST87l5	423020	PDDC1	Parkinson disease 7 domain containing 1				0.76	0.03
Gallus gallus finished cDNA, clone ChEST802h8	419303	ACOT8	acyl-CoA thioesterase 8	ENSGALG00000006842	ACOT8		0.76	0.03
PREDICTED: Gallus gallus thioredoxin-like 1 (TXNL1), mRNA	426854	TXNL1	thioredoxin-like 1	ENSGALG00000002948	TXNL1	Thioredoxin-like protein 1 (32 kDa thioredoxin-related protein). [Source:Uniprot/SWISSPROT;Acc:O43396] [from human gene ENSG00000091164]	0.76	0.03
PREDICTED: Gallus gallus A kinase (PRKA) anchor protein 7 (AKAP7), mRNA	426926	AKAP7	A kinase (PRKA) anchor protein 7	ENSGALG00000002732			0.76	0.03
PREDICTED: Gallus gallus similar to mitogen-activated protein kinase 12 (LOC769763), mRNA	769763	MAPK12	mitogen-activated protein kinase 12	ENSGALG00000019384			0.76	0.04
PREDICTED: Gallus gallus similar to chromosome 20 open reading frame 52 (LOC768833), mRNA	768833	LOC768833	similar to chromosome 20 open reading frame 52	ENSGALG00000001556	C20orf52		0.76	0.04
PREDICTED: Gallus gallus similar to amino acid feature: cytoplasmic domain, aa 1 .. 91; amino acid feature: extracellular domain, aa 115 .. 257; amino acid feature: lectin-like domain, aa 128 .. 243; amino acid feature: transmembrane domain, aa 92 .. 114 (LOC776463), mRNA	776463	LOC776463	similar to amino acid feature: cytoplasmic domain, aa 1 .. 91; amino acid feature: extracellular domain, aa 115 .. 257; amino acid feature: lectin-like domain, aa 128 .. 243; amino acid feature: transmembrane domain, aa 92 .. 114				0.76	0.04
Gallus gallus actin filament associated protein 1 (AFAP1), mRNA	374034	AFAP1	actin filament associated protein 1	ENSGALG00000015556	NP_989536.1	actin filament associated protein [Source:RefSeq_peptide;Acc:NP_989536]	0.76	0.04
Gallus gallus finished cDNA, clone ChEST375c20	422860	LOC422860	similar to Hypothetical protein KIAA0232	ENSGALG00000015538	K0232_HUMAN		0.76	0.04
Gallus gallus finished cDNA, clone ChEST397b17	771554	WDR68	WD repeat domain 68	ENSGALG00000000510	Q5ZIT1_CHICK	Hypothetical protein. [Source:Uniprot/SPTREMBL;Acc:Q5ZIT1]	0.76	0.04
Gallus gallus finished cDNA, clone ChEST153j6	NA						0.76	0.04
Gallus gallus xylosylprotein beta 1,4-galactosyltransferase, polypeptide 7 (galactosyltransferase I) (B4GALT7), mRNA	416359	B4GALT7	xylosylprotein beta 1,4-galactosyltransferase, polypeptide 7 (galactosyltransferase I)	ENSGALG00000024259	NP_001035000.1	Beta1,4-galactosyltransferase 7 (EC 2.4.1.133). [Source:Uniprot/SPTREMBL;Acc:Q2HPN7]	0.76	0.05
Gallus gallus finished cDNA, clone ChEST608k7	395970	FTH1	ferritin, heavy polypeptide 1	ENSGALG00000007220	FRIH_CHICK	Ferritin heavy chain (EC 1.16.3.1) (Ferritin H subunit). [Source:Uniprot/SWISSPROT;Acc:P08267]	0.76	0.05
Gallus gallus finished cDNA, clone ChEST488a4	NA						0.77	0.03
Gallus gallus similar to hypothetical protein MGC24665 (LOC416628), mRNA	416628	LOC416628	similar to hypothetical protein MGC24665	ENSGALG00000007155	NP_001006174.1	Hypothetical protein. [Source:Uniprot/SPTREMBL;Acc:Q5ZM20]	0.77	0.03
Gallus gallus EKN1 mRNA, complete cds	415409	DYX1C1	dyslexia susceptibility 1 candidate 1	ENSGALG00000004387	NP_001008674.1	EKN1. [Source:Uniprot/SPTREMBL;Acc:Q5QIE2]	0.77	0.03
Gallus gallus finished cDNA, clone ChEST957b7	NA						0.77	0.03
Gallus gallus finished cDNA, clone ChEST492k14	417177	LOC417177	similar to mKIAA0515 protein	ENSGALG00000003776	KIAA0515		0.77	0.03
Gallus gallus finished cDNA, clone ChEST439o17	NA						0.77	0.03
PREDICTED: Gallus gallus MYST histone acetyltransferase (monocytic leukemia) 3 (MYST3), mRNA	426789	MYST3	MYST histone acetyltransferase (monocytic leukemia) 3	ENSGALG00000003641	MYST3		0.77	0.03
PREDICTED: Gallus gallus hypothetical LOC420851 (LOC420851), mRNA	420851	LOC420851	hypothetical LOC420851	ENSGALG00000012729			0.77	0.03
PREDICTED: Gallus gallus hypothetical LOC424715 (LOC424715), mRNA	424715	ANKRD13C	ankyrin repeat domain 13C				0.77	0.03
Gallus gallus finished cDNA, clone ChEST65e21	419384	LOC419384	similar to hypothetical protein LOC127262				0.77	0.04
Gallus gallus mRNA for hypothetical protein, clone 6o1	424136	RCJMB04_6o1	heterogeneous nuclear ribonucleoprotein A3				0.77	0.04
Gallus gallus finished cDNA, clone ChEST372f8	NA						0.77	0.04
Gallus gallus vascular endothelial growth factor A (VEGFA), mRNA	395909	VEGFA	vascular endothelial growth factor A	ENSGALG00000010290	VEGFA_CHICK	Vascular endothelial growth factor A precursor (VEGF-A) (Vascular permeability factor) (VPF). [Source:Uniprot/SWISSPROT;Acc:P67964]	0.77	0.04
PREDICTED: Gallus gallus dopey family member 2 (DOPEY2), mRNA	418513	RCJMB04_4p3	dopey family member 2	ENSGALG00000016036	DOPEY2		0.77	0.04
PREDICTED: Gallus gallus similar to GRIP and coiled-coil domain-containing 2 (LOC428014), mRNA	428014	GCC2	GRIP and coiled-coil domain containing 2	ENSGALG00000016806	GCC2	Ran-binding protein 2-like 4 (RanBP2L4). [Source:Uniprot/SWISSPROT;Acc:Q4ZG46] [from human gene ENSG00000135968]	0.77	0.04
PREDICTED: Gallus gallus programmed cell death 5 (PDCD5), mRNA	415765	PDCD5	programmed cell death 5				0.77	0.04
PREDICTED: Gallus gallus La ribonucleoprotein domain family, member 5 (LARP5), mRNA	420457	LARP5	La ribonucleoprotein domain family, member 5				0.77	0.05
Gallus gallus CDK2-associated protein 1 (CDK2AP1), mRNA	416826	RCJMB04_1k9	CDK2-associated protein 1	ENSGALG00000003410	NP_001034353.1	Hypothetical protein. [Source:Uniprot/SPTREMBL;Acc:Q5ZMM0]	0.77	0.05
PREDICTED: Gallus gallus structural maintenance of chromosomes 6 (SMC6), mRNA	421950	SMC6	structural maintenance of chromosomes 6	ENSGALG00000016467	SMC6		0.78	0.03
PREDICTED: Gallus gallus similar to supervillin (archvillin) (SVIL) (LOC420475), mRNA	420475	SVIL	supervillin	ENSGALG00000007331	SVIL		0.78	0.03
PREDICTED: Gallus gallus hypothetical gene supported by CR386894 (LOC420707), mRNA	420707	LOC420707	hypothetical gene supported by CR386894				0.78	0.03
PREDICTED: Gallus gallus similar to hypothetical protein FLJ20580 (LOC424650), mRNA	424650	LOC424650	similar to hypothetical protein FLJ20580	ENSGALG00000010684	C1orf123		0.78	0.03
Gallus gallus finished cDNA, clone ChEST711f1	424286	MGAT5	mannosyl (alpha-1,6-)-glycoprotein beta-1,6-N-acetyl-glucosaminyltransferase	ENSGALG00000012187	MGAT5		0.78	0.03
PREDICTED: Gallus gallus hypothetical LOC421371 (LOC421371), mRNA	421371	LOC421371	hypothetical LOC421371	ENSGALG00000009822	C1orf75		0.78	0.03
Gallus gallus mRNA for hypothetical protein, clone 9l4	417811	RPAP3	RNA polymerase II associated protein 3	ENSGALG00000009743	NP_001006231.1	Hypothetical protein. [Source:Uniprot/SPTREMBL;Acc:Q5ZKQ3]	0.78	0.03
PREDICTED: Gallus gallus similar to RIKEN cDNA 1200016B10 (LOC426861), mRNA	426861	LOC426861	similar to RIKEN cDNA 1200016B10				0.78	0.03
Gallus gallus finished cDNA, clone ChEST128f23	427263	PSAT1	phosphoserine aminotransferase 1				0.78	0.03
Gallus gallus sorcin (SRI), mRNA	420538	RCJMB04_3f15	sorcin	ENSGALG00000008985	Q5ZM28_CHICK	Hypothetical protein. [Source:Uniprot/SPTREMBL;Acc:Q5ZM28]	0.78	0.03
Gallus gallus mRNA for hypothetical protein, clone 13l5	415947	RCJMB04_13l5	RNA binding motif protein 5	ENSGALG00000004626	RBM5		0.78	0.03
PREDICTED: Gallus gallus hypothetical LOC417112 (LOC417112), mRNA	417112	NDUFA8	NADH dehydrogenase (ubiquinone) 1 alpha subcomplex, 8, 19kDa	ENSGALG00000001355	NDUFA8	NADH-ubiquinone oxidoreductase 19 kDa subunit (EC 1.6.5.3) (EC 1.6.99.3) (Complex I-19KD) (CI-19KD) (Complex I-PGIV) (CI-PGIV). [Source:Uniprot/SWISSPROT;Acc:P51970] [from human gene ENSG00000119421]	0.78	0.03
PREDICTED: Gallus gallus similar to Phosphatidic acid phosphatase type 2B (LOC424666), mRNA	424666	PPAP2B	phosphatidic acid phosphatase type 2B				0.78	0.03
Gallus gallus finished cDNA, clone ChEST106b15	421497	AKT3	v-akt murine thymoma viral oncogene homolog 3 (protein kinase B, gamma)	ENSGALG00000010709	AKT3		0.78	0.03
Gallus gallus finished cDNA, clone ChEST848l8	NA						0.78	0.03
Gallus gallus finished cDNA, clone ChEST811l24	419767	RNF214	ring finger protein 214	ENSGALG00000007277	RNF214		0.78	0.03
Gallus gallus BCL2-antagonist/killer 1 (BAK1), mRNA	419912	RCJMB04_3p2	BCL2-antagonist/killer 1	ENSGALG00000003182	NP_001026091.1	Hypothetical protein. [Source:Uniprot/SPTREMBL;Acc:Q5F404]	0.78	0.04
	NA						0.78	0.04
PREDICTED: Gallus gallus similar to LOC129881 protein (LOC424161), mRNA	424161	LOC424161	similar to LOC129881 protein	ENSGALG00000009824	Q6PJF6_HUMAN		0.78	0.05
Gallus gallus estrogen receptor binding site associated, antigen, 9 (EBAG9), mRNA	420276	RCJMB04_33j16	estrogen receptor binding site associated, antigen, 9	ENSGALG00000016107	NP_001026120.1	Hypothetical protein. [Source:Uniprot/SPTREMBL;Acc:Q5ZHS9]	0.78	0.05
Gallus gallus finished cDNA, clone ChEST646a20	419630	PSMB2	proteasome (prosome, macropain) subunit, beta type, 2	ENSGALG00000002373	PSMB2		0.78	0.05
Gallus gallus finished cDNA, clone ChEST97n8	416824	LOC416824	similar to hypothetical protein MGC7036	ENSGALG00000003321	NP_659495.1		0.78	0.05
PREDICTED: Gallus gallus similar to endosomal protein (LOC417896), mRNA	417896	EEA1	early endosome antigen 1	ENSGALG00000011280	EEA1		0.78	0.05
Gallus gallus finished cDNA, clone ChEST868h4	420835	NOL7	nucleolar protein 7, 27kDa	ENSGALG00000012695	NOL7		0.78	0.05
PREDICTED: Gallus gallus similar to centrosome and spindle pole associated protein 1 (LOC420169), mRNA	420169	CSPP1	centrosome and spindle pole associated protein 1	ENSGALG00000014557			0.79	0.03
Gallus gallus mRNA for hypothetical protein, clone 4o23	418595	PDK3	pyruvate dehydrogenase kinase, isozyme 3	ENSGALG00000016323	NP_001006259.1	Hypothetical protein. [Source:Uniprot/SPTREMBL;Acc:Q5ZLT2]	0.79	0.03
Gallus gallus finished cDNA, clone ChEST461j18	422151	LOC422151	similar to FNDC3 protein	ENSGALG00000004169			0.79	0.03
Gallus gallus finished cDNA, clone ChEST965m13	422351	PSMD10	proteasome (prosome, macropain) 26S subunit, non-ATPase, 10	ENSGALG00000008287	PSMD10		0.79	0.03
PREDICTED: Gallus gallus similar to family with sequence similarity 44, member A (LOC422838), mRNA	422838	LOC422838	similar to family with sequence similarity 44, member A	ENSGALG00000014919			0.79	0.03
Gallus gallus mRNA for human bbc1 (breast basic conserved gene) product homologue, complete cds, clone CLFEST14	395849	RPL13	ribosomal protein L13	ENSGALG00000006179	RL13_CHICK	60S ribosomal protein L13 (Breast basic conserved protein 1). [Source:Uniprot/SWISSPROT;Acc:P41125]	0.79	0.03
Gallus gallus finished cDNA, clone ChEST148l14	421260	C20orf23	chromosome 20 open reading frame 23	ENSGALG00000008725	C20orf23		0.79	0.03
Gallus gallus finished cDNA, clone ChEST936c12	NA						0.79	0.03
Gallus gallus finished cDNA, clone ChEST32a15	395073	FUT10	fucosyltransferase 10 (alpha (1,3) fucosyltransferase)	ENSGALG00000015399	NP_989761.1	putative alpha3-fucosyltransferase [Source:RefSeq_peptide;Acc:NP_989761]	0.79	0.03
Gallus gallus similar to ubiquitin specific proteinase 45 (LOC421793), mRNA	421793	RCJMB04_1i6	similar to ubiquitin specific proteinase 45	ENSGALG00000015478	NP_001026250.1	Hypothetical protein. [Source:Uniprot/SPTREMBL;Acc:Q5ZMP4]	0.79	0.03
Gallus gallus mRNA for hypothetical protein, clone 32b9	NA						0.79	0.03
PREDICTED: Gallus gallus WD and tetratricopeptide repeats 1 (WDTC1), mRNA	419581	WDTC1	WD and tetratricopeptide repeats 1				0.79	0.03
PREDICTED: Gallus gallus hypothetical LOC421870, transcript variant 1 (LOC421870), mRNA	421870	LOC421870	hypothetical LOC421870				0.79	0.04
PREDICTED: Gallus gallus similar to SOCS box containing protein RAR3 (LOC769960), mRNA	769960	RAB40C	RAB40C, member RAS oncogene family	ENSGALG00000001980	RAB40C		0.79	0.04
PREDICTED: Gallus gallus similar to myosin IXB (LOC420135), mRNA	420135	MYO9B	myosin IXB	ENSGALG00000003717	MYO9B		0.79	0.04
Gallus gallus finished cDNA, clone ChEST515b15	421995	HADHB	hydroxyacyl-Coenzyme A dehydrogenase/3-ketoacyl-Coenzyme A thiolase/enoyl-Coenzyme A hydratase (trifunctional protein), beta subunit	ENSGALG00000016555	HADHB		0.79	0.05
Gallus gallus finished cDNA, clone ChEST504m4	420065	NDUFA7	NADH dehydrogenase (ubiquinone) 1 alpha subcomplex, 7, 14.5kDa				0.8	0.03
PREDICTED: Gallus gallus sorting nexin 6 (SNX6), mRNA	423319	EAPP	E2F-associated phosphoprotein	ENSGALG00000010007	EAPP		0.8	0.03
	NA						0.8	0.03
PREDICTED: Gallus gallus similar to thiazide-sensitive Na-Cl (LOC415692), mRNA	415692	SLC12A3	solute carrier family 12 (sodium/chloride transporters), member 3	ENSGALG00000002957	SLC12A3		0.8	0.03
Gallus gallus protein tyrosine phosphatase, receptor type, J (PTPRJ), mRNA	395330	PTPRJ	protein tyrosine phosphatase, receptor type, J	ENSGALG00000006382			0.8	0.03
Gallus gallus finished cDNA, clone ChEST126b14	421880	BAG2	BCL2-associated athanogene 2				0.8	0.03
Gallus gallus finished cDNA, clone ChEST859c24	NA			ENSGALG00000008038	SF3B1		0.8	0.03
Gallus gallus finished cDNA, clone ChEST28c10	395999	HMGN1	high-mobility group nucleosome binding domain 1	ENSGALG00000016067	HMGN1_CHICK	Nonhistone chromosomal protein HMG-14B. [Source:Uniprot/SWISSPROT;Acc:P12274]	0.8	0.04
Gallus gallus finished cDNA, clone ChEST799h11	NA						0.8	0.04
Gallus gallus finished cDNA, clone ChEST462o22	419761	REXO2	REX2, RNA exonuclease 2 homolog (S. cerevisiae)	ENSGALG00000007024	REXO2		0.81	0.02
Gallus gallus finished cDNA, clone ChEST547h24	423852	LOC423852	DPCD protein	ENSGALG00000007753	Q5ZKZ0_CHICK	Hypothetical protein. [Source:Uniprot/SPTREMBL;Acc:Q5ZKZ0]	0.81	0.02
Gallus gallus finished cDNA, clone ChEST165o21	415825	COX4NB	COX4 neighbor	ENSGALG00000005744	COX4NB	Neighbor of COX4. [Source:Uniprot/SWISSPROT;Acc:O43402] [from human gene ENSG00000131148]	0.81	0.02
Gallus gallus mRNA for hypothetical protein, clone 2g4	423421	ITPK1	inositol 1,3,4-triphosphate 5/6 kinase	ENSGALG00000010827	ITPK1_CHICK	Inositol-tetrakisphosphate 1-kinase (EC 2.7.1.134) (Inositol- triphosphate 5/6-kinase) (EC 2.7.1.-) (Inositol 1,3,4-trisphosphate 5/6-kinase). [Source:Uniprot/SWISSPROT;Acc:Q5F480]	0.81	0.02
PREDICTED: Gallus gallus sperm associated antigen 9 (SPAG9), mRNA	422095	SPAG9	sperm associated antigen 9	ENSGALG00000007352	SPAG9		0.81	0.02
Gallus gallus mRNA for hypothetical protein, clone 19f10	771726	RCJMB04_19f10	ring finger and CHY zinc finger domain containing 1	ENSGALG00000023335	Q5ZJC3_CHICK	Hypothetical protein. [Source:Uniprot/SPTREMBL;Acc:Q5ZJC3]	0.81	0.03
Gallus gallus finished cDNA, clone ChEST683j9	NA						0.81	0.03
Gallus gallus similar to hypothetical protein FLJ11730 (LOC419617), mRNA	419617	RCJMB04_23a7	similar to hypothetical protein FLJ11730	ENSGALG00000002013	CA149_CHICK	Hypothetical protein. [Source:Uniprot/SPTREMBL;Acc:Q5ZIX3]	0.81	0.03
PREDICTED: Gallus gallus hypothetical protein LOC769700, transcript variant 2 (LOC769700), mRNA	769700	MRPL17	mitochondrial ribosomal protein L17	ENSGALG00000002605	MRPL17	mitochondrial ribosomal protein L17 [Source:RefSeq_peptide;Acc:NP_071344] [from human gene ENSG00000158042]	0.81	0.03
Gallus gallus partial mRNA for hypothetical protein, clone 23c10	416778	RCJMB04_1d3	septin 5	ENSGALG00000001688	NP_001025825.1	Hypothetical protein. [Source:Uniprot/SPTREMBL;Acc:Q5F4B7]	0.81	0.03
PREDICTED: Gallus gallus SH2B adaptor protein 2 (SH2B2), mRNA	417508	PRKRIP1	PRKR interacting protein 1 (IL11 inducible)	ENSGALG00000001833	Q5ZKU0_CHICK	similar to adaptor protein with pleckstrin homology and src homology 2 domains [Source:RefSeq_peptide;Acc:NP_001006214]	0.81	0.03
PREDICTED: Gallus gallus similar to M-phase phosphoprotein 1 (LOC777157), partial mRNA	777157	LOC777157	similar to M-phase phosphoprotein 1				0.81	0.03
Gallus gallus mRNA for hypothetical protein, clone 10e8	424226	ERCC3	excision repair cross-complementing rodent repair deficiency, complementation group 3	ENSGALG00000011515	NP_001006523.1	Hypothetical protein. [Source:Uniprot/SPTREMBL;Acc:Q5ZKK7]	0.81	0.04
Gallus gallus finished cDNA, clone ChEST164c6	424227	CYP27C1	cytochrome P450, family 27, subfamily C, polypeptide 13	ENSGALG00000011532	NP_001001665.2		0.81	0.04
Gallus gallus finished cDNA, clone ChEST83i2	395156	CRMP1	collapsin response mediator protein 1	ENSGALG00000015042	NP_989826.1	collapsin response mediator protein-1B [Source:RefSeq_peptide;Acc:NP_989826]	0.81	0.05
PREDICTED: Gallus gallus C1q domain containing 1 (C1QDC1), mRNA	418141	CAPRIN2	caprin family member 2	ENSGALG00000012947	CAPRIN2		0.82	0.02
Gallus gallus nonhistone chromosomal protein HMG-14A (LOC422278), mRNA	422278	LOC422278	nonhistone chromosomal protein HMG-14A	ENSGALG00000007131	HM14A_CHICK	Nonhistone chromosomal protein HMG-14A. [Source:Uniprot/SWISSPROT;Acc:P12902]	0.82	0.02
Gallus gallus finished cDNA, clone ChEST583p18	NA						0.82	0.02
PREDICTED: Gallus gallus hypothetical LOC426287 (LOC426287), mRNA	426287	MMAB	methylmalonic aciduria (cobalamin deficiency) cblB type				0.82	0.02
Gallus gallus inhibitor of DNA binding 1, dominant negative helix-loop-helix protein (ID1), mRNA	395282	ID1	inhibitor of DNA binding 1, dominant negative helix-loop-helix protein	ENSGALG00000006210	NP_989921.1	helix-loop-helix protein [Source:RefSeq_peptide;Acc:NP_989921]	0.82	0.02
Gallus gallus mRNA for hypothetical protein, clone 32c16	415876	DHODH	dihydroorotate dehydrogenase	ENSGALG00000000802	NP_001006131.1	Hypothetical protein. [Source:Uniprot/SPTREMBL;Acc:Q5ZHY0]	0.82	0.02
Gallus gallus finished cDNA, clone ChEST92p15	416495	ATP5J2	ATP synthase, H+ transporting, mitochondrial F0 complex, subunit F2	ENSGALG00000004717			0.82	0.03
Gallus gallus mRNA for hypothetical protein, clone 31j17	426493	RCJMB04_31j17	suppressor of Ty 5 homolog (S. cerevisiae)				0.82	0.03
PREDICTED: Gallus gallus hypothetical LOC415984 (LOC415984), mRNA	415984	WNK2	WNK lysine deficient protein kinase 2	ENSGALG00000005210	WNK2		0.82	0.03
PREDICTED: Gallus gallus hypothetical protein LOC771836 (LOC771836), mRNA	771836	LOC771836	hypothetical protein LOC771836				0.82	0.03
Gallus gallus partial mRNA for insulin-like growth factor binding protein 2 (IGFBP2 gene)	396315	IGFBP2	insulin-like growth factor binding protein 2, 36kDa				0.82	0.04
PREDICTED: Gallus gallus similar to Golgi autoantigen, golgin subfamily a, 3 (LOC416791), mRNA	416791	GOLGA3	golgi autoantigen, golgin subfamily a, 3	ENSGALG00000002158	GOLGA3		0.82	0.04
PREDICTED: Gallus gallus similar to LOC495522 protein (LOC429084), mRNA	429084	F3	coagulation factor III (thromboplastin, tissue factor)	ENSGALG00000005619	F3		0.82	0.05
PREDICTED: Gallus gallus hypothetical LOC424795 (LOC424795), mRNA	424795	MRPL44	mitochondrial ribosomal protein L44	ENSGALG00000003067	MRPL44		0.82	0.05
Gallus gallus finished cDNA, clone ChEST465i12	396005	TSC22D1	TSC22 domain family, member 1				0.83	0.02
PREDICTED: Gallus gallus similar to AP-3 complex beta3A subunit (LOC427646), mRNA	427646	LOC427646	similar to AP-3 complex beta3A subunit	ENSGALG00000004390	XR_027204.1		0.83	0.02
PREDICTED: Gallus gallus similar to Peroxisome proliferator-activated receptor-binding protein (PBP) (PPAR-binding protein) (Thyroid hormone receptor-associated protein complex 220 kDa component) (Trap220) (Thyroid receptor-interacting protein 2) (TRIP-2) (p53 regulatory p... (LOC420004), mRNA	420004	MED1	mediator complex subunit 1	ENSGALG00000001708			0.83	0.02
PREDICTED: Gallus gallus similar to J-type co-chaperone HSC20; HSCB (LOC768938), mRNA	768938	LOC768938	similar to J-type co-chaperone HSC20; HSCB	ENSGALG00000005706	HSCB		0.83	0.02
Gallus gallus finished cDNA, clone ChEST819a3	NA						0.83	0.02
Gallus gallus mRNA for hypothetical protein, clone 21c11	NA						0.83	0.02
Gallus gallus finished cDNA, clone ChEST1016f12	429105	LOC429105	similar to RIKEN cDNA 2010305A19	ENSGALG00000010637	C1orf163		0.83	0.02
Gallus gallus finished cDNA, clone ChEST978c20	418662	CD99	CD99 molecule				0.83	0.02
PREDICTED: Gallus gallus similar to ceramide kinase-like protein (LOC424120), mRNA	424120	CERKL	ceramide kinase-like	ENSGALG00000008910	CERKL		0.83	0.02
PREDICTED: Gallus gallus similar to Expressed sequence AW146242 (LOC776358), mRNA	776358	LOC776358	similar to Expressed sequence AW146242				0.83	0.02
Gallus gallus finished cDNA, clone ChEST978n20	421193	USP34	ubiquitin specific peptidase 34	ENSGALG00000004455	USP34		0.83	0.02
PREDICTED: Gallus gallus similar to MGC83830 protein (LOC427220), mRNA	427220	LOC427220	similar to MGC83830 protein	ENSGALG00000015020	TMEM171		0.83	0.02
Gallus gallus GCN5 general control of amino-acid synthesis 5-like 2 (yeast) (GCN5L2), mRNA	374232	GCN5L2	GCN5 general control of amino-acid synthesis 5-like 2 (yeast)	ENSGALG00000006326	MIF_CHICK	Macrophage migration inhibitory factor (MIF) (Phenylpyruvate tautomerase) (EC 5.3.2.1). [Source:Uniprot/SWISSPROT;Acc:Q02960]	0.83	0.03
Gallus gallus mRNA for hypothetical protein, clone 20p1	771794	DENR	density-regulated protein	ENSGALG00000003795	DENR_CHICK	Density-regulated protein (DRP). [Source:Uniprot/SWISSPROT;Acc:Q5ZJ39]	0.83	0.03
Gallus gallus mRNA for hypothetical protein, clone 33p3	427284	RCJMB04_33p3	clathrin, light chain (Lca)	ENSGALG00000015326	NP_001034402.1	Hypothetical protein. [Source:Uniprot/SPTREMBL;Acc:Q5ZHR7]	0.83	0.03
PREDICTED: Gallus gallus similar to zinc finger FEZL (LOC416074), mRNA	416074	FEZF2	FEZ family zinc finger 2	ENSGALG00000007184	FEZF2		0.83	0.03
Gallus gallus finished cDNA, clone ChEST739b3	NA						0.83	0.03
Gallus gallus Fz-10 mRNA for Frizzled-10, complete cds	373885	FZD10	frizzled homolog 10 (Drosophila)	ENSGALG00000002652	FZD10_CHICK	Frizzled-10 precursor (Fz-10) (cFz-10). [Source:Uniprot/SWISSPROT;Acc:Q9PWH2]	0.83	0.04
PREDICTED: Gallus gallus similar to autocrine motility factor receptor (LOC415697), mRNA	415697	AMFR	autocrine motility factor receptor	ENSGALG00000003084	NUDT21		0.83	0.04
PREDICTED: Gallus gallus similar to PRYA1876, transcript variant 1 (LOC427696), mRNA	427696	ATPBD1C	ATP binding domain 1 family, member C	ENSGALG00000003807	ATPBD1C		0.84	0.02
	NA			ENSGALG00000017357			0.84	0.02
Gallus gallus finished cDNA, clone ChEST658o3	NA						0.84	0.02
Gallus gallus finished cDNA, clone ChEST734n15	422587	NUDT9	nudix (nucleoside diphosphate linked moiety X)-type motif 9	ENSGALG00000010932	NUDT9		0.84	0.02
Gallus gallus finished cDNA, clone ChEST423a13	NA						0.84	0.02
PREDICTED: Gallus gallus similar to KIAA1824 protein (LOC428876), mRNA	428876	WDR22	WD repeat domain 22	ENSGALG00000009463	WDR22		0.84	0.02
PREDICTED: Gallus gallus similar to DVL-binding protein DAPLE (LOC423410), mRNA	423410	CCDC88C	coiled-coil domain containing 88C	ENSGALG00000010715	KIAA1509		0.84	0.02
Gallus gallus finished cDNA, clone ChEST872b19	420457	LARP5	La ribonucleoprotein domain family, member 5	ENSGALG00000006672	LARP5		0.84	0.02
PREDICTED: Gallus gallus kinesin family member 5B (KIF5B), mRNA	420472	KIF5B	kinesin family member 5B	ENSGALG00000007215	KIF5B		0.84	0.02
Gallus gallus mRNA for hypothetical protein, clone 25i24	415927	RCJMB04_25i24	TRAF interacting protein	ENSGALG00000002908	NP_001025757.1	Hypothetical protein. [Source:Uniprot/SPTREMBL;Acc:Q5ZIK1]	0.84	0.02
Gallus gallus finished cDNA, clone ChEST485k11	NA						0.84	0.03
Gallus gallus neuregulin 4 (NRG4), mRNA	415354	RCJMB04_16f13	neuregulin 4	ENSGALG00000002952	NM_001030544.1		0.84	0.03
Gallus gallus finished cDNA, clone ChEST634c19	421930	IAH1	isoamyl acetate-hydrolyzing esterase 1 homolog (S. cerevisiae)	ENSGALG00000016425	Q6PCA9_HUMAN		0.84	0.03
Gallus gallus finished cDNA, clone ChEST334k7	415569	UACA	uveal autoantigen with coiled-coil domains and ankyrin repeats	ENSGALG00000008143	UACA		0.84	0.03
PREDICTED: Gallus gallus hypothetical LOC417717 (LOC417717), mRNA	417717	ZRF1	zuotin related factor 1	ENSGALG00000008280	PMPCB		0.84	0.04
Gallus gallus lactamase, beta (LACTB), mRNA	415373	RCJMB04_13o11	lactamase, beta	ENSGALG00000003456	CA12		0.84	0.05
PREDICTED: Gallus gallus similar to GATAD1 protein (LOC420551), mRNA	420551	GATAD1	GATA zinc finger domain containing 1	ENSGALG00000009399	GATAD1		0.85	0.02
Gallus gallus finished cDNA, clone ChEST533f24	415897	GNL3	guanine nucleotide binding protein-like 3 (nucleolar)	ENSGALG00000001613	GNL3		0.85	0.02
Gallus gallus Frizzled-1 (cFz-1) mRNA, partial cds	374062	FZD1	frizzled homolog 1 (Drosophila)	ENSGALG00000023258			0.85	0.02
Gallus gallus mRNA for hypothetical protein, clone 19i2	419879	RCJMB04_19i2	adaptor-related protein complex 4, beta 1 subunit	ENSGALG00000021654	NP_001026088.1	Hypothetical protein. [Source:Uniprot/SPTREMBL;Acc:Q5ZJB3]	0.85	0.02
PREDICTED: Gallus gallus RecQ protein-like 5 (RECQL5), mRNA	373891	RECQL5	RecQ protein-like 5	ENSGALG00000002424	Q8AYS3_CHICK	RecQ protein-like 5 [Source:RefSeq_peptide;Acc:NP_989433]	0.85	0.02
PREDICTED: Gallus gallus hypothetical LOC420956 (LOC420956), mRNA	420956	LOC420956	hypothetical LOC420956	ENSGALG00000013137	C18orf37		0.85	0.02
Gallus gallus finished cDNA, clone ChEST126k14	395372	CLSTN1	calsyntenin 1	ENSGALG00000002606	Q9DDD3_CHICK	Calsyntenin-1 protein (Fragment). [Source:Uniprot/SPTREMBL;Acc:Q9DDD3]	0.85	0.02
Gallus gallus mRNA for hypothetical protein, clone 18f9	422093	RCJMB04_18f9	sirtuin (silent mating type information regulation 2 homolog) 7 (S. cerevisiae)	ENSGALG00000007251	PCYT2		0.85	0.02
PREDICTED: Gallus gallus TruB pseudouridine (psi) synthase homolog 1 (E. coli) (TRUB1), mRNA	423914	TRUB1	TruB pseudouridine (psi) synthase homolog 1 (E. coli)	ENSGALG00000009091	TRUB1		0.85	0.02
PREDICTED: Gallus gallus similar to dynein, axonemal, light intermediate chain 1 (LOC419615), mRNA	419615	DNALI1	dynein, axonemal, light intermediate chain 1	ENSGALG00000001996	DNALI1		0.85	0.02
PREDICTED: Gallus gallus similar to putative chromatin structure regulator (LOC425418), mRNA	425418	SUPT6H	suppressor of Ty 6 homolog (S. cerevisiae)	ENSGALG00000000146	SUPT6H		0.85	0.02
PREDICTED: Gallus gallus similar to JADE2 protein (LOC416315), mRNA	416315	PHF15	PHD finger protein 15				0.85	0.02
PREDICTED: Gallus gallus hypothetical LOC423722 (LOC423722), mRNA	423722	LOC423722	hypothetical LOC423722	ENSGALG00000004803	C10orf56		0.85	0.02
PREDICTED: Gallus gallus similar to ADAM metallopeptidase with thrombospondin type 1 motif, 6 preproprotein (LOC427160), mRNA	427160	ADAMTS6	ADAM metallopeptidase with thrombospondin type 1 motif, 6	ENSGALG00000014751	ADAMTS6		0.85	0.03
PREDICTED: Gallus gallus hypothetical LOC420444 (LOC420444), mRNA	420444	PRR8	proline rich 8	ENSGALG00000006366			0.85	0.03
Gallus gallus mRNA for LINGO-1, complete cds	415344	LINGO1	leucine rich repeat and Ig domain containing 1	ENSGALG00000002713			0.85	0.03
PREDICTED: Gallus gallus hypothetical LOC416256 (LOC416256), mRNA	416256	LOC416256	hypothetical LOC416256				0.85	0.03
PREDICTED: Gallus gallus single-stranded DNA binding protein 1 (SSBP1), mRNA	418122	SSBP1	single-stranded DNA binding protein 1	ENSGALG00000012876	SSBP1		0.85	0.04
PREDICTED: Gallus gallus hypothetical LOC418930 (LOC418930), mRNA	418930	MTIF3	mitochondrial translational initiation factor 3	ENSGALG00000017097	MTIF3		0.85	0.04
PREDICTED: Gallus gallus similar to RIO kinase 1 (LOC420870), mRNA	420870	RIOK1	RIO kinase 1 (yeast)	ENSGALG00000012795			0.86	0.02
PREDICTED: Gallus gallus zinc finger protein 106 homolog (mouse) (ZFP106), mRNA	423234	ZFP106	zinc finger protein 106 homolog (mouse)	ENSGALG00000009081	ZFP106		0.86	0.02
Gallus gallus cortactin (CTTN), mRNA	396455	CTTN	cortactin	ENSGALG00000007700	SRC8_CHICK	Src substrate protein p85 (p80) (Cortactin). [Source:Uniprot/SWISSPROT;Acc:Q01406]	0.86	0.02
PREDICTED: Gallus gallus similar to DRIM protein (LOC417933), mRNA	417933	UTP20	UTP20, small subunit (SSU) processome component, homolog (yeast)	ENSGALG00000011643	UTP20		0.86	0.02
Gallus gallus mRNA for hypothetical protein, clone 15e3	423763	NDUFB8	NADH dehydrogenase (ubiquinone) 1 beta subcomplex, 8, 19kDa	ENSGALG00000005704	NP_001006502.1	Hypothetical protein. [Source:Uniprot/SPTREMBL;Acc:Q5ZJW2]	0.86	0.02
Gallus gallus serine/threonine kinase 17a (STK17A), mRNA	420775	RCJMB04_1c13	serine/threonine kinase 17a	ENSGALG00000012351	NP_001026166.1	Hypothetical protein. [Source:Uniprot/SPTREMBL;Acc:Q5ZMU4]	0.86	0.02
Gallus gallus finished cDNA, clone ChEST23p6	427206	LOC427206	similar to TGF beta-inducible nuclear protein 1 (L-name related LNR42)	ENSGALG00000014942	NP_001006579.1	Hypothetical protein. [Source:Uniprot/SPTREMBL;Acc:Q5ZMH9]	0.86	0.03
Gallus gallus finished cDNA, clone ChEST471b14	395318	PSMA7	proteasome (prosome, macropain) subunit, alpha type, 7	ENSGALG00000005129	PSA7_CHICK	Proteasome subunit alpha type 7 (EC 3.4.25.1) (GPRO-28). [Source:Uniprot/SWISSPROT;Acc:O13268]	0.86	0.03
PREDICTED: Gallus gallus similar to resistance to inhibitors of cholinesterase 8B D9 (LOC418069), mRNA	418069	RIC8B	resistance to inhibitors of cholinesterase 8 homolog B (C. elegans)				0.86	0.03
Gallus gallus finished cDNA, clone ChEST162h9	423069	PLEKHA7	pleckstrin homology domain containing, family A member 7	ENSGALG00000006090	PLEKHA7		0.86	0.03
Gallus gallus finished cDNA, clone ChEST67n24	419137	ERGIC3	ERGIC and golgi 3				0.86	0.03
PREDICTED: Gallus gallus UDP-GlcNAc:betaGal beta-1,3-N-acetylglucosaminyltransferase 7 (B3GNT7), mRNA	424930	B3GNT7	UDP-GlcNAc:betaGal beta-1,3-N-acetylglucosaminyltransferase 7				0.86	0.03
Gallus gallus finished cDNA, clone ChEST990f16	418078	ALDH1L2	aldehyde dehydrogenase 1 family, member L2	ENSGALG00000012691	ALDH1L2		0.86	0.04
PREDICTED: Gallus gallus nucleolar protein NOP5/NOP58 (LOC424087), mRNA	424087	LOC424087	nucleolar protein NOP5/NOP58	ENSGALG00000008454	NOP5_HUMAN		0.86	0.05
PREDICTED: Gallus gallus similar to mitochondrial complex I subunit NDUFV3, transcript variant 1 (LOC418541), mRNA	418541	NDUFV3	NADH dehydrogenase (ubiquinone) flavoprotein 3, 10kDa				0.87	0.02
Gallus gallus protein tyrosine phosphatase, receptor type, G (PTPRG), mRNA	374208	PTPRG	protein tyrosine phosphatase, receptor type, G	ENSGALG00000007177	PTPRG_CHICK	Receptor-type tyrosine-protein phosphatase gamma precursor (EC 3.1.3.48) (Protein-tyrosine phosphatase gamma) (R-PTP-gamma). [Source:Uniprot/SWISSPROT;Acc:Q98936]	0.87	0.02
PREDICTED: Gallus gallus similar to Stromal cell-derived factor 2 (LOC427832), mRNA	427832	LOC427832	similar to Stromal cell-derived factor 2	ENSGALG00000003772	XR_027117.1		0.87	0.02
Gallus gallus finished cDNA, clone ChEST444i19	395997	EPHA5	EPH receptor A5	ENSGALG00000011680	EPHA5_CHICK	Ephrin type-A receptor 5 precursor (EC 2.7.10.1) (Tyrosine-protein kinase receptor CEK7). [Source:Uniprot/SWISSPROT;Acc:P54755]	0.87	0.02
Gallus gallus finished cDNA, clone ChEST917d1	395481	ANXA6	annexin A6	ENSGALG00000004357	ANXA6_CHICK	Annexin A6 (Annexin VI) (Lipocortin VI) (P68) (P70) (Protein III) (Chromobindin-20) (67 kDa calelectrin) (Calphobindin-II) (CPB-II). [Source:Uniprot/SWISSPROT;Acc:P51901]	0.87	0.02
Gallus gallus PERIOD2 (PER2) mRNA, complete cds	374116	PER2	period homolog 2 (Drosophila)	ENSGALG00000005521	PER2_CHICK	period homolog 2 [Source:RefSeq_peptide;Acc:NP_989593]	0.87	0.02
Gallus gallus mRNA for hypothetical protein, clone 8g18	424492	GCLM	glutamate-cysteine ligase, modifier subunit	ENSGALG00000005782	NP_001007954.1	Hypothetical protein. [Source:Uniprot/SPTREMBL;Acc:Q5ZL03]	0.87	0.02
PREDICTED: Gallus gallus similar to WW domain-containing adapter with a coiled-coil region (LOC428414), mRNA	428414	WAC	WW domain containing adaptor with coiled-coil	ENSGALG00000007379	WAC		0.87	0.02
laminin alpha 1 chain [chickens, White Leghorn, embryos, mRNA Partial, 522 nt]	374016	LAMA1	laminin, alpha 1	ENSGALG00000014615	Q91429_CHICK	Laminin alpha 1 chain (Fragment). [Source:Uniprot/SPTREMBL;Acc:Q91429]	0.87	0.02
PREDICTED: Gallus gallus hypothetical LOC428066 (LOC428066), mRNA	428066	LOC428066	hypothetical LOC428066	ENSGALG00000016955	NP_001009814.1		0.87	0.02
	NA						0.87	0.02
Gallus gallus finished cDNA, clone ChEST567k4	NA						0.87	0.02
Gallus gallus finished cDNA, clone ChEST965j4	768854	ATP6V0E1	ATPase, H+ transporting, lysosomal 9kDa, V0 subunit e1	ENSGALG00000018912	Q5ZJC4_CHICK	Hypothetical protein. [Source:Uniprot/SPTREMBL;Acc:Q5ZJC4]	0.87	0.02
PREDICTED: Gallus gallus similar to zinc finger protein 318 (LOC421457), mRNA	421457	ZNF318	zinc finger protein 318	ENSGALG00000010426	ZNF318		0.87	0.02
PREDICTED: Gallus gallus similar to CLIP-associating protein 1; multiple asters 1 (LOC420724), mRNA	420724	CLASP2	cytoplasmic linker associated protein 2	ENSGALG00000011995	CLASP2		0.87	0.02
PREDICTED: Gallus gallus Wolf-Hirschhorn syndrome candidate 1-like 1, transcript variant 1 (WHSC1L1), mRNA	426778	WHSC1L1	Wolf-Hirschhorn syndrome candidate 1-like 1	ENSGALG00000003299	WHSC1L1		0.87	0.03
Gallus gallus finished cDNA, clone ChEST987k20	422769	COMMD8	COMM domain containing 8	ENSGALG00000014198	COMMD8		0.87	0.03
PREDICTED: Gallus gallus tubulin-specific chaperone a (TBCA), mRNA	416367	TBCA	tubulin folding cofactor A	ENSGALG00000004353	TBCA_CHICK	Tubulin-specific chaperone A (Tubulin-folding cofactor A) (CFA) (TCP1- chaperonin cofactor A). [Source:Uniprot/SWISSPROT;Acc:P80585]	0.87	0.03
PREDICTED: Gallus gallus phosphoserine aminotransferase 1 (PSAT1), mRNA	427263	PSAT1	phosphoserine aminotransferase 1	ENSGALG00000015180	PSAT1		0.87	0.03
Gallus gallus mRNA for p32 subunit of splicing factor SF2, partial cds	395538	C1QBP	complement component 1, q subcomponent binding protein	ENSGALG00000001654	Q9W7P7_CHICK	P32 subunit of splicing factor SF2 (Fragment). [Source:Uniprot/SPTREMBL;Acc:Q9W7P7]	0.87	0.04
Gallus gallus finished cDNA, clone ChEST95b13	424172	SPC25	SPC25, NDC80 kinetochore complex component, homolog (S. cerevisiae)	ENSGALG00000010900	SPC25		0.87	0.05
PREDICTED: Gallus gallus hepatoma-derived growth factor, related protein 3 (HDGFRP3), mRNA	415463	HDGFRP3	hepatoma-derived growth factor, related protein 3				0.88	0.01
Gallus gallus clone JNADSL0403 adenysuccinate lyase (ADSL) mRNA, complete cds	396540	ADSL	adenylosuccinate lyase	ENSGALG00000012034	PUR8_CHICK	Adenylosuccinate lyase (EC 4.3.2.2) (Adenylosuccinase) (ASL) (ASASE). [Source:Uniprot/SWISSPROT;Acc:P21265]	0.88	0.01
PREDICTED: Gallus gallus similar to Ran-binding protein 2 (LOC768553), mRNA	768553	LOC768553	similar to Ran-binding protein 2	ENSGALG00000002590			0.88	0.02
Gallus gallus finished cDNA, clone ChEST34n21	420764	LOC420764	similar to chromosome 7 open reading frame 36; GK003 protein				0.88	0.02
Gallus gallus secreted protein, acidic, cysteine-rich (osteonectin) (SPARC), mRNA	386571	SPARC	secreted protein, acidic, cysteine-rich (osteonectin)	ENSGALG00000004184	SPRC_CHICK	SPARC precursor (Secreted protein acidic and rich in cysteine) (Osteonectin) (ON) (Basement-membrane protein 40) (BM-40). [Source:Uniprot/SWISSPROT;Acc:P36377]	0.88	0.02
PREDICTED: Gallus gallus similar to splicing factor, arginine/serine-rich 8 (LOC416802), mRNA	416802	SFRS8	splicing factor, arginine/serine-rich 8 (suppressor-of-white-apricot homolog, Drosophila)	ENSGALG00000002487	SFRS8	Splicing factor, arginine/serine-rich 8 (Suppressor of white apricot protein homolog). [Source:Uniprot/SWISSPROT;Acc:Q12872] [from human gene ENSG00000061936]	0.88	0.02
PREDICTED: Gallus gallus similar to ADP/ATP translocase (LOC772225), mRNA	772225	LOC772225	similar to ADP/ATP translocase	ENSGALG00000008675			0.88	0.02
Gallus gallus finished cDNA, clone ChEST1007c2	NA						0.88	0.03
PREDICTED: Gallus gallus similar to KIAA0587 protein, transcript variant 3 (LOC424000), mRNA	424000	NCKAP1	NCK-associated protein 1	ENSGALG00000002750	NCKAP1	Nck-associated protein 1 (NAP 1) (p125Nap1) (Membrane-associated protein HEM-2). [Source:Uniprot/SWISSPROT;Acc:Q9Y2A7] [from human gene ENSG00000061676]	0.88	0.03
PREDICTED: Gallus gallus similar to Methylcrotonoyl-Coenzyme A carboxylase 2 (beta) (LOC769988), mRNA	769988	LOC769988	similar to Methylcrotonoyl-Coenzyme A carboxylase 2 (beta)	ENSGALG00000002529	MCCC2		0.88	0.03
Gallus gallus finished cDNA, clone ChEST998p6	NA						0.88	0.03
Gallus gallus similar to KIAA1627 protein (LOC422684), mRNA	422684	RCJMB04_13h15	similar to KIAA1627 protein	ENSGALG00000012000	NP_001026319.1	Hypothetical protein. [Source:Uniprot/SPTREMBL;Acc:Q5ZK35]	0.88	0.05
PREDICTED: Gallus gallus hypothetical protein LOC773681 (LOC777249), partial mRNA	777249	LOC777249	hypothetical protein LOC777249	ENSGALG00000016807	NP_001001766.1	Hypothetical protein. [Source:Uniprot/SPTREMBL;Acc:Q5ZL81]	0.89	0.01
Gallus gallus finished cDNA, clone ChEST656f4	418474	CHODL	chondrolectin	ENSGALG00000015720	CHODL		0.89	0.01
Gallus gallus chromatin modifying protein 6 (CHMP6), mRNA	428673	RCJMB04_7k13	chromatin modifying protein 6	ENSGALG00000006920	CHMP6_CHICK	Charged multivesicular body protein 6 (Chromatin-modifying protein 6). [Source:Uniprot/SWISSPROT;Acc:Q5ZL55]	0.89	0.02
PREDICTED: Gallus gallus similar to secretogranin II (LOC424808), mRNA	424808	SCG2	secretogranin II (chromogranin C)				0.89	0.02
PREDICTED: Gallus gallus similar to L3MBTL3 protein, transcript variant 2 (LOC421705), mRNA	421705	RCJMB04_14c24	l(3)mbt-like 3 (Drosophila)	ENSGALG00000014009	Q5ZJZ7_CHICK	Hypothetical protein (Fragment). [Source:Uniprot/SPTREMBL;Acc:Q5ZJZ7]	0.89	0.02
Gallus gallus finished cDNA, clone ChEST541m23	NA						0.89	0.02
PREDICTED: Gallus gallus malate dehydrogenase 2, NAD (mitochondrial) (MDH2), mRNA	417517	MDH2	malate dehydrogenase 2, NAD (mitochondrial)	ENSGALG00000001949	MDH2	Malate dehydrogenase, mitochondrial precursor (EC 1.1.1.37). [Source:Uniprot/SWISSPROT;Acc:P40926] [from human gene ENSG00000146701]	0.89	0.03
Gallus gallus thyroid hormone responsive spot 14 alpha (THRSPA), mRNA	404755	THRSPA	thyroid hormone responsive spot 14 alpha	ENSGALG00000017267	NP_998742.1	thyroid hormone responsive spot 14 alpha [Source:RefSeq_peptide;Acc:NP_998742]	0.89	0.04
PREDICTED: Gallus gallus similar to PIG-L (LOC417600), mRNA	417600	PIGL	phosphatidylinositol glycan anchor biosynthesis, class L				0.9	0.01
PREDICTED: Gallus gallus similar to UBX domain-containing protein 1, transcript variant 2 (LOC428329), mRNA	428329	UBXD1	UBX domain containing 1	ENSGALG00000001146	UBXD1		0.9	0.01
Gallus gallus finished cDNA, clone ChEST1002h2	NA						0.9	0.01
Gallus gallus kinesin family member 20A (KIF20A), mRNA	416220	RCJMB04_10l13	kinesin family member 20A	ENSGALG00000003263	SFXN1		0.9	0.01
	NA						0.9	0.01
PREDICTED: Gallus gallus similar to urea transporter isoform UT-A1 (LOC770445), mRNA	770445	LOC770445	similar to urea transporter isoform UT-A1	ENSGALG00000001705			0.9	0.01
Gallus gallus mRNA for hypothetical protein, clone 17k23	419317	VAPB	VAMP (vesicle-associated membrane protein)-associated protein B and C				0.9	0.01
Gallus gallus finished cDNA, clone ChEST271o11	NA						0.9	0.01
Gallus gallus finished cDNA, clone ChEST438j15	428223	CLSPN	claspin homolog (Xenopus laevis)	ENSGALG00000002346	CLSPN		0.9	0.02
PREDICTED: Gallus gallus bobby sox homolog (Drosophila) (BBX), mRNA	418407	BBX	bobby sox homolog (Drosophila)	ENSGALG00000015353	BBX		0.9	0.02
Gallus gallus finished cDNA, clone ChEST908h8	NA						0.9	0.02
Gallus gallus mRNA for hypothetical protein, clone 27f14	416715	LOC416715	similar to brain-selective and closely mapped on the counter allele of CMAP in cystatin cluster	ENSGALG00000008651	NP_001006177.1	Hypothetical protein. [Source:Uniprot/SPTREMBL;Acc:Q5ZIF1]	0.9	0.02
Gallus gallus hyaluronan and proteoglycan link protein 1 (HAPLN1), mRNA	396475	HAPLN1	hyaluronan and proteoglycan link protein 1	ENSGALG00000015627	HPLN1_CHICK	Hyaluronan and proteoglycan link protein 1 precursor (Proteoglycan link protein) (Cartilage link protein) (LP). Source: Uniprot/SWISSPROT P07354	0.91	0.01
Gallus gallus finished cDNA, clone ChEST308a16	421585	MRPL18	mitochondrial ribosomal protein L18	ENSGALG00000011625	MRPL18		0.91	0.01
Gallus gallus finished cDNA, clone ChEST593b16	421357	ESRRG	estrogen-related receptor gamma	ENSGALG00000009645	NP_001007082.1	Nuclear receptor subfamily 3 group B member 3. [Source:Uniprot/SPTREMBL;Acc:Q5UKY7]	0.91	0.01
Gallus gallus proteasome (prosome, macropain) subunit, beta type, 1 (PSMB1), mRNA	421551	PSMB1	proteasome (prosome, macropain) subunit, beta type, 1	ENSGALG00000011174	NP_001007906.1	Proteasome subunit beta-type. [Source:Uniprot/SPTREMBL;Acc:Q6JLB2]	0.91	0.01
PREDICTED: Gallus gallus C1q domain containing 1 (C1QDC1), mRNA	418141	CAPRIN2	caprin family member 2				0.91	0.01
PREDICTED: Gallus gallus similar to pannexin 1 (LOC772164), mRNA	772164	PANX1	pannexin 1	ENSGALG00000017213	PANX1		0.91	0.01
PREDICTED: Gallus gallus similar to CTD-binding SR-like protein rA9 (LOC426102), mRNA	426102	LOC426102	similar to CTD-binding SR-like protein rA9	ENSGALG00000023516			0.91	0.01
Gallus gallus finished cDNA, clone ChEST980o2	NA						0.91	0.01
Gallus gallus RAB8A, member RAS oncogene family (RAB8A), mRNA	428352	RCJMB04_2k8	RAB8A, member RAS oncogene family	ENSGALG00000003998	RAB8A_CHICK	Gallus gallus similar to mel transforming oncogene; ras-associated protein RAB8; mel transforming oncogene (derived from cell line NK14)- RAB8 homolog; mel transforming oncogene (RAB8 homolog); mel transforming oncogene (derived from cell line NK14) ... ( [Source:RefSeq_dna;Acc:NM_001031504]	0.91	0.03
Chicken mRNA for nucleolar protein No38 (B23)	396203	NPM1	nucleophosmin (nucleolar phosphoprotein B23, numatrin)	ENSGALG00000002197	NPM_CHICK	Nucleophosmin (NPM) (Nucleolar phosphoprotein B23) (Numatrin) (Nucleolar protein NO38). [Source:Uniprot/SWISSPROT;Acc:P16039]	0.91	0.03
Gallus gallus finished cDNA, clone ChEST69o14	418377	CPOX	coproporphyrinogen oxidase	ENSGALG00000015240	CPOX		0.91	0.03
Gallus gallus mRNA for hypothetical protein, clone 13a8	424978	NDUFB5	NADH dehydrogenase (ubiquinone) 1 beta subcomplex, 5, 16kDa	ENSGALG00000009076	NP_001006553.1	Hypothetical protein. [Source:Uniprot/SPTREMBL;Acc:Q5ZK61]	0.92	0.01
Gallus gallus v-maf musculoaponeurotic fibrosarcoma oncogene homolog F (MAFF), mRNA	395519	MAFF	v-maf musculoaponeurotic fibrosarcoma oncogene homolog F	ENSGALG00000012277	MAFF_CHICK	Transcription factor MafF (V-maf musculoaponeurotic fibrosarcoma oncogene homolog F). [Source:Uniprot/SWISSPROT;Acc:Q90595]	0.92	0.01
PREDICTED: Gallus gallus hypothetical protein LOC771208 (LOC771208), mRNA	771208	LOC771208	hypothetical protein LOC771208				0.92	0.01
Gallus gallus finished cDNA, clone ChEST1030l16	NA						0.92	0.01
PREDICTED: Gallus gallus ribosomal protein L12 (RPL12), mRNA	417264	RPL12	ribosomal protein L12				0.92	0.04
Gallus gallus finished cDNA, clone ChEST26m7	396523	RCJMB04_24e7	calmodulin 1 (phosphorylase kinase, delta)				0.93	0.01
Gallus gallus calcium binding protein 39-like (CAB39L), mRNA	418865	CAB39L	calcium binding protein 39-like	ENSGALG00000022734			0.93	0.01
PREDICTED: Gallus gallus solute carrier family 7 (cationic amino acid transporter, y+ system), member 1 (SLC7A1), mRNA	418922	SLC7A1	solute carrier family 7 (cationic amino acid transporter, y+ system), member 1	ENSGALG00000017085	Q68V06_CHICK	Cationic amino acid transporter 1 (Fragment). [Source:Uniprot/SPTREMBL;Acc:Q68V06]	0.93	0.01
Gallus gallus finished cDNA, clone ChEST270m11	422757	LOC422757	hypothetical gene supported by CR353961; CR354235; CR389862; CR390435	ENSGALG00000013955			0.93	0.02
PREDICTED: Gallus gallus similar to nucleoside diphosphate kinase DR-nm23 (LOC416399), mRNA	416399	NME3	non-metastatic cells 3, protein expressed in	ENSGALG00000002254	NME3		0.93	0.02
PREDICTED: Gallus gallus similar to OTTHUMP00000016774 (LOC421852), mRNA	421852	LCA5	Leber congenital amaurosis 5	ENSGALG00000015878	C6orf152		0.93	0.02
PREDICTED: Gallus gallus similar to hypothetical protein MGC33212 (LOC424914), mRNA	424914	LOC424914	similar to hypothetical protein MGC33212	ENSGALG00000007474	PCYT1A		0.93	0.03
PREDICTED: Gallus gallus hypothetical LOC429044 (LOC429044), mRNA	429044	CEP70	centrosomal protein 70kDa	ENSGALG00000012087	CEP70		0.93	0.03
PREDICTED: Gallus gallus hypothetical protein LOC770724 (LOC770724), mRNA	770724	LOC770724	hypothetical protein LOC770724	ENSGALG00000009703	NDUFS7		0.93	0.04
Gallus gallus finished cDNA, clone ChEST752n5	427209	COL4A3BP	collagen, type IV, alpha 3 binding protein	ENSGALG00000014952	COL4A3BP		0.94	0.01
PREDICTED: Gallus gallus coenzyme Q7 homolog, ubiquinone (yeast) (COQ7), mRNA	416609	COQ7	coenzyme Q7 homolog, ubiquinone (yeast)	ENSGALG00000006861	COQ7	Ubiquinone biosynthesis protein COQ7 homolog (Coenzyme Q biosynthesis protein 7 homolog) (Timing protein clk-1 homolog). [Source:Uniprot/SWISSPROT;Acc:Q99807] [from human gene ENSG00000167186]	0.94	0.01
Gallus gallus finished cDNA, clone ChEST533l10	NA						0.94	0.01
Gallus gallus finished cDNA, clone ChEST497p7	NA						0.94	0.01
PREDICTED: Gallus gallus similar to mitochondrial ribosomal protein S21 (LOC426666), mRNA	426666	MRPS21	mitochondrial ribosomal protein S21	ENSGALG00000000456			0.94	0.01
PREDICTED: Gallus gallus NADH dehydrogenase (ubiquinone) 1 beta subcomplex, 10, 22kDa (NDUFB10), mRNA	416543	NDUFB10	NADH dehydrogenase (ubiquinone) 1 beta subcomplex, 10, 22kDa	ENSGALG00000005465	NDUFB10	NADH-ubiquinone oxidoreductase PDSW subunit (EC 1.6.5.3) (EC 1.6.99.3) (Complex I-PDSW) (CI-PDSW). [Source:Uniprot/SWISSPROT;Acc:O96000] [from human gene ENSG00000140990]	0.94	0.01
Gallus gallus finished cDNA, clone ChEST318g14	NA						0.94	0.01
Gallus gallus finished cDNA, clone ChEST53l6	NA						0.94	0.01
Gallus gallus mRNA for hypothetical protein, clone 1e20	424034	SLC19A1	solute carrier family 19 (folate transporter), member 1	ENSGALG00000004384	NP_001006513.1	Hypothetical protein. [Source:Uniprot/SPTREMBL;Acc:Q5ZMS7]	0.94	0.01
PREDICTED: Gallus gallus MHC Rfp-Y class I alpha (YFVI), mRNA	427737	YFVI	MHC Rfp-Y class I alpha				0.94	0.01
Gallus gallus finished cDNA, clone ChEST82g4	426987	MRPS34	mitochondrial ribosomal protein S34	ENSGALG00000001792	MRPS34		0.94	0.03
Gallus gallus finished cDNA, clone ChEST648d5	421351	LYPLAL1	lysophospholipase-like 1	ENSGALG00000009609	LYPLAL1		0.94	0.05
Gallus gallus mRNA for hypothetical protein, clone 20i7	419064	PLEKHB1	pleckstrin homology domain containing, family B (evectins) member 1	ENSGALG00000017321	NP_001012564.1	Hypothetical protein. [Source:Uniprot/SPTREMBL;Acc:Q5F3E0]	0.95	0.01
PREDICTED: Gallus gallus hypothetical LOC419907 (LOC419907), mRNA	419907	LEMD2	LEM domain containing 2	ENSGALG00000002870	LEMD2		0.95	0.01
Gallus gallus finished cDNA, clone ChEST170c3	NA						0.95	0.01
Gallus gallus finished cDNA, clone ChEST1009a14	NA						0.95	0.01
PREDICTED: Gallus gallus DEAD (Asp-Glu-Ala-Asp) box polypeptide 46 (DDX46), mRNA	416312	DDX46	DEAD (Asp-Glu-Ala-Asp) box polypeptide 46	ENSGALG00000006404	DDX46		0.95	0.01
Gallus gallus finished cDNA, clone ChEST187m10	423361	ACYP1	acylphosphatase 1, erythrocyte (common) type	ENSGALG00000010307	ACYP1_CHICK	Acylphosphatase-1 (EC 3.6.1.7) (Acylphosphate phosphohydrolase 1) (Acylphosphatase, organ-common type isozyme) (Acylphosphatase isozyme CH2). [Source:Uniprot/SWISSPROT;Acc:P07032]	0.95	0.01
Gallus gallus finished cDNA, clone ChEST35k23	395218	FBP1	fructose-1,6-bisphosphatase 1	ENSGALG00000012613	Q9I8D4_CHICK	Fructose-1,6-bisphosphatase (EC 3.1.3.11) (Fragment). [Source:Uniprot/SPTREMBL;Acc:Q9I8D4]	0.95	0.01
Gallus gallus sorting nexin 3 (SNX3), mRNA	421772	SNX3	sorting nexin 3	ENSGALG00000015304	NP_001006408.1	Hypothetical protein. [Source:Uniprot/SPTREMBL;Acc:Q5ZIA3]	0.95	0.01
PREDICTED: Gallus gallus hypothetical LOC417387 (LOC417387), mRNA	417387	LOC417387	hypothetical LOC417387	ENSGALG00000002954	MBTD1		0.95	0.01
Gallus gallus finished cDNA, clone ChEST599o12	418952	IFT88	intraflagellar transport 88 homolog (Chlamydomonas)	ENSGALG00000017134	IFT88		0.95	0.01
PREDICTED: Gallus gallus similar to Antiquitin (LOC426812), mRNA	426812	ALDH7A1	aldehyde dehydrogenase 7 family, member A1	ENSGALG00000008229	ALDH7A1		0.95	0.01
Gallus gallus finished cDNA, clone ChEST85j11	423741	CHCHD1	coiled-coil-helix-coiled-coil-helix domain containing 1				0.95	0.01
PREDICTED: Gallus gallus hypothetical protein LOC769203 (LOC769203), mRNA	769203	PYCR2	pyrroline-5-carboxylate reductase family, member 2				0.95	0.01
PREDICTED: Gallus gallus similar to M-phase phosphoprotein 1 (LOC423793), mRNA	423793	LOC423793	similar to M-phase phosphoprotein 1	ENSGALG00000006470			0.95	0.02
PREDICTED: Gallus gallus hypothetical protein LOC769345 (LOC769345), mRNA	769345	LOC769345	hypothetical protein LOC769345				0.95	0.02
PREDICTED: Gallus gallus similar to Glycine cleavage system H protein, mitochondrial (LOC769425), mRNA	769425	LOC769425	similar to Glycine cleavage system H protein, mitochondrial	ENSGALG00000005446	GCSH_CHICK	Glycine cleavage system H protein, mitochondrial precursor. [Source:Uniprot/SWISSPROT;Acc:P11183]	0.95	0.03
Gallus gallus mRNA for hypothetical protein, clone 27b23	417763	TSPAN12	tetraspanin 12	ENSGALG00000009029	NP_001007850.1	Hypothetical protein. [Source:Uniprot/SPTREMBL;Acc:Q5ZIF5]	0.95	0.04
Gallus gallus finished cDNA, clone ChEST61l5	NA			ENSGALG00000005364	ZNHIT3		0.96	0.01
PREDICTED: Gallus gallus enhancer of zeste homolog 2 (Drosophila) (EZH2), mRNA	420784	EZH2	enhancer of zeste homolog 2 (Drosophila)	ENSGALG00000012405	EZH2	Enhancer of zeste homolog 2 (ENX-1). [Source:Uniprot/SWISSPROT;Acc:Q15910] [from human gene ENSG00000106462]	0.96	0.01
Gallus gallus finished cDNA, clone ChEST337c2	423493	SIVA1	SIVA1, apoptosis-inducing factor	ENSGALG00000011619	SIVA1		0.96	0.01
Gallus gallus finished cDNA, clone ChEST1010d5	422361	THOC2	THO complex 2	ENSGALG00000008507	THOC2		0.96	0.01
Gallus gallus finished cDNA, clone ChEST696p20	NA						0.96	0.01
PREDICTED: Gallus gallus hypothetical LOC424543 (LOC424543), mRNA	424543	TTLL7	tubulin tyrosine ligase-like family, member 7	ENSGALG00000008850	TTLL7		0.96	0.01
PREDICTED: Gallus gallus Vpr (HIV-1) binding protein (VPRBP), mRNA	415921	VPRBP	Vpr (HIV-1) binding protein	ENSGALG00000002398	Q8TBD9_HUMAN		0.96	0.01
	NA			ENSGALG00000010993			0.96	0.01
PREDICTED: Gallus gallus similar to Transmembrane anchor protein 1 (LOC769894), mRNA	769894	MXRA7	matrix-remodelling associated 7	ENSGALG00000001805	MXRA7		0.96	0.01
PREDICTED: Gallus gallus similar to family with sequence similarity 44, member A (LOC422838), mRNA	422838	LOC422838	similar to family with sequence similarity 44, member A	ENSGALG00000014522			0.96	0.01
Gallus gallus finished cDNA, clone ChEST970h11	427439	NIPBL	Nipped-B homolog (Drosophila)	ENSGALG00000003605			0.96	0.01
Gallus gallus finished cDNA, clone ChEST747i17	395204	PCM1	pericentriolar material 1	ENSGALG00000013602	PCM1_CHICK	pericentriolar material-1 [Source:RefSeq_peptide;Acc:NP_989862]	0.96	0.02
PREDICTED: Gallus gallus SYF2 homolog, RNA splicing factor (S. cerevisiae) (SYF2), mRNA	419593	SYF2	SYF2 homolog, RNA splicing factor (S. cerevisiae)	ENSGALG00000021664	RUNX3		0.96	0.02
PREDICTED: Gallus gallus coilin (COIL), mRNA	417402	COIL	coilin	ENSGALG00000003158	COIL		0.96	0.02
	NA			ENSGALG00000018325	gga-mir-106	gga-mir-106 [Source:miRBase 9.0;Acc:MI0001210]	0.96	0.02
Gallus gallus finished cDNA, clone ChEST384h4	NA						0.96	0.02
Gallus gallus mRNA for hypothetical protein, clone 9o5	422808	RCJMB04_9o5	Sep (O-phosphoserine) tRNA:Sec (selenocysteine) tRNA synthase	ENSGALG00000014386	NP_001026329.1	similar to SLA/LP autoantigen [Source:RefSeq_peptide;Acc:NP_001026329]	0.96	0.03
PREDICTED: Gallus gallus NIMA (never in mitosis gene a)-related kinase 1 (NEK1), mRNA	422433	NEK1	NIMA (never in mitosis gene a)-related kinase 1	ENSGALG00000009683	NEK1		0.96	0.04
Gallus gallus finished cDNA, clone ChEST797l8	424644	LOC424644	similar to hypothetical protein MGC52498				0.97	0.01
Gallus gallus finished cDNA, clone ChEST718h4	NA						0.97	0.01
PREDICTED: Gallus gallus similar to Mitochondrial ribosomal protein L2 (LOC421256), mRNA	421256	MRPL2	mitochondrial ribosomal protein L2	ENSGALG00000008597	MRPL2		0.97	0.01
Gallus gallus finished cDNA, clone ChEST892d7	NA						0.97	0.01
Gallus gallus finished cDNA, clone ChEST571l14	419793	SDHD	succinate dehydrogenase complex, subunit D, integral membrane protein	ENSGALG00000007878	NP_001006321.1	Hypothetical protein. [Source:Uniprot/SPTREMBL;Acc:Q5ZIS0]	0.97	0.01
Gallus gallus phospholipid hydroperoxide glutathione peroxidase (GPX4) mRNA, complete cds	374056	GPX4	glutathione peroxidase 4 (phospholipid hydroperoxidase)	ENSGALG00000002595	NM_204220.1	glutathione peroxidase 4 (phospholipid hydroperoxidase) [Source:RefSeq_peptide;Acc:NP_989551]	0.97	0.01
PREDICTED: Gallus gallus cytochrome c oxidase subunit VIa polypeptide 1 (COX6A1), mRNA	416978	COX6A1	cytochrome c oxidase subunit VIa polypeptide 1	ENSGALG00000007205			0.97	0.01
PREDICTED: Gallus gallus similar to rod phosphodiesterase delta subunit (LOC424932), mRNA	424932	PDE6D	phosphodiesterase 6D, cGMP-specific, rod, delta				0.97	0.02
PREDICTED: Gallus gallus similar to cAMP-dependent protein kinase inhibitor gamma, transcript variant 1 (LOC419195), mRNA	419195	LOC419195	similar to cAMP-dependent protein kinase inhibitor gamma				0.97	0.02
PREDICTED: Gallus gallus similar to LOC129881 protein (LOC424161), mRNA	424161	LOC424161	similar to LOC129881 protein	ENSGALG00000009824	Q6PJF6_HUMAN		0.97	0.02
Gallus gallus finished cDNA, clone ChEST573a17	417634	PTRH2	peptidyl-tRNA hydrolase 2	ENSGALG00000005150	NP_001035503.1		0.97	0.02
PREDICTED: Gallus gallus Rho-associated, coiled-coil containing protein kinase 1 (ROCK1), mRNA	373970	ROCK1	Rho-associated, coiled-coil containing protein kinase 1	ENSGALG00000014922	Q98SN6_CHICK	Rho-associated coiled-coil forming kinase 1 (Fragment). [Source:Uniprot/SPTREMBL;Acc:Q98SN6]	0.97	0.03
PREDICTED: Gallus gallus similar to huntingtin-associated protein interacting protein (duo) (LOC424253), mRNA	424253	KALRN	kalirin, RhoGEF kinase	ENSGALG00000011744	KALRN		0.97	0.05
PREDICTED: Gallus gallus protein-L-isoaspartate (D-aspartate) O-methyltransferase domain containing 2 (PCMTD2), mRNA	419248	PCMTD2	protein-L-isoaspartate (D-aspartate) O-methyltransferase domain containing 2	ENSGALG00000005901	MYT1		0.97	0.05
PREDICTED: Gallus gallus similar to ATPase, Cu++ transporting, alpha polypeptide (Menkes syndrome) (LOC422333), mRNA	422333	ATP7A	ATPase, Cu++ transporting, alpha polypeptide (Menkes syndrome)	ENSGALG00000007902	ATP7A		0.98	0.01
Gallus gallus finished cDNA, clone ChEST19l4	NA						0.98	0.01
PREDICTED: Gallus gallus similar to ATP-binding cassette, sub-family G (WHITE), member 2 (LOC423767), mRNA	423767	ABCG2	ATP-binding cassette, sub-family G (WHITE), member 2	ENSGALG00000005792	ABCG2		0.98	0.01
Gallus gallus finished cDNA, clone ChEST57c23	418753	RAB20	RAB20, member RAS oncogene family	ENSGALG00000016844	RAB20		0.98	0.01
Gallus gallus finished cDNA, clone ChEST171n20	427168	SFRS12	splicing factor, arginine/serine-rich 12	ENSGALG00000014775	SFRS12	Splicing factor, arginine/serine-rich 12 (Serine-arginine-rich splicing regulatory protein 86) (SRrp86) (Splicing regulatory protein 508) (SRrp508). [Source:Uniprot/SWISSPROT;Acc:Q8WXA9] [from human gene ENSG00000153914]	0.98	0.01
Gallus gallus guanine nucleotide-binding protein-like (GS) mRNA, complete sequence	474379	GNAL	guanine nucleotide binding protein (G protein), alpha activating activity polypeptide, olfactory type	ENSGALG00000013785	GNAL		0.98	0.01
Gallus gallus splicing factor, arginine/serine-rich 7, 35kDa (SFRS7), mRNA	426265	RCJMB04_1p22	splicing factor, arginine/serine-rich 7, 35kDa	ENSGALG00000013819	NP_001026539.1	similar to Sfrs7 protein [Source:RefSeq_peptide;Acc:NP_001026539]	0.98	0.02
PREDICTED: Gallus gallus similar to Probable ribosome biogenesis protein NEP1 (Nucleolar protein EMG1 homolog) (Protein C2f) (LOC418292), mRNA	418292	EMG1	EMG1 nucleolar protein homolog (S. cerevisiae)	ENSGALG00000014568	EMG1		0.98	0.02
PREDICTED: Gallus gallus similar to Guk1 protein, transcript variant 1 (LOC428399), mRNA	428399	GUK1	guanylate kinase 1	ENSGALG00000023567			0.98	0.03
Gallus gallus finished cDNA, clone ChEST77p16	414798	CYB5	cytochrome b-5	ENSGALG00000013708	CYB5_CHICK	Cytochrome b5. [Source:Uniprot/SWISSPROT;Acc:P00174]	0.99	0.01
Gallus gallus solute carrier family 6 (neurotransmitter transporter, taurine), member 6 (SLC6A6), mRNA	416041	RCJMB04_3k20	solute carrier family 6 (neurotransmitter transporter, taurine), member 6	ENSGALG00000006425	NP_001025771.1	Hypothetical protein. [Source:Uniprot/SPTREMBL;Acc:Q5F431]	0.99	0.01
PREDICTED: Gallus gallus inosine triphosphatase (nucleoside triphosphate pyrophosphatase) (ITPA), mRNA	424390	ITPA	inosine triphosphatase (nucleoside triphosphate pyrophosphatase)	ENSGALG00000021074	MYOC	Myocilin precursor, contains mir-199-2	0.99	0.01
Gallus gallus finished cDNA, clone ChEST802i13	NA						0.99	0.01
Gallus gallus blood vessel epicardial substance (BVES), mRNA	408032	BVES	blood vessel epicardial substance	ENSGALG00000021616	Q5ZKS0_CHICK	Hypothetical protein. [Source:Uniprot/SPTREMBL;Acc:Q5ZKS0]	0.99	0.01
Gallus gallus finished cDNA, clone ChEST698j17	NA						0.99	0.01
PREDICTED: Gallus gallus FtsJ homolog 2 (E. coli) (FTSJ2), mRNA	416466	FTSJ2	FtsJ homolog 2 (E. coli)				0.99	0.01
Gallus gallus finished cDNA, clone ChEST236d8	NA						0.99	0.01
Gallus gallus finished cDNA, clone ChEST670c3	415753	POP4	processing of precursor 4, ribonuclease P/MRP subunit (S. cerevisiae)	ENSGALG00000023673	POP4		0.99	0.01
PREDICTED: Gallus gallus cathepsin L (CTSL), mRNA	427466	CTSL1	cathepsin L1	ENSGALG00000012610	CATL_CHICK	Cathepsin L (EC 3.4.22.15) [Contains: Cathepsin L heavy chain; Cathepsin L light chain] (Fragments). [Source:Uniprot/SWISSPROT;Acc:P09648]	0.99	0.01
PREDICTED: Gallus gallus hypothetical LOC422622 (LOC422622), mRNA	422622	LOC422622	hypothetical LOC422622	ENSGALG00000020185	C4orf14		0.99	0.02
PREDICTED: Gallus gallus similar to chromosome 11 open reading frame 15 (LOC423051), mRNA	423051	LOC423051	similar to chromosome 11 open reading frame 15	ENSGALG00000005908	TMEM9B	Protein C11orf15 precursor. [Source:Uniprot/SWISSPROT;Acc:Q9NQ34] [from human gene ENSG00000175348]	0.99	0.02
Gallus gallus finished cDNA, clone ChEST34h10	NA						0.99	0.02
PREDICTED: Gallus gallus ribosomal protein L18a (RPL18A), mRNA	417823	RPL18A	ribosomal protein L18a	ENSGALG00000009829			0.99	0.02
Gallus gallus finished cDNA, clone ChEST703c2	NA			ENSGALG00000008871	LPHN2		0.99	0.03
Gallus gallus finished cDNA, clone ChEST963k7	421312	CHGB	chromogranin B (secretogranin 1)	ENSGALG00000009155	CHGB		0.99	0.03
PREDICTED: Gallus gallus TROVE domain family, member 2 (TROVE2), mRNA	424358	TROVE2	TROVE domain family, member 2	ENSGALG00000002504	TROVE2		1	0.01
Gallus gallus finished cDNA, clone ChEST847j21	420497	RCJMB04_22o14	G protein-coupled receptor 158	ENSGALG00000007667	GPR158		1	0.01
PREDICTED: Gallus gallus ring finger protein 151 (RNF151), mRNA	420226	RNF151	ring finger protein 151	ENSGALG00000015957			1	0.01
PREDICTED: Gallus gallus CDC42 binding protein kinase beta (DMPK-like) (CDC42BPB), mRNA	423473	CDC42BPB	CDC42 binding protein kinase beta (DMPK-like)	ENSGALG00000011432	CDC42BPB		1	0.01
PREDICTED: Gallus gallus similar to PRKC, apoptosis, WT1, regulator (LOC417870), mRNA	417870	PAWR	PRKC, apoptosis, WT1, regulator	ENSGALG00000010320	PAWR		1	0.01
Gallus gallus finished cDNA, clone ChEST1002k1	424495	FNBP1L	formin binding protein 1-like	ENSGALG00000005850	FNBP1L		1	0.01
Gallus gallus finished cDNA, clone ChEST989n11	415899	SPCS1	signal peptidase complex subunit 1 homolog (S. cerevisiae)	ENSGALG00000001655	SPCS1		1	0.01
PREDICTED: Gallus gallus hypothetical LOC423937 (LOC423937), mRNA	423937	NSMCE4A	non-SMC element 4 homolog A (S. cerevisiae)	ENSGALG00000009504	NSMCE4A		1	0.02
Gallus gallus similar to nuclear DNA-binding protein; small unique nuclear receptor corepressor; C1D DNA-binding protein (LOC421267), mRNA	421267	RCJMB04_33m12	similar to nuclear DNA-binding protein; small unique nuclear receptor corepressor; C1D DNA-binding protein	ENSGALG00000008765	NP_001026207.1	Hypothetical protein. [Source:Uniprot/SPTREMBL;Acc:Q5ZHS3]	1	0.02
Gallus gallus finished cDNA, clone ChEST643c1	416186	LOC416186	hypothetical gene supported by CR391387				1	0.04
PREDICTED: Gallus gallus similar to activating transcription factor 3 (LOC421369), mRNA	421369	ATF3	activating transcription factor 3	ENSGALG00000009818	ATF3		1.01	0.01
PREDICTED: Gallus gallus hypothetical protein LOC770816 (LOC770816), mRNA	770816	OSBPL5	oxysterol binding protein-like 5				1.01	0.01
PREDICTED: Gallus gallus similar to RGD1306844 protein (LOC424203), mRNA	424203	LOC424203	similar to RGD1306844 protein	ENSGALG00000011333		Autophagy protein 9-like 1 (APG9-like 1). [Source:Uniprot/SWISSPROT;Acc:Q7Z3C6] [from human gene ENSG00000198925]	1.01	0.01
PREDICTED: Gallus gallus similar to WD repeat domain, phosphoinositide interacting 1 (LOC417437), mRNA	417437	WIPI1	WD repeat domain, phosphoinositide interacting 1	ENSGALG00000004215	WIPI1		1.01	0.01
Gallus gallus finished cDNA, clone ChEST974g18	415789	LOC415789	similar to Hypothetical UPF0195 protein CGI-128 homolog	ENSGALG00000005132	FAM96B		1.01	0.02
PREDICTED: Gallus gallus hypothetical LOC418849 (LOC418849), mRNA	418849	LOC418849	hypothetical LOC418849	ENSGALG00000016983			1.01	0.02
	NA			ENSGALG00000023579			1.01	0.02
PREDICTED: Gallus gallus similar to LOC446923 protein, transcript variant 1 (LOC418508), mRNA	418508	ATP5O	ATP synthase, H+ transporting, mitochondrial F1 complex, O subunit (oligomycin sensitivity conferring protein)	ENSGALG00000016007	ATP5O	ATP synthase O subunit, mitochondrial precursor (EC 3.6.3.14) (Oligomycin sensitivity conferral protein) (OSCP). [Source:Uniprot/SWISSPROT;Acc:P48047] [from human gene ENSG00000159186]	1.02	0.01
Gallus gallus Kruppel-like factor 6 (KLF6), mRNA	420463	RCJMB04_29h5	Kruppel-like factor 6	ENSGALG00000007056	NP_001026140.1	Hypothetical protein. [Source:Uniprot/SPTREMBL;Acc:Q5ZI79]	1.02	0.01
Gallus gallus finished cDNA, clone ChEST281p5	421366	TATDN3	TatD DNase domain containing 3	ENSGALG00000009811	TATDN3		1.02	0.01
PREDICTED: Gallus gallus similar to SWI/SNF related, matrix associated, actin dependent regulator of chromatin, subfamily c, member 1 (LOC420378), mRNA	420378	LOC420378	similar to SWI/SNF related, matrix associated, actin dependent regulator of chromatin, subfamily c, member 1	ENSGALG00000005048	SMARCC1		1.02	0.01
	NA			ENSGALG00000010891	ABCB11		1.02	0.01
PREDICTED: Gallus gallus similar to KIAA0042 (LOC424347), mRNA	424347	KIF14	kinesin family member 14	ENSGALG00000002175	KIF14		1.02	0.01
PREDICTED: Gallus gallus Rho-associated, coiled-coil containing protein kinase 2 (ROCK2), mRNA	374182	ROCK2	Rho-associated, coiled-coil containing protein kinase 2	ENSGALG00000016451	Q98SN5_CHICK	Rho-associated coiled coil forming kinase 2 (Fragment). [Source:Uniprot/SPTREMBL;Acc:Q98SN5]	1.02	0.01
Gallus gallus finished cDNA, clone ChEST361h9	427404	RCJMB04_13l14	dynactin 3 (p22)	ENSGALG00000021365	NP_001026616.1	Hypothetical protein. [Source:Uniprot/SPTREMBL;Acc:Q5ZK19]	1.02	0.01
Gallus gallus finished cDNA, clone ChEST160h2	419023	CCDC90B	coiled-coil domain containing 90B				1.02	0.01
Gallus gallus domesticus agrin mRNA, complete cds	396538	AGRN	agrin				1.03	0.01
PREDICTED: Gallus gallus ATP-binding cassette, sub-family D (ALD), member 2 (ABCD2), mRNA	417694	ABCD2	ATP-binding cassette, sub-family D (ALD), member 2	ENSGALG00000007142	ABCD2		1.03	0.01
Gallus gallus finished cDNA, clone ChEST959g19	418391	TFG	TRK-fused gene	ENSGALG00000015299	TFG		1.03	0.01
Gallus gallus finished cDNA, clone ChEST200p5	396085	NF1	neurofibromin 1	ENSGALG00000005660	NF1_CHICK	Neurofibromin (Neurofibromatosis-related protein NF-1) (Fragment). [Source:Uniprot/SWISSPROT;Acc:P35608]	1.03	0.01
Gallus gallus finished cDNA, clone ChEST1028k8	NA						1.03	0.01
Gallus gallus finished cDNA, clone ChEST910f11	NA						1.03	0.01
Gallus gallus finished cDNA, clone ChEST165i21	427328	CCNH	cyclin H	ENSGALG00000015641	CCNH		1.03	0.02
Gallus gallus finished cDNA, clone ChEST87f12	NA						1.04	0.01
PREDICTED: Gallus gallus insulin-like growth factor binding protein 5 (IGFBP5), mRNA	424220	IGFBP5	insulin-like growth factor binding protein 5	ENSGALG00000011468	Q60FB2_CHICK	Insulin-like growth factor binding protein 5 (Fragment). [Source:Uniprot/SPTREMBL;Acc:Q60FB2]	1.04	0.01
Gallus gallus finished cDNA, clone ChEST38o16	419468	LOC419468	similar to Ba1-651	ENSGALG00000003817	Q5TF58_HUMAN		1.04	0.01
Gallus gallus eukaryotic translation elongation factor 2 (EEF2), mRNA	396325	EEF2	eukaryotic translation elongation factor 2	ENSGALG00000001830	EF2_CHICK	Elongation factor 2 (EF-2). [Source:Uniprot/SWISSPROT;Acc:Q90705]	1.04	0.01
PREDICTED: Gallus gallus HIV-1 Tat interactive protein 2, 30kDa (HTATIP2), mRNA	424363	HTATIP2	HIV-1 Tat interactive protein 2, 30kDa				1.04	0.01
PREDICTED: Gallus gallus similar to SRrp129 (LOC417805), mRNA	417805	SFRS2IP	splicing factor, arginine/serine-rich 2, interacting protein	ENSGALG00000009672	SFRS2IP		1.04	0.01
PREDICTED: Gallus gallus similar to Zinc finger protein 294 (LOC418482), mRNA	418482	ZNF294	zinc finger protein 294	ENSGALG00000015804	ZNF294		1.04	0.01
Gallus gallus mRNA for hypothetical protein, clone 35e14	378908	RCJMB04_35e14	Src-like-adaptor	ENSGALG00000016234	NP_989722.1	src-like adaptor [Source:RefSeq_peptide;Acc:NP_989722]	1.04	0.01
PREDICTED: Gallus gallus similar to putative protein kinase (LOC427925), mRNA	427925	WNK1	WNK lysine deficient protein kinase 1				1.04	0.01
Gallus gallus mRNA for hypothetical protein, clone 16b3	423353	RCJMB04_16b3	Niemann-Pick disease, type C2	ENSGALG00000010237	NP_001026374.1	Hypothetical protein. [Source:Uniprot/SPTREMBL;Acc:Q5ZJS7]	1.04	0.01
Gallus gallus finished cDNA, clone ChEST919c6	420187	TCEB1	transcription elongation factor B (SIII), polypeptide 1 (15kDa, elongin C)	ENSGALG00000015646	NP_001007889.1	Hypothetical protein. [Source:Uniprot/SPTREMBL;Acc:Q5ZJT7]	1.04	0.01
PREDICTED: Gallus gallus similar to cyclin L ania-6a (LOC425024), mRNA	425024	CCNL1	cyclin L1	ENSGALG00000009699	CCNL1		1.04	0.01
Gallus gallus cold inducible RNA binding protein (CIRBP), mRNA	425789	RCJMB04_4m1	cold inducible RNA binding protein				1.04	0.02
Gallus gallus finished cDNA, clone ChEST1034p10	NA						1.05	0.01
Gallus gallus malic enzyme mRNA, complete cds	374189	ME1	malic enzyme 1, NADP(+)-dependent, cytosolic	ENSGALG00000015849	NP_989634.1	malic enzyme 1, NADP(+)-dependent, cytosolic [Source:RefSeq_peptide;Acc:NP_989634]	1.05	0.01
Gallus gallus finished cDNA, clone ChEST462h18	NA						1.05	0.01
PREDICTED: Gallus gallus hypothetical LOC431666 (LOC431666), mRNA	431666	AGXT2	alanine-glyoxylate aminotransferase 2				1.05	0.01
Gallus gallus mRNA for hypothetical protein, clone 1c5	415681	RCJMB04_1c5	component of oligomeric golgi complex 4	ENSGALG00000002603	NP_001012793.1	component of oligomeric golgi complex 4 [Source:RefSeq_peptide;Acc:NP_001012793]	1.05	0.01
PREDICTED: Gallus gallus similar to chromodomain helicase DNA binding protein 2 (LOC415507), mRNA	415507	CHD2	chromodomain helicase DNA binding protein 2	ENSGALG00000006949	CHD2		1.05	0.01
Gallus gallus mRNA for DNA topoisomeraseII_alpha, complete cds	395570	TOP2A	topoisomerase (DNA) II alpha 170kDa	ENSGALG00000003922	TOP2A_CHICK	DNA topoisomerase 2-alpha (EC 5.99.1.3) (DNA topoisomerase II, alpha isozyme). [Source:Uniprot/SWISSPROT;Acc:O42130]	1.05	0.01
PREDICTED: Gallus gallus similar to cAMP phosphodiesterase PDE7 (LOC425199), partial mRNA	425199	LOC425199	similar to cAMP phosphodiesterase PDE7	ENSGALG00000015516	PDE7A		1.05	0.01
Gallus gallus partial mRNA for hypothetical protein, clone 7b3	415869	RCJMB04_7b3	proteasome (prosome, macropain) 26S subunit, non-ATPase, 7	ENSGALG00000000707	Q5ZL99_CHICK	Hypothetical protein (Fragment). [Source:Uniprot/SPTREMBL;Acc:Q5ZL99]	1.05	0.01
Gallus gallus finished cDNA, clone ChEST880b2	NA			ENSGALG00000014168	NOL6		1.05	0.01
Gallus gallus adhesion regulating molecule 1 (ADRM1), mRNA	395365	ADRM1	adhesion regulating molecule 1	ENSGALG00000005200	ADRM1_CHICK	ARM-1 protein [Source:RefSeq_peptide;Acc:NP_989982]	1.05	0.01
Gallus gallus finished cDNA, clone ChEST760c16	NA						1.05	0.02
Gallus gallus structural maintenance of chromosomes 2 (SMC2), mRNA	396156	SMC2	structural maintenance of chromosomes 2	ENSGALG00000015691	SMC2		1.05	0.03
Gallus gallus mRNA for hypothetical protein, clone 2n5	417438	PRKAR1A	protein kinase, cAMP-dependent, regulatory, type I, alpha (tissue specific extinguisher 1)	ENSGALG00000004237	NP_001007846.1	protein kinase, cAMP-dependent, regulatory, type I, alpha (tissue specific extinguisher 1) [Source:RefSeq_peptide;Acc:NP_001007846]	1.06	0
PREDICTED: Gallus gallus laminin, alpha 1 (LAMA1), mRNA	374016	LAMA1	laminin, alpha 1	ENSGALG00000014615	Q91429_CHICK	Laminin alpha 1 chain (Fragment). [Source:Uniprot/SPTREMBL;Acc:Q91429]	1.06	0
Gallus gallus finished cDNA, clone ChEST1006f12	424436	MRPS14	mitochondrial ribosomal protein S14	ENSGALG00000004547	MRPS14		1.06	0
Gallus gallus endothelial differentiation-related factor 1 (EDF1), mRNA	417286	EDF1	endothelial differentiation-related factor 1	ENSGALG00000008959	NP_060290.3		1.06	0
PREDICTED: Gallus gallus similar to DC3 (LOC771367), mRNA	771367	METTL5	methyltransferase like 5	ENSGALG00000009676	METTL5		1.06	0.01
Gallus gallus mRNA for hypothetical protein, clone 13k21	423440	GLRX5	glutaredoxin 5	ENSGALG00000011079	NP_001008472.1	hypothetical protein LOC423440 [Source:RefSeq_peptide;Acc:NP_001008472]	1.06	0.01
PREDICTED: Gallus gallus similar to transducin-like enhancer 3 (LOC415568), mRNA	415568	LOC415568	similar to transducin-like enhancer 3				1.06	0.01
PREDICTED: Gallus gallus tubulin, alpha 6 (TUBA6), mRNA	429035	TUBA1C	tubulin, alpha 1c				1.06	0.01
PREDICTED: Gallus gallus hypothetical LOC426061 (LOC426061), mRNA	426061	PPIE	peptidylprolyl isomerase E (cyclophilin E)	ENSGALG00000013383	PPIE		1.06	0.01
Gallus gallus mRNA for hypothetical protein, clone 35n21	419513	NFU1	NFU1 iron-sulfur cluster scaffold homolog (S. cerevisiae)	ENSGALG00000000033	NP_001006305.1	Hypothetical protein. [Source:Uniprot/SPTREMBL;Acc:Q5ZHL5]	1.06	0.01
PREDICTED: Gallus gallus similar to ribonuclease P 14kDa subunit (LOC416064), mRNA	416064	RPP14	ribonuclease P/MRP 14kDa subunit	ENSGALG00000007035			1.06	0.01
PREDICTED: Gallus gallus similar to Chromosome 4 open reading frame 34 (LOC422793), mRNA	422793	LOC422793	similar to Chromosome 4 open reading frame 34				1.06	0.01
PREDICTED: Gallus gallus similar to MGC80689 protein (LOC422846), mRNA	422846	LYAR	Ly1 antibody reactive homolog (mouse)	ENSGALG00000015000	LYAR_HUMAN		1.07	0
Gallus gallus Cas-Br-M (murine) ecotropic retroviral transforming sequence-like 1 (CBLL1), mRNA	417701	CBLL1	Cas-Br-M (murine) ecotropic retroviral transforming sequence-like 1	ENSGALG00000007975	HAKAI_CHICK	Hypothetical protein. [Source:Uniprot/SPTREMBL;Acc:Q5ZHZ4]	1.07	0
Gallus gallus mRNA for hypothetical protein, clone 2g2	425237	RCJMB04_2g2	ribosomal RNA processing 1 homolog B (S. cerevisiae)	ENSGALG00000022808	NP_001026505.1	Hypothetical protein. [Source:Uniprot/SPTREMBL;Acc:Q5F481]	1.07	0
Gallus gallus TNF receptor-associated factor 7 (TRAF7), mRNA	416555	TRAF7	TNF receptor-associated factor 7	ENSGALG00000005767	NP_001012546.1	Hypothetical protein. [Source:Uniprot/SPTREMBL;Acc:Q5F483]	1.07	0.01
PREDICTED: Gallus gallus similar to RIKEN cDNA 0610009E20, transcript variant 1 (LOC417604), mRNA	417604	LOC417604	similar to RIKEN cDNA 0610009E20	ENSGALG00000004615			1.07	0.01
PREDICTED: Gallus gallus similar to Putative protein 15E1.2 (LOC416976), mRNA	416976	LOC416976	similar to Putative protein 15E1.2	ENSGALG00000007195	15E2_HUMAN		1.07	0.01
Gallus gallus finished cDNA, clone ChEST36c4	NA						1.07	0.01
PREDICTED: Gallus gallus jumonji, AT rich interactive domain 1A (JARID1A), mRNA	418148	JARID1A	jumonji, AT rich interactive domain 1A	ENSGALG00000012986	JARID1A		1.07	0.01
Gallus gallus finished cDNA, clone ChEST722i4	395454	PCSK6	proprotein convertase subtilisin/kexin type 6				1.07	0.01
Gallus gallus finished cDNA, clone ChEST511j24	374066	DCXR	dicarbonyl/L-xylulose reductase	ENSGALG00000002849	DER_CHICK	D-erythrulose reductase (EC 1.1.1.162). [Source:Uniprot/SWISSPROT;Acc:Q8JIS3]	1.07	0.01
PREDICTED: Gallus gallus LysM, putative peptidoglycan-binding, domain containing 2 (LYSMD2), mRNA	415423	LYSMD2	LysM, putative peptidoglycan-binding, domain containing 2				1.07	0.01
PREDICTED: Gallus gallus peptidylprolyl isomerase G (cyclophilin G) (PPIG), mRNA	424162	PPIG	peptidylprolyl isomerase G (cyclophilin G)	ENSGALG00000009839	PPIG		1.07	0.02
Gallus gallus mRNA for hypothetical protein, clone 21l11	428166	RCJMB04_21l11	transmembrane, prostate androgen induced RNA	ENSGALG00000007628	NP_001026663.1	Hypothetical protein. [Source:Uniprot/SPTREMBL;Acc:Q5ZJ16]	1.08	0
Gallus gallus finished cDNA, clone ChEST253o3	417204	ENDOG	endonuclease G	ENSGALG00000013978	NP_001026542.1	Hypothetical protein. [Source:Uniprot/SPTREMBL;Acc:Q5ZM56]	1.08	0.01
PREDICTED: Gallus gallus hypothetical protein LOC771615 (LOC771615), mRNA	771615	MRP63	mitochondrial ribosomal protein 63	ENSGALG00000017127	MRP63		1.08	0.01
PREDICTED: Gallus gallus hypothetical LOC415896 (LOC415896), mRNA	415896	LOC415896	hypothetical gene supported by CR353388	ENSGALG00000022663	Q8WVI0_HUMAN		1.08	0.01
Chicken slow muscle troponin C (smTnC) mRNA, complete cds	396032	TNNC1	troponin C type 1 (slow)	ENSGALG00000001459	TNNC1_CHICK	Troponin C, slow skeletal and cardiac muscles (TN-C). [Source:Uniprot/SWISSPROT;Acc:P09860]	1.09	0
PREDICTED: Gallus gallus similar to BACH1 (LOC418488), mRNA	418488	BACH1	BTB and CNC homology 1, basic leucine zipper transcription factor 1	ENSGALG00000015828	BACH1		1.09	0
Gallus gallus finished cDNA, clone ChEST986o8	NA						1.09	0
PREDICTED: Gallus gallus similar to KIAA0636 protein (LOC420214), mRNA	420214	CPNE3	copine III	ENSGALG00000015881	CPNE3	Copine-3 (Copine III). [Source:Uniprot/SWISSPROT;Acc:O75131] [from human gene ENSG00000085719]	1.09	0
Gallus gallus finished cDNA, clone ChEST1025a4	NA						1.09	0
	NA			ENSGALG00000021914	5_8S_rRNA	5.8S ribosomal RNA [Source: RFAM 7.0]	1.09	0.01
Gallus gallus mRNA for hypothetical protein, clone 13i11	422898	LETM1	leucine zipper-EF-hand containing transmembrane protein 1	ENSGALG00000015706	NP_001006461.1	Hypothetical protein. [Source:Uniprot/SPTREMBL;Acc:Q5ZK33]	1.09	0.01
Gallus gallus finished cDNA, clone ChEST491p11	421353	RRP15	ribosomal RNA processing 15 homolog (S. cerevisiae)	ENSGALG00000009615	RRP15		1.09	0.01
Gallus gallus finished cDNA, clone ChEST82k5	419606	UTP11L	UTP11-like, U3 small nucleolar ribonucleoprotein, (yeast)	ENSGALG00000001502	UTP11L		1.09	0.01
Gallus gallus low density lipoprotein receptor-related protein associated protein 1 (LRPAP1), mRNA	395936	LRPAP1	low density lipoprotein receptor-related protein associated protein 1	ENSGALG00000015612	NP_990393.1	Receptor-associated protein precursor. [Source:Uniprot/SPTREMBL;Acc:O57378]	1.09	0.02
PREDICTED: Gallus gallus similar to nucleoplasmin-3 (LOC770430), mRNA	770430	NPM3	nucleophosmin/nucleoplasmin, 3	ENSGALG00000007704	NPM3		1.09	0.02
PREDICTED: Gallus gallus hypothetical LOC417249 (LOC417249), mRNA	417249	ATP6V1G1	ATPase, H+ transporting, lysosomal 13kDa, V1 subunit G1	ENSGALG00000007190	ATP6V1G1	Vacuolar ATP synthase subunit G 1 (EC 3.6.3.14) (V-ATPase G subunit 1) (Vacuolar proton pump G subunit 1) (V-ATPase 13 kDa subunit 1) (Vacuolar ATP synthase subunit M16). [Source:Uniprot/SWISSPROT;Acc:O75348] [from human gene ENSG00000136888]	1.09	0.02
PREDICTED: Gallus gallus mitochondrial ribosomal protein S35, transcript variant 2 (MRPS35), mRNA	419048	MRPS35	mitochondrial ribosomal protein S35	ENSGALG00000017297	MRPS35		1.09	0.02
PREDICTED: Gallus gallus similar to sec7 domain family member (LOC423758), mRNA	423758	GBF1	golgi-specific brefeldin A resistance factor 1	ENSGALG00000005637	GBF1		1.1	0
PREDICTED: Gallus gallus COMM domain containing 2, transcript variant 2 (COMMD2), mRNA	425044	COMMD2	COMM domain containing 2				1.1	0
PREDICTED: Gallus gallus similar to WASP-family protein (LOC426359), mRNA	426359	LOC426359	similar to WASP-family protein				1.1	0
PREDICTED: Gallus gallus similar to beta-1,3-galactosyltransferase (LOC427539), mRNA	427539	LOC427539	similar to beta-1,3-galactosyltransferase				1.1	0
Gallus gallus finished cDNA, clone ChEST378a7	NA						1.1	0
Gallus gallus finished cDNA, clone ChEST502f5	396363	TPT1	tumor protein, translationally-controlled 1	ENSGALG00000016977	TCTP_CHICK	Translationally-controlled tumor protein (TCTP) (p23) (pCHK23). [Source:Uniprot/SWISSPROT;Acc:P43347]	1.1	0.02
Gallus gallus cTwist mRNA, complete cds	395491	TWIST1	twist homolog 1 (acrocephalosyndactyly 3; Saethre-Chotzen syndrome) (Drosophila)				1.11	0
Gallus gallus mRNA for hypothetical protein, clone 19g16	426849	RCJMB04_19g16	lectin, mannose-binding, 1	ENSGALG00000002805	NP_001026570.1	Hypothetical protein. [Source:Uniprot/SPTREMBL;Acc:Q5F3E6]	1.11	0
PREDICTED: Gallus gallus similar to guanine nucleotide exchange factor (LOC419752), mRNA	419752	ARHGEF12	Rho guanine nucleotide exchange factor (GEF) 12	ENSGALG00000006663			1.11	0
PREDICTED: Gallus gallus similar to Frataxin, mitochondrial precursor (Friedreich ataxia protein) (Fxn) (LOC427244), mRNA	427244	FXN	frataxin	ENSGALG00000015108	FXN		1.11	0
Gallus gallus finished cDNA, clone ChEST191j12	396020	RCJMB04_22k13	protein phosphatase 1, regulatory (inhibitor) subunit 12A	ENSGALG00000010325	NP_990454.1	protein phosphatase 1, regulatory (inhibitor) subunit 12A [Source:RefSeq_peptide;Acc:NP_990454]	1.11	0
PREDICTED: Gallus gallus hypothetical LOC427208 (LOC427208), mRNA	427208	ANKRD31	ankyrin repeat domain 31	ENSGALG00000014946			1.11	0.01
PREDICTED: Gallus gallus similar to centrosome and spindle pole associated protein 1 (LOC420169), mRNA	420169	CSPP1	centrosome and spindle pole associated protein 1	ENSGALG00000015539	CSPP1		1.11	0.01
Gallus gallus finished cDNA, clone ChEST666n18	NA						1.12	0
Gallus gallus high mobility group protein I-C (HMGI-C) mRNA, complete cds	395851	HMGA2	high mobility group AT-hook 2				1.12	0
PREDICTED: Gallus gallus similar to PRPK mutant1 (LOC428145), mRNA	428145	TP53RK	TP53 regulating kinase	ENSGALG00000023834			1.12	0
Gallus gallus finished cDNA, clone ChEST296d2	NA			ENSGALG00000003259	EIF2B1		1.12	0.01
PREDICTED: Gallus gallus similar to myosin IXB (LOC420135), mRNA	420135	MYO9B	myosin IXB	ENSGALG00000003717	MYO9B		1.13	0
PREDICTED: Gallus gallus negative regulator of ubiquitin-like proteins 1 (NUB1), mRNA	420433	NUB1	negative regulator of ubiquitin-like proteins 1	ENSGALG00000006181	NUB1		1.13	0
PREDICTED: Gallus gallus similar to GT334 protein (LOC430964), partial mRNA	430964	LOC430964	similar to GT334 protein				1.13	0
Gallus gallus mRNA for proteoglycan, complete cds	395565	VCAN	versican	ENSGALG00000015624			1.13	0
Gallus gallus Churchill protein (LOC395448), mRNA	395448	LOC395448	Churchill protein				1.13	0
Gallus gallus finished cDNA, clone ChEST646h7	418649	WWC3	WWC family member 3	ENSGALG00000016611	WWC3		1.13	0.01
Gallus gallus finished cDNA, clone ChEST625n24	424109	LOC424109	similar to alpha-aspartyl dipeptidase	ENSGALG00000008738			1.13	0.01
PREDICTED: Gallus gallus chromodomain helicase DNA binding protein 1 (CHD1), mRNA	374195	CHD1	chromodomain helicase DNA binding protein 1				1.13	0.01
PREDICTED: Gallus gallus PDGFA associated protein 1 (PDAP1), mRNA	416491	PDAP1	PDGFA associated protein 1	ENSGALG00000004698			1.14	0
PREDICTED: Gallus gallus bromodomain and WD repeat domain containing 1 (BRWD1), mRNA	418521	BRWD1	bromodomain and WD repeat domain containing 1	ENSGALG00000016065	BRWD1		1.14	0
Gallus gallus finished cDNA, clone ChEST176o6	395819	PRELID1	PRELI domain containing 1	ENSGALG00000002990	PRLD1_CHICK	Px19-like protein. [Source:Uniprot/SWISSPROT;Acc:Q90673]	1.14	0
PREDICTED: Gallus gallus NADH dehydrogenase (ubiquinone) 1 beta subcomplex, 3, 12kDa, transcript variant 2 (NDUFB3), mRNA	424078	NDUFB3	NADH dehydrogenase (ubiquinone) 1 beta subcomplex, 3, 12kDa	ENSGALG00000008239			1.14	0
PREDICTED: Gallus gallus hypothetical protein LOC769049 (LOC769049), mRNA	769049	ZNF777	zinc finger protein 777				1.14	0
PREDICTED: Gallus gallus eukaryotic translation elongation factor 1 epsilon 1 (EEF1E1), mRNA	420865	EEF1E1	eukaryotic translation elongation factor 1 epsilon 1	ENSGALG00000012781	EEF1E1		1.14	0
Chicken mRNA for integrin alpha 6 subunit	396226	ITGA6	integrin, alpha 6	ENSGALG00000009362	ITA6_CHICK	Integrin alpha-6 precursor (VLA-6) [Contains: Integrin alpha-6 heavy chain; Integrin alpha-6 light chain]. [Source:Uniprot/SWISSPROT;Acc:P26007]	1.14	0
Chicken cytochrome b5 mRNA, complete cds	414798	CYB5	cytochrome b-5	ENSGALG00000013708	CYB5_CHICK	Cytochrome b5. [Source:Uniprot/SWISSPROT;Acc:P00174]	1.14	0
Gallus gallus ESF1, nucleolar pre-rRNA processing protein, homolog (S. cerevisiae) (ESF1), mRNA	428551	RCJMB04_13d5	ESF1, nucleolar pre-rRNA processing protein, homolog (S. cerevisiae)	ENSGALG00000008708	NP_001026690.1	Hypothetical protein. [Source:Uniprot/SPTREMBL;Acc:Q5ZK50]	1.14	0.01
Gallus gallus finished cDNA, clone ChEST712h12	NA						1.14	0.01
Gallus gallus finished cDNA, clone ChEST955j11	418481	N6AMT1	N-6 adenine-specific DNA methyltransferase 1 (putative)				1.14	0.02
PREDICTED: Gallus gallus N-myc downstream regulated gene 1 (NDRG1), mRNA	420321	NDRG1	N-myc downstream regulated gene 1	ENSGALG00000016216	NDRG1		1.15	0
Gallus gallus finished cDNA, clone ChEST990g23	418733	LOC418733	similar to KIAA1802 protein	ENSGALG00000016813	C13orf8	Zinc finger protein KIAA1802.	1.15	0
Gallus gallus FKBP12.6 mRNA for FK506 binding protein 12.6, complete cds	395254	FKBP1B	FK506 binding protein 1B, 12.6 kDa	ENSGALG00000016500	NP_989898.1	FK506 binding protein 12.6 [Source:RefSeq_peptide;Acc:NP_989898]	1.15	0.01
PREDICTED: Gallus gallus similar to small nuclear riboprotein Sm-D (LOC776411), mRNA	776411	SNRPD1	small nuclear ribonucleoprotein D1 polypeptide 16kDa	ENSGALG00000011842	SNRPD1		1.15	0.01
Gallus gallus transmembrane channel-like 6 (Tmc6) mRNA, partial cds	422089	TMC6	transmembrane channel-like 6	ENSGALG00000007194	TMC6		1.16	0
PREDICTED: Gallus gallus similar to CREB binding protein (LOC416667), mRNA	416667	CREBBP	CREB binding protein (Rubinstein-Taybi syndrome)	ENSGALG00000007762	CREBBP		1.16	0
Gallus gallus finished cDNA, clone ChEST463b18	NA						1.17	0
Chicken retinal glutamine synthetase (Glns) mRNA, complete cds	396489	GLUL	glutamate-ammonia ligase (glutamine synthetase)	ENSGALG00000023744			1.17	0
Gallus gallus finished cDNA, clone ChEST62e24	418968	ACAT1	acetyl-Coenzyme A acetyltransferase 1 (acetoacetyl Coenzyme A thiolase)	ENSGALG00000017163	ACAT1	Acetyl-CoA acetyltransferase, mitochondrial precursor (EC 2.3.1.9) (Acetoacetyl-CoA thiolase) (T2). [Source:Uniprot/SWISSPROT;Acc:P24752] [from human gene ENSG00000075239]	1.17	0
Gallus gallus finished cDNA, clone ChEST1026d11	427159	SDCCAG10	serologically defined colon cancer antigen 10	ENSGALG00000014747	SDCCAG10		1.17	0
PREDICTED: Gallus gallus similar to PRKC, apoptosis, WT1, regulator (LOC417870), mRNA	417870	PAWR	PRKC, apoptosis, WT1, regulator	ENSGALG00000010320	PAWR		1.17	0
Gallus gallus finished cDNA, clone ChEST229p22	418407	BBX	bobby sox homolog (Drosophila)	ENSGALG00000015353	BBX		1.17	0
Gallus gallus finished cDNA, clone ChEST907i1	423410	CCDC88C	coiled-coil domain containing 88C	ENSGALG00000010715	KIAA1509		1.17	0
PREDICTED: Gallus gallus hypothetical protein LOC771022 (LOC771022), mRNA	771022	LOC771022	hypothetical protein LOC771022	ENSGALG00000003648			1.17	0
Gallus gallus small nuclear ribonucleoprotein polypeptides B and B1 (SNRPB), mRNA	395298	SNRPB	small nuclear ribonucleoprotein polypeptides B and B1	ENSGALG00000007250	RSMB_CHICK	Small nuclear ribonucleoprotein-associated protein B' (snRNP-B') (Sm protein B') (Sm-B') (SmB') (snRPB'). [Source:Uniprot/SWISSPROT;Acc:Q9PV94]	1.17	0.01
PREDICTED: Gallus gallus similar to KIAA1322 protein (LOC422862), mRNA	422862	TBC1D14	TBC1 domain family, member 14	ENSGALG00000015546	TBC1D14		1.18	0
PREDICTED: Gallus gallus similar to mBLVR (LOC420079), mRNA	420079	LOC420079	similar to mBLVR	ENSGALG00000000996	AP3D1		1.18	0
PREDICTED: Gallus gallus similar to SFRS protein kinase 2 (LOC417711), mRNA	417711	SRPK2	SFRS protein kinase 2	ENSGALG00000008154	SRPK2	Serine/threonine-protein kinase SRPK2 (EC 2.7.1.37) (Serine/arginine- rich protein-specific kinase 2) (SR-protein-specific kinase 2) (SFRS protein kinase 2). [Source:Uniprot/SWISSPROT;Acc:P78362] [from human gene ENSG00000135250]	1.19	0
Gallus gallus zinc finger CCCH-type containing 11A (ZC3H11A), mRNA	421172	RCJMB04_17l7	zinc finger CCCH-type containing 11A	ENSGALG00000000541	ZC11A_CHICK	Zinc finger CCCH domain-containing protein 11A. [Source:Uniprot/SWISSPROT;Acc:Q5ZJJ1]	1.19	0
Gallus gallus mRNA for hypothetical protein, clone 15l3	420574	RCJMB04_15l3	asparagine synthetase	ENSGALG00000009748	ASNS_CHICK	Asparagine synthetase [glutamine-hydrolyzing] (EC 6.3.5.4) (Glutamine- dependent asparagine synthetase). [Source:Uniprot/SWISSPROT;Acc:Q5ZJU3]	1.19	0
PREDICTED: Gallus gallus similar to trans-Golgi p230 (LOC420758), mRNA	420758	GOLGA4	golgi autoantigen, golgin subfamily a, 4	ENSGALG00000012258			1.19	0
PREDICTED: Gallus gallus kinesin family member 15 (KIF15), mRNA	420708	KIF15	kinesin family member 15	ENSGALG00000011901			1.19	0
Gallus gallus finished cDNA, clone ChEST245a21	NA			ENSGALG00000023664			1.19	0
Gallus gallus spermidine/spermine N1-acetyltransferase (SSAT) mRNA, complete cds	374006	SAT1	spermidine/spermine N1-acetyltransferase 1	ENSGALG00000016348	SAT1_CHICK	Diamine acetyltransferase 1 (EC 2.3.1.57) (Spermidine/spermine N(1)- acetyltransferase 1) (SSAT) (SSAT-1) (Putrescine acetyltransferase) (Polyamine N-acetyltransferase 1). [Source:Uniprot/SWISSPROT;Acc:Q8AXL1]	1.19	0
Gallus gallus mRNA for hypothetical protein, clone 6m16	427307	MRPL50	mitochondrial ribosomal protein L50				1.19	0.01
Gallus gallus finished cDNA, clone ChEST252o9	415795	LOC415795	hypothetical gene supported by CR387546	ENSGALG00000005254			1.2	0
Gallus gallus syndecan 4 (SDC4), mRNA	419184	SDC4	syndecan 4	ENSGALG00000003932	SDC4_CHICK	Syndecan-4 precursor. [Source:Uniprot/SWISSPROT;Acc:P49416]	1.2	0
PREDICTED: Gallus gallus similar to Atp6v0e2 protein (LOC769770), mRNA	769770	ATP6V0E2	ATPase, H+ transporting V0 subunit e2	ENSGALG00000020754			1.2	0
PREDICTED: Gallus gallus diaphanous homolog 3 (Drosophila) (DIAPH3), mRNA	418824	DIAPH3	diaphanous homolog 3 (Drosophila)	ENSGALG00000016937	DIAPH3		1.2	0
PREDICTED: Gallus gallus similar to ICT1 protein, transcript variant 1 (LOC422114), mRNA	422114	ICT1	immature colon carcinoma transcript 1	ENSGALG00000007822	ICT1		1.2	0.01
Gallus gallus finished cDNA, clone ChEST146b12	420321	NDRG1	N-myc downstream regulated gene 1				1.2	0.01
Gallus gallus finished cDNA, clone ChEST547n21	421600	PRRG4	proline rich Gla (G-carboxyglutamic acid) 4 (transmembrane)	ENSGALG00000012032	PRRG4		1.2	0.03
PREDICTED: Gallus gallus similar to multiple myeloma overexpression gene 2 (LOC770635), mRNA	770635	LOC770635	similar to multiple myeloma overexpression gene 2	ENSGALG00000005556	MYEOV2		1.21	0
Gallus gallus finished cDNA, clone ChEST176o6	395819	PRELID1	PRELI domain containing 1	ENSGALG00000002990	PRLD1_CHICK	Px19-like protein. [Source:Uniprot/SWISSPROT;Acc:Q90673]	1.21	0
PREDICTED: Gallus gallus similar to retinoblastoma-binding protein 1-related protein (LOC429468), partial mRNA	429468	LOC429468	similar to retinoblastoma-binding protein 1-related protein	ENSGALG00000014327	XR_027108.1		1.21	0
Gallus gallus finished cDNA, clone ChEST435p24	418543	LOC418543	hypothetical gene supported by BX933825; CR407341				1.21	0
PREDICTED: Gallus gallus similar to Gene product with similarity to Ubiquitin binding enzyme (LOC771251), mRNA	771251	UBFD1	ubiquitin family domain containing 1	ENSGALG00000006117	UBFD1		1.21	0.01
Gallus gallus finished cDNA, clone ChEST992b12	NA			ENSGALG00000002114	ZMYND10		1.21	0.02
Gallus gallus finished cDNA, clone ChEST44l21	NA						1.22	0
Gallus gallus finished cDNA, clone ChEST485g18	NA						1.22	0
PREDICTED: Gallus gallus similar to retinoblastoma protein-binding zinc finger protein (LOC419478), mRNA	419478	LOC419478	similar to retinoblastoma protein-binding zinc finger protein	ENSGALG00000004089	PRDM2		1.22	0
PREDICTED: Gallus gallus TM2 domain containing 2 (TM2D2), mRNA	426780	TM2D2	TM2 domain containing 2	ENSGALG00000003356	TM2D2		1.22	0
PREDICTED: Gallus gallus hypothetical LOC418079 (LOC418079), mRNA	418079	LOC418079	hypothetical LOC418079	ENSGALG00000012694	C12orf45		1.22	0
PREDICTED: Gallus gallus similar to mtprd (LOC418518), mRNA	418518	TTC3	tetratricopeptide repeat domain 3	ENSGALG00000016050	TTC3		1.22	0
Gallus gallus finished cDNA, clone ChEST395f6	424807	AP1S3	adaptor-related protein complex 1, sigma 3 subunit	ENSGALG00000005171	NP_001025179.1		1.22	0.01
Gallus gallus finished cDNA, clone ChEST630l10	416827	LOC416827	similar to hypothetical protein FLJ38663	ENSGALG00000003413	C12orf65		1.23	0
Gallus gallus finished cDNA, clone ChEST492m7	NA						1.23	0
Gallus gallus finished cDNA, clone ChEST197g19	424029	USP40	ubiquitin specific peptidase 40	ENSGALG00000004236	TRAF3IP1		1.23	0
Gallus gallus mRNA for hypothetical protein, clone 18e19	416380	RCJMB04_18e19	coiled-coil domain containing 5 (spindle associated)	ENSGALG00000001761	NP_001025796.1	Hypothetical protein. [Source:Uniprot/SPTREMBL;Acc:Q5ZJG9]	1.23	0
sno=ski-related gene [chickens, mRNA, 3041 nt]	396087	SKIL	SKI-like oncogene	ENSGALG00000009356	NP_990505.1	snoN; ski-related gene [Source:RefSeq_peptide;Acc:NP_990505]	1.23	0
Gallus gallus mRNA for hypothetical protein, clone 23o7	423541	RCJMB04_23o7	AT rich interactive domain 4A (RBP1-like)	ENSGALG00000012037	NP_001012920.1	Hypothetical protein. [Source:Uniprot/SPTREMBL;Acc:Q5ZIS6]	1.23	0
PREDICTED: Gallus gallus hypothetical LOC420060 (LOC420060), mRNA	420060	NDUFA11	NADH dehydrogenase (ubiquinone) 1 alpha subcomplex, 11, 14.7kDa	ENSGALG00000021692			1.23	0.01
Gallus gallus finished cDNA, clone ChEST361d21	NA			ENSGALG00000001587	MRPL40		1.24	0
Gallus gallus cerberus 1, cysteine knot superfamily, homolog (Xenopus laevis) (CER1), mRNA	395623	CER1	cerberus 1, cysteine knot superfamily, homolog (Xenopus laevis)	ENSGALG00000005434	CER1_CHICK	Cerberus precursor. [Source:Uniprot/SWISSPROT;Acc:Q9PWB0]	1.24	0
Gallus gallus finished cDNA, clone ChEST212j6	415333	LOC415333	hypothetical gene supported by BX934191; CR353832				1.25	0
Gallus gallus finished cDNA, clone ChEST751i10	NA						1.25	0
PREDICTED: Gallus gallus similar to SART3 protein (LOC416890), mRNA	416890	SART3	squamous cell carcinoma antigen recognized by T cells 3	ENSGALG00000004887	SART3		1.25	0
	NA			ENSGALG00000017293	CCDC91		1.25	0
PREDICTED: Gallus gallus hypothetical LOC425016 (LOC425016), mRNA	425016	SCHIP1	schwannomin interacting protein 1	ENSGALG00000009579	SCHIP1		1.25	0
Gallus gallus finished cDNA, clone ChEST430e5	420374	RCJMB04_31h7	zinc finger protein 777	ENSGALG00000004931	Q5ZI15_CHICK	Hypothetical protein. [Source:Uniprot/SPTREMBL;Acc:Q5ZI15]	1.25	0
PREDICTED: Gallus gallus DEAH (Asp-Glu-Ala-His) box polypeptide 29 (DHX29), mRNA	427136	DHX29	DEAH (Asp-Glu-Ala-His) box polypeptide 29	ENSGALG00000014700	DHX29		1.25	0
Gallus gallus finished cDNA, clone ChEST76c15	395862	PITX2	paired-like homeodomain 2				1.26	0
Gallus gallus caspase-3 mRNA, complete cds	395476	CASP3	caspase 3, apoptosis-related cysteine peptidase	ENSGALG00000010638	NP_990056.1	caspase-3 [Source:RefSeq_peptide;Acc:NP_990056]	1.26	0
Gallus gallus finished cDNA, clone ChEST282j12	415691	BCAR1	breast cancer anti-estrogen resistance 1	ENSGALG00000023828	LDHD		1.26	0
Gallus gallus adaptor-related protein complex 1, sigma 2 subunit (AP1S2), mRNA	418621	AP1S2	adaptor-related protein complex 1, sigma 2 subunit	ENSGALG00000016551	NP_001006261.1	Hypothetical protein. [Source:Uniprot/SPTREMBL;Acc:Q5ZJX2]	1.26	0
Gallus gallus surfeit 6 (SURF6), mRNA	417160	RCJMB04_35b4	surfeit 6	ENSGALG00000003210	NP_001025853.1	similar to nuclear protein [Source:RefSeq_peptide;Acc:NP_001025853]	1.26	0.01
Gallus gallus finished cDNA, clone ChEST1010p16	419711	EI24	etoposide induced 2.4	ENSGALG00000001018	NP_001006316.1	Etoposide-induced protein 2.4 (p53-induced protein 8). [Source:Uniprot/SWISSPROT;Acc:O14681] [from human gene ENSG00000149547]	1.27	0
PREDICTED: Gallus gallus similar to rai-like protein (LOC415437), mRNA	415437	CEP152	centrosomal protein 152kDa	ENSGALG00000005642	CEP152	Centrosomal protein of 152 kDa (Cep152 protein). [Source:Uniprot/SWISSPROT;Acc:O94986] [from human gene ENSG00000103995]	1.27	0
G.gallus mRNA for nicotinic acetylcholine receptor (nAChR) beta 3 subunit	395604	CHRNB3	cholinergic receptor, nicotinic, beta 3	ENSGALG00000015384	ACHB3_CHICK	Neuronal acetylcholine receptor protein subunit beta-3 precursor. [Source:Uniprot/SWISSPROT;Acc:P43679]	1.27	0
PREDICTED: Gallus gallus similar to nitric oxide synthase 1 (neuronal) adaptor protein (LOC417113), mRNA	417113	LOC417113	similar to nitric oxide synthase 1 (neuronal) adaptor protein	ENSGALG00000023463			1.27	0
PREDICTED: Gallus gallus similar to LSM14 homolog A (SCD6, S. cerevisiae) (LOC769135), mRNA	769135	SS18L2	synovial sarcoma translocation gene on chromosome 18-like 2	ENSGALG00000004943	SS18L2		1.27	0
PREDICTED: Gallus gallus similar to molybdopterin synthase large subunit, transcript variant 2 (LOC427199), mRNA	427199	MOCS2	molybdenum cofactor synthesis 2	ENSGALG00000014906	MOCS2		1.27	0
G.gallus mRNA for beta-thyroid hormone receptor	396431	THRB	thyroid hormone receptor beta	ENSGALG00000011294	THB_CHICK	Thyroid hormone receptor beta. [Source:Uniprot/SWISSPROT;Acc:P68306]	1.27	0.05
PREDICTED: Gallus gallus similar to C20orf194 (LOC422945), mRNA	422945	LOC422945	hypothetical gene supported by CR406243	ENSGALG00000016026	C20orf194		1.28	0
Gallus gallus partial mRNA for hypothetical protein, clone 7o17	423692	CCAR1	cell division cycle and apoptosis regulator 1	ENSGALG00000004108	Q5ZL41_CHICK	Hypothetical protein (Fragment). [Source:Uniprot/SPTREMBL;Acc:Q5ZL41]	1.28	0
PREDICTED: Gallus gallus EBNA1 binding protein 2 (EBNA1BP2), mRNA	424558	EBNA1BP2	EBNA1 binding protein 2	ENSGALG00000009045	EBNA1BP2		1.28	0
Gallus gallus finished cDNA, clone ChEST365n24	NA			ENSGALG00000010953			1.28	0
PREDICTED: Gallus gallus hypothetical protein LOC773288 (LOC776856), mRNA	776856	AKAP8L	A kinase (PRKA) anchor protein 8-like				1.28	0.01
Gallus gallus finished cDNA, clone ChEST39a8	NA						1.28	0.01
PREDICTED: Gallus gallus similar to Myosin-9 (Myosin heavy chain, nonmuscle IIa) (Nonmuscle myosin heavy chain IIa) (NMMHC II-a) (NMMHC-IIA) (Cellular myosin heavy chain, type A) (Nonmuscle myosin heavy chain-A) (NMMHC-A) (LOC769395), partial mRNA	769395	LOC769395	similar to Myosin-9 (Myosin heavy chain, nonmuscle IIa) (Nonmuscle myosin heavy chain IIa) (NMMHC II-a) (NMMHC-IIA) (Cellular myosin heavy chain, type A) (Nonmuscle myosin heavy chain-A) (NMMHC-A)	ENSGALG00000012533	NM_205477.1	Myosin-9 (Myosin heavy chain, nonmuscle IIa) (Nonmuscle myosin heavy chain IIa) (NMMHC-IIA) (Cellular myosin heavy chain, type A) (Nonmuscle myosin heavy chain-A) ).	1.28	0.01
Gallus gallus finished cDNA, clone ChEST83f4	NA						1.29	0
Gallus gallus 26S ATPase complex subunit 4 mRNA, complete cds	395804	PSMC1	proteasome (prosome, macropain) 26S subunit, ATPase, 1	ENSGALG00000010675	PRS4_CHICK	26S protease regulatory subunit 4 (P26s4) (Proteasome 26S subunit ATPase 1). [Source:Uniprot/SWISSPROT;Acc:Q90732]	1.29	0
Gallus gallus finished cDNA, clone ChEST827m18	420480	SSNA1	Sjogren syndrome nuclear autoantigen 1	ENSGALG00000007384	SSNA1	Sjogren's syndrome nuclear autoantigen 1 (Nuclear autoantigen of 14 kDa). [Source:Uniprot/SWISSPROT;Acc:O43805] [from human gene ENSG00000176101]	1.29	0
Gallus gallus finished cDNA, clone ChEST670k21	396001	RPS4X	ribosomal protein S4, X-linked	ENSGALG00000004831	RS4_CHICK	40S ribosomal protein S4. [Source:Uniprot/SWISSPROT;Acc:P47836]	1.29	0
PREDICTED: Gallus gallus similar to C219-reactive peptide (FLJ39207) (LOC770510), mRNA	770510	LOC770510	similar to C219-reactive peptide (FLJ39207)	ENSGALG00000009434	MIA3		1.3	0
PREDICTED: Gallus gallus similar to transcription factor TZP (LOC419131), mRNA	419131	LOC419131	similar to transcription factor TZP	ENSGALG00000001522	XR_026848.1		1.3	0
Gallus gallus RPL35 mRNA for ribosomal protein L35, complete cds	374133	RPL35	ribosomal protein L35	ENSGALG00000001039	RL35_CHICK	60S ribosomal protein L35. [Source:Uniprot/SWISSPROT;Acc:Q98TF7]	1.31	0
Gallus gallus chromodomain helicase DNA binding protein 1 (CHD1), mRNA	395783	CHD1	chromodomain helicase DNA binding protein 1	ENSGALG00000014642	NP_990272.1	chromo-helicase-DNA-binding on the Z chromosome protein [Source:RefSeq_peptide;Acc:NP_990272]	1.31	0
PREDICTED: Gallus gallus similar to gm117 (LOC424529), mRNA	424529	LOC424529	similar to gm117	ENSGALG00000008670	C1orf52		1.31	0
Gallus gallus finished cDNA, clone ChEST798f11	424468	RTCD1	RNA terminal phosphate cyclase domain 1	ENSGALG00000005277	RTCD1		1.31	0
Gallus gallus ankyrin repeat domain 10 (ANKRD10), mRNA	418760	RCJMB04_6l10	ankyrin repeat domain 10	ENSGALG00000016850	NP_001025986.1	Hypothetical protein. [Source:Uniprot/SPTREMBL;Acc:Q5ZLC6]	1.31	0.01
PREDICTED: Gallus gallus similar to WS-3, transcript variant 2 (LOC771257), mRNA	771257	DCTN6	dynactin 6	ENSGALG00000010298	DCTN6	Dynactin subunit 6 (Dynactin subunit p27) (WS-3 protein). [Source:Uniprot/SWISSPROT;Acc:O00399] [from human gene ENSG00000104671]	1.32	0
PREDICTED: Gallus gallus similar to GekBS016P (LOC424463), mRNA	424463	DPH5	DPH5 homolog (S. cerevisiae)	ENSGALG00000005229	DPH5		1.32	0
PREDICTED: Gallus gallus SNF8, ESCRT-II complex subunit, homolog (S. cerevisiae) (SNF8), mRNA	419990	SNF8	SNF8, ESCRT-II complex subunit, homolog (S. cerevisiae)	ENSGALG00000001309	SNF8		1.32	0
PREDICTED: Gallus gallus similar to Chromosome 20 open reading frame 116 (LOC422941), mRNA	422941	LOC422941	similar to Chromosome 20 open reading frame 116	ENSGALG00000016003	C20orf116	Protein C20orf116 precursor. [Source:Uniprot/SWISSPROT;Acc:Q96HY6] [from human gene ENSG00000198171]	1.32	0
Chicken calmodulin-like protein (neoCaM) mRNA, partial cds	396523	RCJMB04_24e7	calmodulin 1 (phosphorylase kinase, delta)	ENSGALG00000010679	CALN_CHICK	Calmodulin (CaM). [Source:Uniprot/SWISSPROT;Acc:P62149]	1.32	0.01
Gallus gallus mRNA for hypothetical protein, clone 34n7	419150	CHMP4B	chromatin modifying protein 4B	ENSGALG00000002095	CHM4B_CHICK	Charged multivesicular body protein 4b (Chromatin-modifying protein 4b) (CHMP4b). [Source:Uniprot/SWISSPROT;Acc:Q5ZHP5]	1.33	0
PREDICTED: Gallus gallus similar to cystathionine beta-synthase (LOC418545), mRNA	418545	CBS	cystathionine-beta-synthase	ENSGALG00000016196	CBS		1.33	0
Gallus gallus finished cDNA, clone ChEST641j16	415372	RPS27L	ribosomal protein S27-like	ENSGALG00000003456	CA12		1.33	0
Gallus gallus CAP23 (CAP23) mRNA, complete cds	373905	BASP1	brain abundant, membrane attached signal protein 1	ENSGALG00000012952	NP_989447.1	brain abundant, membrane attached signal protein 1; 23 kDa cortical cytoskeleton-associated protein; particle bound cytosolic protein CAP23 [Source:RefSeq_peptide;Acc:NP_989447]	1.34	0
PREDICTED: Gallus gallus exosome component 3 (EXOSC3), mRNA	423626	EXOSC3	exosome component 3	ENSGALG00000002426	EXOSC3		1.34	0
PREDICTED: Gallus gallus cytoskeleton associated protein 5, transcript variant 1 (CKAP5), mRNA	423190	CKAP5	cytoskeleton associated protein 5	ENSGALG00000008325	CKAP5		1.34	0
PREDICTED: Gallus gallus similar to NDUFA12-like (LOC769549), mRNA	769549	NDUFA12L	NDUFA12-like	ENSGALG00000014733	NDUFA12L		1.34	0
Gallus gallus finished cDNA, clone ChEST335h24	416569	RBBP6	retinoblastoma binding protein 6	ENSGALG00000006043	RBBP6	retinoblastoma-binding protein 6 isoform 2 [Source:RefSeq_peptide;Acc:NP_061173] [from human gene ENSG00000122257]	1.35	0
Gallus gallus protein tyrosine phosphatase, non-receptor type 1 (PTPN1), mRNA	395688	PTPN1	protein tyrosine phosphatase, non-receptor type 1	ENSGALG00000008010	PTN1_CHICK	Tyrosine-protein phosphatase non-receptor type 1 (EC 3.1.3.48) (Protein-tyrosine phosphatase 1B) (PTP-1B) (CPTP1). [Source:Uniprot/SWISSPROT;Acc:O13016]	1.35	0
Gallus gallus finished cDNA, clone ChEST497m3	421287	RCJMB04_8e10	coiled-coil domain containing 128	ENSGALG00000008931	COMMD1		1.35	0
Gallus gallus mRNA for hypothetical protein, clone 33o17	421035	RCJMB04_33o17	slowmo homolog 1 (Drosophila)	ENSGALG00000013830	NP_001026182.1	Hypothetical protein. [Source:Uniprot/SPTREMBL;Acc:Q5ZHR9]	1.35	0
Gallus gallus mRNA for hypothetical protein, clone 1o20	419727	NFRKB	nuclear factor related to kappaB binding protein	ENSGALG00000001250	Q5ZMI6_CHICK	Hypothetical protein. [Source:Uniprot/SPTREMBL;Acc:Q5ZMI6]	1.36	0
Gallus gallus finished cDNA, clone ChEST633e24	415955	NOL8	nucleolar protein 8	ENSGALG00000004750	NOL8		1.36	0
Gallus gallus finished cDNA, clone ChEST9g5	395938	SOD1	superoxide dismutase 1, soluble	ENSGALG00000015844	SODC_CHICK	Superoxide dismutase [Cu-Zn] (EC 1.15.1.1). [Source:Uniprot/SWISSPROT;Acc:P80566]	1.36	0.01
PREDICTED: Gallus gallus similar to Golgi-associated microtubule-binding protein (LOC423414), mRNA	423414	TRIP11	thyroid hormone receptor interactor 11	ENSGALG00000010763	TRIP11		1.37	0
PREDICTED: Gallus gallus coiled-coil domain containing 55 (CCDC55), mRNA	417588	CCDC55	coiled-coil domain containing 55	ENSGALG00000004186	CCDC55		1.37	0
PREDICTED: Gallus gallus similar to ribosomal protein S20 (LOC430990), mRNA	430990	RPS20	ribosomal protein S20	ENSGALG00000014432			1.37	0
PREDICTED: Gallus gallus NADH dehydrogenase (ubiquinone) 1 beta subcomplex, 6, 17kDa (NDUFB6), mRNA	416391	NDUFB6	NADH dehydrogenase (ubiquinone) 1 beta subcomplex, 6, 17kDa	ENSGALG00000002033	NDUFB6		1.38	0
Gallus gallus chromosome W chromodomain helicase DNA binding protein 1 (CHD1W) mRNA, partial cds	374195	CHD1	chromodomain helicase DNA binding protein 1	ENSGALG00000014642	NP_990272.1	chromo-helicase-DNA-binding on the Z chromosome protein [Source:RefSeq_peptide;Acc:NP_990272]	1.38	0
Gallus gallus finished cDNA, clone ChEST840g1	NA						1.38	0
PREDICTED: Gallus gallus hypothetical protein LOC771652 (LOC771652), mRNA	771652	LOC771652	hypothetical protein LOC771652	ENSGALG00000011001	C1orf31		1.39	0
Gallus gallus finished cDNA, clone ChEST858g18	NA						1.39	0
PREDICTED: Gallus gallus Sin3A-associated protein, 30kDa (SAP30), mRNA	422562	SAP30	Sin3A-associated protein, 30kDa	ENSGALG00000010750	SAP30		1.39	0
PREDICTED: Gallus gallus similar to RP3-366N23.3 (LOC421566), mRNA	421566	TTLL2	tubulin tyrosine ligase-like family, member 2	ENSGALG00000011344			1.39	0.05
Gallus gallus finished cDNA, clone ChEST254l2	420103	POLR2E	polymerase (RNA) II (DNA directed) polypeptide E, 25kDa	ENSGALG00000002591	POLR2E		1.4	0
Gallus gallus mRNA for DNA topoisomeraseII_beta, complete cds	395966	TOP2B	topoisomerase (DNA) II beta 180kDa	ENSGALG00000011300	TOP2B_CHICK	DNA topoisomerase 2-beta (EC 5.99.1.3) (DNA topoisomerase II, beta isozyme). [Source:Uniprot/SWISSPROT;Acc:O42131]	1.4	0
	NA						1.4	0
Gallus gallus finished cDNA, clone ChEST152c17	395520	LOC395520	small acidic protein	ENSGALG00000006077	SMAP_CHICK	small acidic protein [Source:RefSeq_peptide;Acc:NP_990089]	1.4	0
Gallus gallus kinectin mRNA, complete cds	396335	KTN1	kinectin 1 (kinesin receptor)	ENSGALG00000012137	KTN1_CHICK	Kinectin. [Source:Uniprot/SWISSPROT;Acc:Q90631]	1.4	0
Gallus gallus finished cDNA, clone ChEST772f15	NA						1.4	0
PREDICTED: Gallus gallus hypothetical protein LOC770817 (LOC770817), mRNA	770817	LOC770817	hypothetical protein LOC770817	ENSGALG00000009978	C14orf126		1.4	0
PREDICTED: Gallus gallus similar to spectrin, beta, non-erythrocytic 1 (LOC421216), mRNA	421216	SPTBN1	spectrin, beta, non-erythrocytic 1	ENSGALG00000008156	SPTBN1		1.4	0
Gallus gallus finished cDNA, clone ChEST131f12	NA						1.4	0
PREDICTED: Gallus gallus similar to mitogen-activated protein kinase kinase kinase kinase 4 isoform 1; HPK/GCK-like kinase; hepatocyte progenitor kinase-like/germinal center kinase-like kinase (LOC418714), mRNA	418714	MAP4K4	mitogen-activated protein kinase kinase kinase kinase 4	ENSGALG00000016781	MAP4K4		1.4	0
Gallus gallus transforming growth factor, beta 2 (TGFB2), mRNA	421352	TGFB2	transforming growth factor, beta 2	ENSGALG00000009612	TGFB2_CHICK	Transforming growth factor beta 2 precursor (TGF-beta 2). [Source:Uniprot/SWISSPROT;Acc:P30371]	1.41	0
Gallus gallus finished cDNA, clone ChEST972b23	NA			ENSGALG00000015933	C21orf66		1.41	0
Gallus gallus finished cDNA, clone ChEST376h5	419470	RCJMB04_8i12	similar to KIAA0090 protein	ENSGALG00000003969	K0090_CHICK	Protein KIAA0090 homolog precursor. [Source:Uniprot/SWISSPROT;Acc:Q5ZL00]	1.41	0
Chicken octamer-binding protein (Oct-1) mRNA, complete cds	396463	POU2F1	POU class 2 homeobox 1	ENSGALG00000015446	PO2F1_CHICK	POU domain, class 2, transcription factor 1 (Octamer-binding transcription factor 1) (Oct-1) (OTF-1) (NF-A1). [Source:Uniprot/SWISSPROT;Acc:P15143]	1.41	0
PREDICTED: Gallus gallus similar to TWIST neighbor (LOC420603), mRNA	420603	TWISTNB	TWIST neighbor	ENSGALG00000010863	TWISTNB		1.41	0
PREDICTED: Gallus gallus hypothetical protein LOC770316 (LOC770316), mRNA	770316	LOC770316	hypothetical protein LOC770316	ENSGALG00000007011	ZBTB16		1.41	0.01
PREDICTED: Gallus gallus similar to channel-kinase 1 (LOC427502), mRNA	427502	TRPM7	transient receptor potential cation channel, subfamily M, member 7	ENSGALG00000023451	TRPM7		1.42	0
Gallus gallus finished cDNA, clone ChEST259c15	NA			ENSGALG00000004851	MED9		1.42	0
Gallus gallus finished cDNA, clone ChEST64b23	417671	LOC417671	similar to LOC90410 protein	ENSGALG00000005707	IFT20		1.42	0
Gallus gallus finished cDNA, clone ChEST869c19	418838	DNAJC15	DnaJ (Hsp40) homolog, subfamily C, member 15	ENSGALG00000016965	DNAJC15		1.42	0
PREDICTED: Gallus gallus similar to Chromosome 1 open reading frame 33 (LOC428192), mRNA	428192	MRTO4	mRNA turnover 4 homolog (S. cerevisiae)	ENSGALG00000003991	MRTO4	mRNA turnover protein 4 homolog. [Source:Uniprot/SWISSPROT;Acc:Q9UKD2] [from human gene ENSG00000053372]	1.42	0
PREDICTED: Gallus gallus similar to SECIS binding protein 2 (LOC426815), mRNA	426815	SECISBP2	SECIS binding protein 2	ENSGALG00000010694	SECISBP2		1.42	0
	NA						1.42	0.03
Gallus gallus finished cDNA, clone ChEST748h2	NA			ENSGALG00000024382			1.43	0
PREDICTED: Gallus gallus similar to Ttll10 protein (LOC419426), mRNA	419426	TTLL10	tubulin tyrosine ligase-like family, member 10	ENSGALG00000001935	TTLL5		1.43	0.03
PREDICTED: Gallus gallus neurofibromin 1 (neurofibromatosis, von Recklinghausen disease, Watson disease) (NF1), mRNA	396085	NF1	neurofibromin 1	ENSGALG00000005660	NF1_CHICK	Neurofibromin (Neurofibromatosis-related protein NF-1) (Fragment). [Source:Uniprot/SWISSPROT;Acc:P35608]	1.44	0
Gallus gallus finished cDNA, clone ChEST867d11	NA						1.44	0
Gallus gallus LIN28A mRNA, complete cds	428206	LIN28	lin-28 homolog (C. elegans)	ENSGALG00000000388	LN28A_CHICK	Lin-28 homolog A. [Source:Uniprot/SWISSPROT;Acc:Q45KJ5]	1.44	0
Gallus gallus finished cDNA, clone ChEST976o24	395723	RCJMB04_32c11	eukaryotic translation elongation factor 1 beta 2	ENSGALG00000008590	EF1B_CHICK	Elongation factor 1-beta (EF-1-beta). [Source:Uniprot/SWISSPROT;Acc:Q9YGQ1]	1.45	0
Gallus gallus syntaxin 7 (STX7), mRNA	426930	RCJMB04_1i11	syntaxin 7				1.45	0
Gallus gallus mRNA for hypothetical protein, clone 7e11	431056	RCJMB04_7e11	similar to isocitrate dehydrogenase 2 (NADP+), mitochondrial				1.45	0
Gallus gallus finished cDNA, clone ChEST559b21	421811	MDN1	MDN1, midasin homolog (yeast)	ENSGALG00000015733	MDN1		1.46	0
Gallus gallus finished cDNA, clone ChEST26b6	424161	LOC424161	similar to LOC129881 protein	ENSGALG00000009824	Q6PJF6_HUMAN		1.46	0
Gallus gallus finished cDNA, clone ChEST609k21	422115	ATP5H	ATP synthase, H+ transporting, mitochondrial F0 complex, subunit d	ENSGALG00000007926		ATP synthase D chain, mitochondrial (EC 3.6.3.14). [Source:Uniprot/SWISSPROT;Acc:O75947] [from human gene ENSG00000167863]	1.46	0
Gallus gallus finished cDNA, clone ChEST791c13	NA						1.46	0
Gallus gallus ribosomal protein S27a (RPS27A), mRNA	395796	RPS27A	ribosomal protein S27a	ENSGALG00000008125	RS27A_CHICK	40S ribosomal protein S27a. [Source:Uniprot/SWISSPROT;Acc:P79781]	1.46	0
Gallus gallus finished cDNA, clone ChEST908m19	420455	ZMYND11	zinc finger, MYND domain containing 11	ENSGALG00000012556	HMG2L1		1.47	0
PREDICTED: Gallus gallus DiGeorge syndrome critical region gene 8 (DGCR8), mRNA	416785	DGCR8	DiGeorge syndrome critical region gene 8	ENSGALG00000002076	DGCR8		1.48	0
Gallus gallus bromodomain containing 2 (BRD2), mRNA	417049	BRD2	bromodomain containing 2				1.48	0
Gallus gallus caudal-type homeobox protein CDXB (CDXB) mRNA, complete cds	395320	CDX4	caudal type homeobox 4	ENSGALG00000007657	HMD2_CHICK	Homeobox protein CHOX-CAD2 (Fragment). [Source:Uniprot/SWISSPROT;Acc:Q02814]	1.49	0
PREDICTED: Gallus gallus similar to Apoptosis-inducing, TAF9-like domain 1 (LOC771417), mRNA	771417	LOC771417	similar to Apoptosis-inducing, TAF9-like domain 1				1.5	0
PREDICTED: Gallus gallus similar to Nuclear transcription factor, X-box binding 1 (LOC420796), mRNA	420796	NFX1	nuclear transcription factor, X-box binding 1	ENSGALG00000012482	NFX1		1.51	0
PREDICTED: Gallus gallus centrosomal protein 27kDa (CEP27), mRNA	423237	CEP27	centrosomal protein 27kDa	ENSGALG00000009111	CEP27		1.51	0
PREDICTED: Gallus gallus hypothetical protein LOC768860 (LOC768860), mRNA	768860	NDUFA2	NADH dehydrogenase (ubiquinone) 1 alpha subcomplex, 2, 8kDa	ENSGALG00000021559	CD14		1.51	0
	NA			ENSGALG00000014208	GRHL2		1.53	0
PREDICTED: Gallus gallus similar to DOT1-like protein (LOC420078), mRNA	420078	LOC420078	similar to DOT1-like protein	ENSGALG00000000843	DOT1L		1.54	0
Gallus gallus finished cDNA, clone ChEST97i23	NA						1.54	0
Gallus gallus finished cDNA, clone ChEST986g21	421450	XPO5	exportin 5	ENSGALG00000010341	XPO5	exportin 5 [Source:RefSeq_peptide;Acc:NP_065801] [from human gene ENSG00000124571]	1.55	0
Gallus gallus finished cDNA, clone ChEST1025n3	416804	PIWIL1	piwi-like 1 (Drosophila)				1.55	0
Gallus gallus defender against cell death 1 (DAD1), mRNA	395343	DAD1	defender against cell death 1	ENSGALG00000000196	DAD1_CHICK	Defender against cell death 1 (DAD-1)	1.56	0
PREDICTED: Gallus gallus similar to Dnajb4-prov protein, transcript variant 1 (LOC424550), mRNA	424550	DNAJB4	DnaJ (Hsp40) homolog, subfamily B, member 4	ENSGALG00000008916	DNAJB4		1.58	0
PREDICTED: Gallus gallus similar to KIAA0664 protein (LOC417675), mRNA	417675	LOC417675	similar to KIAA0664 protein	ENSGALG00000005854	KIAA0664		1.59	0
PREDICTED: Gallus gallus spen homolog, transcriptional regulator (Drosophila) (SPEN), mRNA	419460	SPEN	spen homolog, transcriptional regulator (Drosophila)	ENSGALG00000003662			1.59	0
Gallus gallus finished cDNA, clone ChEST41i14	420976	NDUFS6	NADH dehydrogenase (ubiquinone) Fe-S protein 6, 13kDa (NADH-coenzyme Q reductase)	ENSGALG00000013191	NDUFS6		1.6	0
Gallus gallus finished cDNA, clone ChEST67b17	424129	FKBP7	FK506 binding protein 7	ENSGALG00000009149	FKBP7		1.6	0
PREDICTED: Gallus gallus alpha thalassemia/mental retardation syndrome X-linked (RAD54 homolog, S. cerevisiae) (ATRX), mRNA	422331	ATRX	alpha thalassemia/mental retardation syndrome X-linked	ENSGALG00000007843	ATRX	transcriptional regulator ATRX isoform 3 [Source:RefSeq_peptide;Acc:NP_612115] [from human gene ENSG00000187992]	1.6	0.01
Gallus gallus outer dense fiber of sperm tails 2 (ODF2), mRNA	417213	RCJMB04_10e12	outer dense fiber of sperm tails 2	ENSGALG00000004767	ODF2		1.61	0
Gallus gallus histone 1, H1c (HIST1H1C), mRNA	427892	HIST1H1C	histone 1, H1c	ENSGALG00000011759	H11L_CHICK	Histone H1.11L. [Source:Uniprot/SWISSPROT;Acc:P08287]	1.63	0
PREDICTED: Gallus gallus protein tyrosine phosphatase, receptor type, f polypeptide (PTPRF), interacting protein (liprin), alpha 1 (PPFIA1), mRNA	423147	PPFIA1	protein tyrosine phosphatase, receptor type, f polypeptide (PTPRF), interacting protein (liprin), alpha 1	ENSGALG00000007672	PPFIA1	Liprin-alpha 1 (Protein tyrosine phosphatase receptor type f polypeptide-interacting protein alpha 1) (PTPRF-interacting protein alpha 1) (LAR-interacting protein 1) (LIP.1). [Source:Uniprot/SWISSPROT;Acc:Q13136] [from human gene ENSG00000131626]	1.63	0
Gallus gallus mRNA for hypothetical protein, clone 31k2	417632	YPEL2	yippee-like 2 (Drosophila)	ENSGALG00000005110	NP_001007848.1	Hypothetical protein. [Source:Uniprot/SPTREMBL;Acc:Q5ZI07]	1.63	0
PREDICTED: Gallus gallus similar to RNA polymerase II subunit (LOC770704), mRNA	770704	POLR2L	polymerase (RNA) II (DNA directed) polypeptide L, 7.6kDa	ENSGALG00000006841	POLR2L		1.64	0
Gallus gallus finished cDNA, clone ChEST266c16	424162	PPIG	peptidylprolyl isomerase G (cyclophilin G)	ENSGALG00000009839	PPIG		1.65	0
PREDICTED: Gallus gallus hypothetical LOC427191 (LOC427191), mRNA	427191	LOC427191	hypothetical LOC427191	ENSGALG00000014849	NP_787117.3		1.66	0
Gallus gallus finished cDNA, clone ChEST626g2	420388	NKTR	natural killer-tumor recognition sequence	ENSGALG00000005282	NKTR		1.66	0
	NA			ENSGALG00000006569	RAPGEF6		1.66	0
Gallus gallus TAF3 RNA polymerase II, TATA box binding protein (TBP)-associated factor, 140kDa (TAF3), mRNA	419107	RCJMB04_2c9	TAF3 RNA polymerase II, TATA box binding protein (TBP)-associated factor, 140kDa	ENSGALG00000006731	TAF3_CHICK	Transcription initiation factor TFIID subunit 3 (TBP-associated factor 3). [Source:Uniprot/SWISSPROT;Acc:Q5F489]	1.66	0
Gallus gallus mRNA for hypothetical protein, clone 3b17	420098	RCJMB04_3b17	polypyrimidine tract binding protein 1	ENSGALG00000001962	NP_001026106.1	Hypothetical protein. [Source:Uniprot/SPTREMBL;Acc:Q5F456]	1.67	0
PREDICTED: Gallus gallus similar to utrophin (homologous to dystrophin) (LOC421592), mRNA	421592	LOC421592	similar to utrophin (homologous to dystrophin)	ENSGALG00000012256	UTRN		1.67	0
Gallus gallus finished cDNA, clone ChEST231d14	NA						1.69	0
Gallus gallus finished cDNA, clone ChEST274p9	415781	RCJMB04_8b16	LSM14A, SCD6 homolog A (S. cerevisiae)	ENSGALG00000004943	SS18L2		1.71	0
PREDICTED: Gallus gallus similar to transducin (beta)-like 1 X-linked; transducin (beta)-like 1 (LOC426045), mRNA	426045	TBL1X	transducin (beta)-like 1X-linked	ENSGALG00000013366			1.72	0
Gallus gallus cellular retinoic acid binding protein 1 (CRABP1), mRNA	374211	CRABP1	cellular retinoic acid binding protein 1	ENSGALG00000003193	RABP1_CHICK	Cellular retinoic acid-binding protein 1 (Cellular retinoic acid- binding protein I) (CRABP-I) (Retinoic acid-binding protein I, cellular). [Source:Uniprot/SWISSPROT;Acc:P40220]	1.73	0
Gallus gallus finished cDNA, clone ChEST749h24	NA						1.74	0
PREDICTED: Gallus gallus RAP1 interacting factor homolog (yeast) (RIF1), mRNA	424316	RIF1	RAP1 interacting factor homolog (yeast)	ENSGALG00000012484	RIF1		1.74	0
Gallus gallus finished cDNA, clone ChEST654b14	771027	LOC771027	hypothetical protein	ENSGALG00000019358	CL031_CHICK	Hypothetical protein. [Source:Uniprot/SPTREMBL;Acc:Q5ZHK9]	1.74	0
Gallus gallus growth factor receptor-bound protein 2 mRNA, complete cds	386572	GRB2	growth factor receptor-bound protein 2	ENSGALG00000008016	GRB2_CHICK	Growth factor receptor-bound protein 2 (Adapter protein GRB2) (SH2/SH3 adapter GRB2). [Source:Uniprot/SWISSPROT;Acc:Q07883]	1.75	0
Gallus gallus finished cDNA, clone ChEST523i11	421446	LOC421446	similar to chromosome 6 open reading frame 206; mitochondrial ribosomal protein S18A-like 1	ENSGALG00000010299	C6orf206		1.75	0.03
Gallus gallus finished cDNA, clone ChEST1021h2	NA						1.78	0.04
Gallus gallus similar to RIKEN cDNA 5830415L20 (LOC420557), mRNA	420557	RCJMB04_5h14	similar to RIKEN cDNA 5830415L20	ENSGALG00000009475	F133_CHICK	Hypothetical protein. [Source:Uniprot/SPTREMBL;Acc:Q5ZLM8]	1.79	0
Chicken nonmuscle myosin heavy chain (including B1 and B2 inserts) mRNA, complete cds	396465	MYH10	myosin, heavy chain 10, non-muscle	ENSGALG00000001183	NP_990805.1	nonmuscle myosin heavy chain [Source:RefSeq_peptide;Acc:NP_990805]	1.8	0
PREDICTED: Gallus gallus similar to PCP4 (LOC771220), mRNA	771220	PCP4	Purkinje cell protein 4	ENSGALG00000022819	PCP4		1.81	0
Gallus gallus finished cDNA, clone ChEST12o2	NA						1.82	0
Gallus gallus nudix (nucleoside diphosphate linked moiety X)-type motif 16-like 1 (NUDT16L1), mRNA	395557	NUDT16L1	nudix (nucleoside diphosphate linked moiety X)-type motif 16-like 1				1.82	0
Gallus gallus finished cDNA, clone ChEST332j16	424966	DNAJC19	DnaJ (Hsp40) homolog, subfamily C, member 19	ENSGALG00000008852			1.82	0
PREDICTED: Gallus gallus similar to NADH dehydrogenase [ubiquinone] 1 beta subcomplex subunit 9 (NADH-ubiquinone oxidoreductase B22 subunit) (Complex I-B22) (CI-B22) (LOC420337), mRNA	420337	NDUFB9	NADH dehydrogenase (ubiquinone) 1 beta subcomplex, 9, 22kDa	ENSGALG00000016336			1.82	0
Gallus gallus finished cDNA, clone ChEST16m13	NA			ENSGALG00000018384			1.83	0
PREDICTED: Gallus gallus ribosomal protein L35a, transcript variant 1 (RPL35A), mRNA	424924	RPL35A	ribosomal protein L35a	ENSGALG00000007611	RPL35A		1.84	0
PREDICTED: Gallus gallus similar to MLL5 (LOC417712), mRNA	417712	LOC417712	similar to MLL5	ENSGALG00000008167	XR_026897.1	myeloid/lymphoid or mixed-lineage leukemia 5 [Source:RefSeq_peptide;Acc:NP_891847] [from human gene ENSG00000005483]	1.85	0
PREDICTED: Gallus gallus DEAH (Asp-Glu-Ala-His) box polypeptide 29 (DHX29), mRNA	427136	DHX29	DEAH (Asp-Glu-Ala-His) box polypeptide 29	ENSGALG00000014700	DHX29		1.86	0
Gallus gallus finished cDNA, clone ChEST839e17	420984	SLC39A6	solute carrier family 39 (zinc transporter), member 6	ENSGALG00000013209	SLC39A6		1.87	0
Gallus gallus finished cDNA, clone ChEST931i7	NA			ENSGALG00000016172	RLA1_CHICK	60S acidic ribosomal protein P1. [Source:Uniprot/SWISSPROT;Acc:P18660]	1.87	0
PREDICTED: Gallus gallus similar to Rpl23a protein (LOC417574), mRNA	417574	RPL23A	ribosomal protein L23a	ENSGALG00000003966			1.87	0
Gallus gallus finished cDNA, clone ChEST76n16	NA						1.88	0
Gallus gallus finished cDNA, clone ChEST873g15	422623	REST	RE1-silencing transcription factor	ENSGALG00000011390			1.9	0
PREDICTED: Gallus gallus similar to KIAA2010 protein (LOC423411), mRNA	423411	SMEK1	SMEK homolog 1, suppressor of mek1 (Dictyostelium)	ENSGALG00000010734	SMEK1		1.9	0
PREDICTED: Gallus gallus similar to Chromosome 6 open reading frame 125 (LOC419909), mRNA	419909	LOC419909	similar to Chromosome 6 open reading frame 125	ENSGALG00000002881	IHPK3		1.9	0
Gallus gallus finished cDNA, clone ChEST172n7	427819	RCJMB04_28j4	bromodomain adjacent to zinc finger domain, 1B	ENSGALG00000000823	Q5ZIA9_CHICK	Bromodomain adjacent to zinc finger domain protein 1B (Williams-Beuren syndrome chromosome region 9 protein) (WBRS9) (Williams syndrome transcription factor) (hWALP2). [Source:Uniprot/SWISSPROT;Acc:Q9UIG0] [from human gene ENSG00000009954]	1.92	0
Gallus gallus finished cDNA, clone ChEST1012j18	418808	MYCBP2	MYC binding protein 2	ENSGALG00000016915	MYCBP2		1.93	0
Gallus gallus finished cDNA, clone ChEST213c16	404751	NDUFC2	NADH dehydrogenase (ubiquinone) 1, subcomplex unknown, 2, 14.5kDa				1.94	0
PREDICTED: Gallus gallus NADH dehydrogenase (ubiquinone) 1, alpha/beta subcomplex, 1, 8kDa (NDUFAB1), mRNA	416571	NDUFAB1	NADH dehydrogenase (ubiquinone) 1, alpha/beta subcomplex, 1, 8kDa	ENSGALG00000006073	NDUFAB1		1.95	0
PREDICTED: Gallus gallus discoidin domain receptor family, member 2 (DDR2), mRNA	396404	DDR2	discoidin domain receptor family, member 2	ENSGALG00000002687	Q91015_CHICK	Protein-tyrosine kinase (Fragment). [Source:Uniprot/SPTREMBL;Acc:Q91015]	1.96	0
Gallus gallus mRNA for hypothetical protein, clone 34p20	NA						1.96	0
Gallus gallus eukaryotic translation initiation factor 5B (EIF5B), mRNA	395514	EIF5B	eukaryotic translation initiation factor 5B	ENSGALG00000016764	NP_001033585.1	Eukaryotic translation initiation factor 5B (eIF-5B) (Translation initiation factor IF-2). [Source:Uniprot/SWISSPROT;Acc:O60841] [from human gene ENSG00000158417]	2.02	0
Gallus gallus finished cDNA, clone ChEST54b16	423007	CASC5	cancer susceptibility candidate 5	ENSGALG00000004616	CASC5		2.08	0
PREDICTED: Gallus gallus ribosome binding protein 1 homolog 180kDa (dog) (RRBP1), mRNA	396414	RRBP1	ribosome binding protein 1 homolog 180kDa (dog)	ENSGALG00000021853			2.08	0
Gallus gallus partial mRNA for hypothetical protein, clone 18n22	421210	CCDC88A	coiled-coil domain containing 88A	ENSGALG00000008104	Q5ZJE8_CHICK	Hypothetical protein (Fragment). [Source:Uniprot/SPTREMBL;Acc:Q5ZJE8]	2.08	0
Gallus gallus finished cDNA, clone ChEST100n1	416281	RNF130	ring finger protein 130	ENSGALG00000005820	RNF130		2.08	0.04
Gallus gallus finished cDNA, clone ChEST761g4	NA						2.09	0
Gallus gallus PAR3L mRNA, partial cds	426120	PARD3B	par-3 partitioning defective 3 homolog B (C. elegans)				2.12	0
PREDICTED: Gallus gallus ribosomal protein S27-like (RPS27L), mRNA	415372	RPS27L	ribosomal protein S27-like	ENSGALG00000003493			2.14	0
Gallus gallus finished cDNA, clone ChEST668m18	NA			ENSGALG00000024169			2.14	0
PREDICTED: Gallus gallus similar to KIAA0896 protein (LOC420252), mRNA	420252	LOC420252	similar to KIAA0896 protein	ENSGALG00000016045			2.2	0
Gallus gallus finished cDNA, clone ChEST238o6	420500	ARHGAP21	Rho GTPase activating protein 21	ENSGALG00000007721	ARHGAP21		2.2	0.01
PREDICTED: Gallus gallus similar to MGC79469 protein (LOC772325), mRNA	772325	NR6A1	nuclear receptor subfamily 6, group A, member 1	ENSGALG00000001073	NR6A1		2.26	0
PREDICTED: Gallus gallus hypothetical LOC415388 (LOC415388), mRNA	415388	TJP1	tight junction protein 1 (zona occludens 1)	ENSGALG00000003970	TJP1		2.38	0
PREDICTED: Gallus gallus similar to multiple ankyrin repeats single KH domain protein (LOC416143), mRNA	416143	ANKHD1	ankyrin repeat and KH domain containing 1	ENSGALG00000001099	ANKHD1		2.39	0
PREDICTED: Gallus gallus death inducer-obliterator 1 (DIDO1), mRNA	419234	RCJMB04_5h22	death inducer-obliterator 1	ENSGALG00000005652	Q5ZLM6_CHICK	Hypothetical protein. [Source:Uniprot/SPTREMBL;Acc:Q5ZLM6]	2.4	0.03
Gallus gallus peptidylprolyl isomerase B (cyclophilin B) (PPIB), mRNA	396447	PPIB	peptidylprolyl isomerase B (cyclophilin B)	ENSGALG00000002210	PPIB_CHICK	Peptidyl-prolyl cis-trans isomerase B precursor (EC 5.2.1.8) (PPIase) (Rotamase) (Cyclophilin B) (S-cyclophilin) (SCYLP). [Source:Uniprot/SWISSPROT;Acc:P24367]	2.41	0
PREDICTED: Gallus gallus similar to REX1, RNA exonuclease 1 homolog (S. cerevisiae) (LOC428327), mRNA	428327	REXO1	REX1, RNA exonuclease 1 homolog (S. cerevisiae)	ENSGALG00000001043			2.42	0
Gallus gallus mRNA for hypothetical protein, clone 10j6	416851	RCJMB04_10j6	SET domain containing 1B	ENSGALG00000004324	NP_001025832.1	Hypothetical protein. [Source:Uniprot/SPTREMBL;Acc:Q5F3P8]	2.43	0
Gallus gallus centromere protein F, 350/400ka (mitosin) (CENPF), mRNA	395357	CENPF	centromere protein F, 350/400ka (mitosin)	ENSGALG00000009690	NP_989976.1	cardiac muscle factor 1 CMF1 [Source:RefSeq_peptide;Acc:NP_989976]	2.74	0
Gallus gallus vestigial like 4 (Drosophila) (VGLL4), mRNA	415962	RCJMB04_23f9	vestigial like 4 (Drosophila)	ENSGALG00000004937	NP_001025764.1	Hypothetical protein. [Source:Uniprot/SPTREMBL;Acc:Q5ZIV2]	3.41	0
