# Supplementary material for: FGF signalling through RAS/MAPK and PI3K pathways regulates cell movement and gene expression in the chicken primitive streak without affecting E-cadherin expression
Source: BMC Dev Biol. 2011 Mar 21;11:20. doi: 10.1186/1471-213X-11-20 (PMC3071786; doi:10.1186/1471-213X-11-20)
Supplement: Additional file 5 — Table S4 List of genes downregulated or upregulated in the preingression epiblast by LY294002 treatment. [file 1471-213X-11-20-S5.XLS]

## Sheet: Sheet1
			Additional File 5 Table S4
Microarray Comparison of Control Versus LY294002 Treated Preingression Epiblast
Description	Entrez_gene_uid	Entrez_gene_name	Entrez_gene_desc	Ensembl_id	Ensembl_name	Ensembl_desc	logFC	adj.P.Val
Gallus gallus finished cDNA, clone ChEST670k21	396001	RPS4X	ribosomal protein S4, X-linked	ENSGALG00000004831	RS4_CHICK	40S ribosomal protein S4. [Source:Uniprot/SWISSPROT;Acc:P47836]	-3.38	0.01
PREDICTED: Gallus gallus similar to U-snRNP-associated cyclophilin (LOC419507), mRNA	419507	PPIH	peptidylprolyl isomerase H (cyclophilin H)	ENSGALG00000004874	PPIH		-3.3	0.01
Gallus gallus diazepam binding inhibitor (GABA receptor modulator, acyl-Coenzyme A binding protein) (DBI), mRNA	395263	DBI	diazepam binding inhibitor (GABA receptor modulator, acyl-Coenzyme A binding protein)	ENSGALG00000012112	ACBP_CHICK	Acyl-CoA-binding protein (ACBP) (Diazepam-binding inhibitor) (DBI). [Source:Uniprot/SWISSPROT;Acc:Q9PRL8]	-2.98	0.01
Gallus gallus MAGO protein mRNA, complete cds	374226	MAGOH	mago-nashi homolog, proliferation-associated (Drosophila)	ENSGALG00000010689	NP_989656.1	mago-nashi homolog, proliferation-associated [Source:RefSeq_peptide;Acc:NP_989656]	-2.96	0.01
Gallus gallus septin 6 (SEPT6), mRNA	422369	RCJMB04_3d14	septin 6	ENSGALG00000008633	NP_001026296.1	similar to septin 6 isoform D; septin 2 [Source:RefSeq_peptide;Acc:NP_001026296]	-2.85	0.01
PREDICTED: Gallus gallus similar to HMT1 hnRNP methyltransferase-like 3 protein (LOC425989), partial mRNA	425989	PRMT8	protein arginine methyltransferase 8				-2.77	0.01
Gallus gallus ribosomal protein S14 (RPS14), mRNA	416275	RCJMB04_32i2	ribosomal protein S14				-2.65	0.01
Gallus gallus ribosomal protein L19 mRNA, partial cds	420003	RCJMB04_10e3	ribosomal protein L19	ENSGALG00000001658	NP_001026100.1	60S ribosomal protein L19. [Source:Uniprot/SWISSPROT;Acc:P84098] [from human gene ENSG00000108298]	-2.63	0.01
Gallus gallus finished cDNA, clone ChEST17m15	NA						-2.62	0.01
Gallus gallus finished cDNA, clone ChEST164n9	425027	SSR3	signal sequence receptor, gamma (translocon-associated protein gamma)	ENSGALG00000010267	SSR3		-2.51	0.01
Gallus gallus finished cDNA, clone ChEST380a23	374255	MRPL23	mitochondrial ribosomal protein L23	ENSGALG00000006561	Q7ZZB3_CHICK	L23 (Mitochondrial)-related protein (Fragment). [Source:Uniprot/SPTREMBL;Acc:Q7ZZB3]	-2.49	0.01
PREDICTED: Gallus gallus similar to high choriolytic enzyme (LOC423176), mRNA	423176	ASTL	astacin-like metallo-endopeptidase (M12 family)	ENSGALG00000008061			-2.48	0.01
Gallus gallus finished cDNA, clone ChEST993i7	414782	RPS13	ribosomal protein S13	ENSGALG00000006147	NP_001006468.1	nucleobindin 2 [Source:RefSeq_peptide;Acc:NP_001006468]	-2.48	0.02
Gallus gallus finished cDNA, clone ChEST296j22	NA			ENSGALG00000011132	NP_990355.1	MSSP-1 [Source:RefSeq_peptide;Acc:NP_990355]	-2.47	0.01
PREDICTED: Gallus gallus similar to cyclophilin (LOC428725), mRNA	428725	PPID	peptidylprolyl isomerase D (cyclophilin D)	ENSGALG00000009451		40 kDa peptidyl-prolyl cis-trans isomerase (EC 5.2.1.8) (PPIase) (Rotamase) (Cyclophilin-40) (CYP-40) (Cyclophilin-related protein). [Source:Uniprot/SWISSPROT;Acc:Q08752] [from human gene ENSG00000171497]	-2.46	0.01
Gallus gallus GCN5 general control of amino-acid synthesis 5-like 2 (yeast) (GCN5L2), mRNA	374232	GCN5L2	GCN5 general control of amino-acid synthesis 5-like 2 (yeast)	ENSGALG00000006326	MIF_CHICK	Macrophage migration inhibitory factor (MIF) (Phenylpyruvate tautomerase) (EC 5.3.2.1). [Source:Uniprot/SWISSPROT;Acc:Q02960]	-2.45	0.02
Gallus gallus fatty acid binding protein 7, brain (FABP7), mRNA	396246	FABP7	fatty acid binding protein 7, brain	ENSGALG00000014866	FABPR_CHICK	Fatty acid-binding protein, retina (R-FABP). [Source:Uniprot/SWISSPROT;Acc:Q05423]	-2.42	0.01
PREDICTED: Gallus gallus similar to cysteine and histidine-rich cytoplasmic protein (LOC430740), partial mRNA	430740	LOC430740	similar to cysteine and histidine-rich cytoplasmic protein				-2.42	0.01
Gallus gallus finished cDNA, clone ChEST494c15	NA						-2.41	0.01
Gallus gallus finished cDNA, clone ChEST305o14	416495	ATP5J2	ATP synthase, H+ transporting, mitochondrial F0 complex, subunit F2	ENSGALG00000004717			-2.39	0.01
Gallus gallus dihydrofolate reductase mRNA, complete cds	427317	DHFR	dihydrofolate reductase				-2.38	0.01
PREDICTED: Gallus gallus hypothetical LOC423355 (LOC423355), mRNA	423355	FCF1	FCF1 small subunit (SSU) processome component homolog (S. cerevisiae)	ENSGALG00000010275	FCF1		-2.36	0.01
Gallus gallus finished cDNA, clone ChEST1017h18	415800	LOC415800	nudix (nucleoside diphosphate linked moiety X)-type motif 7-like	ENSGALG00000005366			-2.35	0.01
Gallus gallus finished cDNA, clone ChEST186b8	419997	PSMB3	proteasome (prosome, macropain) subunit, beta type, 3	ENSGALG00000001597			-2.33	0.01
Gallus gallus finished cDNA, clone ChEST969e15	396544	NACA	nascent polypeptide-associated complex alpha subunit				-2.31	0.01
Gallus gallus proteasome (prosome, macropain) 26S subunit, ATPase, 3 (PSMC3), mRNA	423182	RCJMB04_23k2	proteasome (prosome, macropain) 26S subunit, ATPase, 3	ENSGALG00000008108	NP_001026361.1	similar to 26S protease regulatory subunit 6A (TAT-binding protein 1) (TBP-1) (Spermatogenic cell/sperm-associated TAT-binding protein homolog SATA) [Source:RefSeq_peptide;Acc:NP_001026361]	-2.29	0.01
Gallus gallus caspase-3 mRNA, complete cds	395476	CASP3	caspase 3, apoptosis-related cysteine peptidase	ENSGALG00000010638	NP_990056.1	caspase-3 [Source:RefSeq_peptide;Acc:NP_990056]	-2.29	0.01
Gallus gallus similar to RIKEN cDNA 2310008M10 (LOC422525), mRNA	422525	LOC422525	similar to RIKEN cDNA 2310008M10	ENSGALG00000010526	NM_001006442.1		-2.28	0.01
PREDICTED: Gallus gallus coiled-coil-helix-coiled-coil-helix domain containing 3, transcript variant 2 (CHCHD3), mRNA	418435	CHCHD3	coiled-coil-helix-coiled-coil-helix domain containing 3	ENSGALG00000006489	CHCHD3		-2.28	0.01
Gallus gallus LIN28A mRNA, complete cds	428206	LIN28	lin-28 homolog (C. elegans)	ENSGALG00000000388	LN28A_CHICK	Lin-28 homolog A. [Source:Uniprot/SWISSPROT;Acc:Q45KJ5]	-2.28	0.01
Gallus gallus ribosomal protein S11 (RPS11), mRNA	419049	RPS11	ribosomal protein S11	ENSGALG00000017299	NP_001026004.1	Ribosomal protein S11. [Source:Uniprot/SPTREMBL;Acc:Q98TH5]	-2.28	0.01
PREDICTED: Gallus gallus similar to Sucrase-isomaltase, intestinal (LOC417691), mRNA	417691	LOC417691	similar to Sucrase-isomaltase, intestinal	ENSGALG00000007043			-2.27	0.01
PREDICTED: Gallus gallus similar to NADH dehydrogenase [ubiquinone] 1 beta subcomplex subunit 9 (NADH-ubiquinone oxidoreductase B22 subunit) (Complex I-B22) (CI-B22) (LOC420337), mRNA	420337	NDUFB9	NADH dehydrogenase (ubiquinone) 1 beta subcomplex, 9, 22kDa	ENSGALG00000016336			-2.26	0.01
Gallus gallus histone H2B (LOC427886), mRNA	427886	LOC427886	histone H2B	ENSGALG00000023229	H2B8_CHICK	Histone H2B 8 (H2B VIII). [Source:Uniprot/SWISSPROT;Acc:Q9PSW9]	-2.23	0.01
Gallus gallus Asf1 mRNA for anti-silencing function 1, complete cds	723780	ASF1A	ASF1 anti-silencing function 1 homolog A (S. cerevisiae)	ENSGALG00000014887	ASF1_CHICK	ASF1 anti-silencing function 1 homolog A [Source:RefSeq_peptide;Acc:NP_054753] [from human gene ENSG00000111875]	-2.23	0.01
Gallus gallus RPL36 mRNA for ribosomal protein L36, complete cds	373936	RPL36	ribosomal protein L36	ENSGALG00000000474	NM_204140.1		-2.22	0.01
PREDICTED: Gallus gallus zinc finger, DHHC-type containing 9 (ZDHHC9), mRNA	422139	ZDHHC9	zinc finger, DHHC-type containing 9	ENSGALG00000003962	ZDHHC9		-2.2	0.01
PREDICTED: Gallus gallus hypothetical LOC426061 (LOC426061), mRNA	426061	PPIE	peptidylprolyl isomerase E (cyclophilin E)	ENSGALG00000013383	PPIE		-2.19	0.01
Gallus gallus mRNA for hypothetical protein, clone 29l7	422601	RCJMB04_29l7	heterogeneous nuclear ribonucleoprotein D-like	ENSGALG00000023199	HNRDL_CHICK	Hypothetical protein. [Source:Uniprot/SPTREMBL;Acc:Q5ZI72]	-2.19	0.01
PREDICTED: Gallus gallus hypothetical protein LOC769424 (LOC769424), mRNA	769424	PPA1	pyrophosphatase (inorganic) 1	ENSGALG00000004442	PPA1	Inorganic pyrophosphatase (EC 3.6.1.1) (Pyrophosphate phospho- hydrolase) (PPase). [Source:Uniprot/SWISSPROT;Acc:Q15181] [from human gene ENSG00000180817]	-2.18	0.01
Gallus gallus nanog mRNA, complete cds	NA						-2.17	0.02
Gallus gallus finished cDNA, clone ChEST61j1	420595	TSPAN13	tetraspanin 13	ENSGALG00000010819	TSPAN13		-2.16	0.01
Gallus gallus ribosomal protein L5 (RPL5), mRNA	395269	RPL5	ribosomal protein L5	ENSGALG00000005922	RL5_CHICK	60S ribosomal protein L5. [Source:Uniprot/SWISSPROT;Acc:P22451]	-2.15	0.01
Gallus gallus finished cDNA, clone ChEST999e4	396248	CKB	creatine kinase, brain	ENSGALG00000011511	KCRB_CHICK	Creatine kinase B-type (EC 2.7.3.2) (Creatine kinase, B chain) (B-CK). [Source:Uniprot/SWISSPROT;Acc:P05122]	-2.15	0.01
PREDICTED: Gallus gallus similar to NADH dehydrogenase [ubiquinone] 1 beta subcomplex subunit 4 (NADH-ubiquinone oxidoreductase B15 subunit) (Complex I-B15) (CI-B15) (Hypothetical protein Walter) (GGHPW) (LOC769954), mRNA	769954	NDUFB4	NADH dehydrogenase (ubiquinone) 1 beta subcomplex, 4, 15kDa	ENSGALG00000014969	NDUB4_CHICK	NADH dehydrogenase [ubiquinone] 1 beta subcomplex subunit 4 (EC 1.6.5.3) (EC 1.6.99.3) (NADH-ubiquinone oxidoreductase B15 subunit) (Complex I-B15) (CI-B15) (Hypothetical protein Walter) (GGHPW). [Source:Uniprot/SWISSPROT;Acc:P48306]	-2.14	0.01
PREDICTED: Gallus gallus hypothetical protein LOC769637 (LOC769637), mRNA	769637	LOC769637	hypothetical protein LOC769637	ENSGALG00000001241	TMEM50A		-2.13	0.01
Gallus gallus mRNA for hypothetical protein, clone 1g10	424256	RCJMB04_1g10	uridine monophosphate synthetase (orotate phosphoribosyl transferase and orotidine-5'-decarboxylase)	ENSGALG00000011770	NP_001026431.1	Hypothetical protein. [Source:Uniprot/SPTREMBL;Acc:Q5ZMR2]	-2.13	0.01
PREDICTED: Gallus gallus similar to P53-like transcription factor (LOC419382), mRNA	419382	TP73	tumor protein p73	ENSGALG00000001006	TP73		-2.13	0.01
Gallus gallus mRNA for hypothetical protein, clone 9e4	423265	LOC423265	similar to Splicing factor, arginine/serine-rich 5 (Pre-mRNA splicing factor SRP40) (Insulin-induced growth response protein CL-4) (Delayed-early protein HRS)	ENSGALG00000009484	NP_001006476.1	hypothetical protein LOC423265 [Source:RefSeq_peptide;Acc:NP_001006476]	-2.12	0.01
PREDICTED: Gallus gallus similar to chronic myelogenous leukemia tumor antigen 66 (LOC428379), mRNA	428379	LOC428379	similar to chronic myelogenous leukemia tumor antigen 66	ENSGALG00000016106	XR_026944.1		-2.11	0.01
Gallus gallus finished cDNA, clone ChEST963n6	420968	CHMP5	chromatin modifying protein 5	ENSGALG00000013160	CHMP5		-2.11	0.01
PREDICTED: Gallus gallus ribosomal protein L35a, transcript variant 1 (RPL35A), mRNA	424924	RPL35A	ribosomal protein L35a	ENSGALG00000007611	RPL35A		-2.11	0.02
PREDICTED: Gallus gallus similar to RNA binding motif protein 4B (LOC425562), mRNA	425562	LOC425562	similar to RNA binding motif protein 4B				-2.09	0.01
PREDICTED: Gallus gallus hypothetical LOC423350 (LOC423350), mRNA	423350	LOC423350	hypothetical LOC423350				-2.08	0.01
PREDICTED: Gallus gallus similar to 40S ribosomal protein S29 (LOC776054), mRNA	776054	RPS29	ribosomal protein S29	ENSGALG00000012229	RPS29		-2.08	0.02
Gallus gallus finished cDNA, clone ChEST683j9	NA						-2.07	0.01
Gallus gallus finished cDNA, clone ChEST355i16	421392	COX7A2L	cytochrome c oxidase subunit VIIa polypeptide 2 like				-2.07	0.01
Gallus gallus finished cDNA, clone ChEST271o11	NA						-2.06	0.01
Gallus gallus finished cDNA, clone ChEST372b4	NA						-2.05	0.01
Gallus gallus finished cDNA, clone ChEST304i6	417753	NDUFA5	NADH dehydrogenase (ubiquinone) 1 alpha subcomplex, 5, 13kDa	ENSGALG00000008821			-2.04	0.01
PREDICTED: Gallus gallus similar to Tubulin alpha-3/alpha-7 chain (Alpha-tubulin 3/7) (Alpha-tubulin isotype M-alpha-3/7) (LOC425049), mRNA	425049	TUBA3D	tubulin, alpha 3d	ENSGALG00000010439	TBA1_CHICK	Tubulin alpha-1 chain (Fragment). [Source:Uniprot/SWISSPROT;Acc:P02552]	-2.04	0.01
Gallus gallus finished cDNA, clone ChEST956m20	NA						-2.03	0.01
Gallus gallus ornithine aminotransferase (OAT), mRNA	426430	OAT	ornithine aminotransferase	ENSGALG00000000054	NP_001006567.1	Hypothetical protein. [Source:Uniprot/SPTREMBL;Acc:Q5ZJ29]	-2.03	0.01
PREDICTED: Gallus gallus similar to Tubulin alpha-3 chain (LOC416695), mRNA	416695	LOC416695	similar to Tubulin alpha-3 chain	ENSGALG00000008444	TBA3_CHICK	Tubulin alpha-3 chain (Fragment). [Source:Uniprot/SWISSPROT;Acc:P09642]	-2.01	0.01
Gallus gallus mRNA for hypothetical protein, clone 39p7	419875	SLC16A1	solute carrier family 16, member 1 (monocarboxylic acid transporter 1)	ENSGALG00000001717	NP_001006323.1	Hypothetical protein. [Source:Uniprot/SPTREMBL;Acc:Q5ZLZ6]	-2.01	0.01
Gallus gallus finished cDNA, clone ChEST178p13	418710	RPL31	ribosomal protein L31	ENSGALG00000016775			-2.01	0.01
Gallus gallus finished cDNA, clone ChEST471b14	395318	PSMA7	proteasome (prosome, macropain) subunit, alpha type, 7	ENSGALG00000005129	PSA7_CHICK	Proteasome subunit alpha type 7 (EC 3.4.25.1) (GPRO-28). [Source:Uniprot/SWISSPROT;Acc:O13268]	-2	0.01
Gallus gallus finished cDNA, clone ChEST914n22	425027	SSR3	signal sequence receptor, gamma (translocon-associated protein gamma)	ENSGALG00000010267	SSR3		-2	0.01
PREDICTED: Gallus gallus similar to contactin associated protein (LOC428309), mRNA	428309	LOC428309	similar to contactin associated protein	ENSGALG00000003123	XR_027137.1		-1.98	0.01
Gallus gallus DNA (cytosine-5-)-methyltransferase 3 beta (DNMT3B), mRNA	419287	DNMT3B	DNA (cytosine-5-)-methyltransferase 3 beta	ENSGALG00000006634	NP_001019999.1	DNA methyltransferase 3B. [Source:Uniprot/SPTREMBL;Acc:Q4W5Z3]	-1.98	0.01
PREDICTED: Gallus gallus ribosomal protein SA, transcript variant 2 (RPSA), mRNA	395181	RPSA	ribosomal protein SA	ENSGALG00000011951	RSSA_CHICK	40S ribosomal protein SA (p40) (34/67 kDa laminin receptor) (Colon carcinoma laminin-binding protein) (NEM/1CHD4) (Multidrug resistance- associated protein MGr1-Ag). [Source:Uniprot/SWISSPROT;Acc:P08865] [from human gene ENSG00000168028]	-1.98	0.03
PREDICTED: Gallus gallus LSM8 homolog, U6 small nuclear RNA associated (S. cerevisiae) (LSM8), mRNA	417765	LSM8	LSM8 homolog, U6 small nuclear RNA associated (S. cerevisiae)	ENSGALG00000009110	LSM8		-1.97	0.01
PREDICTED: Gallus gallus similar to Chain A, Tubulin-Colchicine-Vinblastine: Stathmin-Like Domain Complex (LOC424201), mRNA	424201	LOC424201	similar to Chain A, Tubulin-Colchicine-Vinblastine: Stathmin-Like Domain Complex	ENSGALG00000000433	TUBA4A		-1.96	0.01
PREDICTED: Gallus gallus phosphoserine aminotransferase 1 (PSAT1), mRNA	427263	PSAT1	phosphoserine aminotransferase 1	ENSGALG00000015180	PSAT1		-1.96	0.01
Gallus gallus finished cDNA, clone ChEST361h9	427404	RCJMB04_13l14	dynactin 3 (p22)	ENSGALG00000021365	NP_001026616.1	Hypothetical protein. [Source:Uniprot/SPTREMBL;Acc:Q5ZK19]	-1.96	0.01
Gallus gallus finished cDNA, clone ChEST236d8	NA						-1.95	0.01
Gallus gallus finished cDNA, clone ChEST332l19	396544	NACA	nascent polypeptide-associated complex alpha subunit				-1.95	0.01
Gallus gallus finished cDNA, clone ChEST417k18	418802	HSPA14	heat shock 70kDa protein 14	ENSGALG00000006643	HSPA14		-1.95	0.01
Gallus gallus finished cDNA, clone ChEST124a24	419349	DPM1	dolichyl-phosphate mannosyltransferase polypeptide 1, catalytic subunit	ENSGALG00000017366	DPM1		-1.95	0.01
Gallus gallus finished cDNA, clone ChEST436e2	NA						-1.94	0.01
Gallus gallus solute carrier family 2 (facilitated glucose transporter), member 3 (SLC2A3), mRNA	396517	SLC2A3	solute carrier family 2 (facilitated glucose transporter), member 3	ENSGALG00000014324	GTR3_CHICK	Solute carrier family 2, facilitated glucose transporter member 3 (Glucose transporter type 3) (CEF-GT3). [Source:Uniprot/SWISSPROT;Acc:P28568]	-1.93	0.01
Gallus gallus finished cDNA, clone ChEST464c21	419547	CCDC21	coiled-coil domain containing 21	ENSGALG00000000527	SH3BGRL3		-1.93	0.01
Gallus gallus finished cDNA, clone ChEST794g20	416225	UBXD8	UBX domain containing 8	ENSGALG00000003331	UBXD8		-1.92	0.01
Gallus gallus finished cDNA, clone ChEST163b10	424584	RPS8	ribosomal protein S8	ENSGALG00000010124	Q6EE57_CHICK	Ribosomal protein S8 (Fragment). [Source:Uniprot/SPTREMBL;Acc:Q6EE57]	-1.92	0.01
Gallus gallus finished cDNA, clone ChEST532k2	424089	WDR12	WD repeat domain 12	ENSGALG00000008470	WDR12	WD-repeat protein 12 (YTM1 homolog). [Source:Uniprot/SWISSPROT;Acc:Q9GZL7] [from human gene ENSG00000138442]	-1.91	0.01
PREDICTED: Gallus gallus similar to mKIAA0363 protein (LOC420409), mRNA	420409	NACAD	NAC alpha domain containing	ENSGALG00000005603			-1.89	0.01
PREDICTED: Gallus gallus similar to Rnps1 protein (LOC416756), mRNA	416756	RNPS1	RNA binding protein S1, serine-rich domain	ENSGALG00000009288	RNPS1		-1.88	0.02
Gallus gallus sprouty 2 (Spry2) mRNA, complete cds	395584	SPRY2	sprouty homolog 2 (Drosophila)	ENSGALG00000016906	SPY2_CHICK	Sprouty homolog 2 (Spry-2). [Source:Uniprot/SWISSPROT;Acc:Q9PTL2]	-1.87	0.01
Gallus gallus ATP synthase, H+ transporting, mitochondrial F0 complex, subunit E (ATP5I), mRNA	769146	ATP5I	ATP synthase, H+ transporting, mitochondrial F0 complex, subunit E	ENSGALG00000015372	Q9YH14_CHICK	Progesterone receptor binding protein (Hypothetical protein). [Source:Uniprot/SPTREMBL;Acc:Q9YH14]	-1.87	0.01
Gallus gallus mRNA for hypothetical protein, clone 2c8	424910	RCJMB04_2c8	claudin 1	ENSGALG00000007280	NP_001013629.1	Hypothetical protein (Claudin-1). [Source:Uniprot/SPTREMBL;Acc:Q5ZMG2]	-1.86	0.01
Gallus gallus polymyositis/scleroderma autoantigen 1 mRNA, complete cds	619530	EXOSC9	exosome component 9	ENSGALG00000011884	NP_001030000.1	Polymyositis/scleroderma autoantigen 1. [Source:Uniprot/SPTREMBL;Acc:Q6B7Z6]	-1.86	0.01
Gallus gallus finished cDNA, clone ChEST667h20	NA						-1.86	0.01
Gallus gallus EPH receptor A1 (EPHA1), mRNA	378782	EPHA1	EPH receptor A1	ENSGALG00000014683	PEX5_CHICK	Hypothetical protein. [Source:Uniprot/SPTREMBL;Acc:Q5ZMQ9]	-1.85	0.01
	NA						-1.85	0.01
Gallus gallus ribosomal protein L4 mRNA, partial cds	415551	RPL4	ribosomal protein L4	ENSGALG00000007711	NP_001007480.1	ribosomal protein L4 [Source:RefSeq_peptide;Acc:NP_001007480]	-1.85	0.03
Gallus gallus ATPase, H+/K+ exchanging, beta polypeptide (ATP4B), mRNA	386581	ATP4B	ATPase, H+/K+ exchanging, beta polypeptide	ENSGALG00000016822	NP_989749.1	H+ K+ ATPase beta subunit [Source:RefSeq_peptide;Acc:NP_989749]	-1.84	0.02
Gallus gallus finished cDNA, clone ChEST665j5	426042	SF3B4	splicing factor 3b, subunit 4, 49kDa	ENSGALG00000013352	SF3B4		-1.83	0.01
Gallus gallus axin-related protein (AXIN2) mRNA, complete cds	395152	AXIN2	axin 2 (conductin, axil)	ENSGALG00000004021	NP_989822.1	axin-related protein [Source:RefSeq_peptide;Acc:NP_989822]	-1.83	0.01
Gallus gallus finished cDNA, clone ChEST225h7	NA						-1.83	0.04
Gallus gallus mRNA for hypothetical protein, clone 10d20	418058	MCM5	minichromosome maintenance complex component 5	ENSGALG00000012546	NP_001006243.1	Hypothetical protein. [Source:Uniprot/SPTREMBL;Acc:Q5ZKL0]	-1.82	0.01
Gallus gallus general transcription factor IIA, 2, 12kDa (GTF2A2), mRNA	770910	GTF2A2	general transcription factor IIA, 2, 12kDa	ENSGALG00000003793	A1IIE5_CHICK		-1.82	0.01
Gallus gallus mRNA for RNA polymerase common subunit RPB6 (RPB6 gene)	395486	POLR2F	polymerase (RNA) II (DNA directed) polypeptide F	ENSGALG00000012291	NP_990065.1	RNA polymerase common subunit RPB6 [Source:RefSeq_peptide;Acc:NP_990065]	-1.82	0.01
Gallus gallus finished cDNA, clone ChEST957b7	NA						-1.81	0.01
Gallus gallus mRNA for hypothetical protein, clone 1j7	420087	RCJMB04_1j7	acidic (leucine-rich) nuclear phosphoprotein 32 family, member B	ENSGALG00000001580	AN32B_CHICK	Hypothetical protein. [Source:Uniprot/SPTREMBL;Acc:Q5ZMN0]	-1.8	0.01
Gallus gallus finished cDNA, clone ChEST874a3	423795	RPP30	ribonuclease P/MRP 30kDa subunit	ENSGALG00000006486	RPP30		-1.8	0.01
Gallus gallus finished cDNA, clone ChEST128f23	427263	PSAT1	phosphoserine aminotransferase 1				-1.8	0.01
Gallus gallus finished cDNA, clone ChEST513n24	421482	DPY30	dpy-30 homolog (C. elegans)	ENSGALG00000010621	DPY30_HUMAN		-1.8	0.01
PREDICTED: Gallus gallus similar to olfactorin long isoform (LOC427987), mRNA	427987	UMODL1	uromodulin-like 1	ENSGALG00000016157	UMODL1		-1.79	0.01
PREDICTED: Gallus gallus ribosomal protein L17 (RPL17), mRNA	426845	RPL17	ribosomal protein L17	ENSGALG00000002696	Q6EE61_CHICK	Ribosomal protein L17 (Fragment). [Source:Uniprot/SPTREMBL;Acc:Q6EE61]	-1.79	0.01
PREDICTED: Gallus gallus S-adenosylhomocysteine hydrolase (AHCY), mRNA	419146	AHCY	S-adenosylhomocysteine hydrolase	ENSGALG00000002030	AHCY		-1.79	0.01
Gallus gallus chSAP18 mRNA for SAP18, complete cds	374206	SAP18	Sin3A-associated protein, 18kDa	ENSGALG00000017129	NP_989643.1	sin3-associated polypeptide, 18kDa [Source:RefSeq_peptide;Acc:NP_989643]	-1.79	0.03
Gallus gallus mRNA for hypothetical protein, clone 29b18	419257	RCJMB04_29b18	tumor protein D52-like 2	ENSGALG00000004683	NP_001026029.1	Hypothetical protein. [Source:Uniprot/SPTREMBL;Acc:Q5ZI93]	-1.78	0.01
PREDICTED: Gallus gallus tubulin, alpha 8 (TUBA8), mRNA	418166	TUBA1B	tubulin, alpha 1b	ENSGALG00000013056	TBA4_CHICK	Tubulin alpha-4 chain (Fragment). [Source:Uniprot/SWISSPROT;Acc:P09643]	-1.77	0.01
PREDICTED: Gallus gallus similar to ATP-binding cassette 1, sub-family A, member 1 (LOC430284), partial mRNA	430284	LOC430284	similar to ATP-binding cassette 1, sub-family A, member 1				-1.77	0.02
Gallus gallus finished cDNA, clone ChEST1023k7	422642	SDAD1	SDA1 domain containing 1	ENSGALG00000011543	SDAD1		-1.76	0.01
Gallus gallus mRNA for hypothetical protein, clone 2b3	427001	LOC427001	exonuclease NEF-sp	ENSGALG00000002239	NP_001006573.1	Hypothetical protein. [Source:Uniprot/SPTREMBL;Acc:Q5ZMH0]	-1.76	0.01
Gallus gallus SEC22 vesicle trafficking protein homolog B (S. cerevisiae) (SEC22B), mRNA	424377	RCJMB04_15c3	SEC22 vesicle trafficking protein homolog B (S. cerevisiae)				-1.75	0.01
Gallus gallus finished cDNA, clone ChEST609k21	422115	ATP5H	ATP synthase, H+ transporting, mitochondrial F0 complex, subunit d	ENSGALG00000007926		ATP synthase D chain, mitochondrial (EC 3.6.3.14). [Source:Uniprot/SWISSPROT;Acc:O75947] [from human gene ENSG00000167863]	-1.75	0.01
PREDICTED: Gallus gallus similar to transmembrane protein 16C; chromosome 11 open reading frame 25 (LOC422968), mRNA	422968	LOC422968	similar to transmembrane protein 16C; chromosome 11 open reading frame 25	ENSGALG00000013311	TMEM16C		-1.75	0.01
Gallus gallus cyclin D1 mRNA, complete cds	396341	CCND1	cyclin D1	ENSGALG00000007555	CCND1_CHICK	G1/S-specific cyclin-D1. [Source:Uniprot/SWISSPROT;Acc:P55169]	-1.74	0.01
Gallus gallus PCNA mRNA for proliferating cell nuclear antigen, complete cds	373984	PCNA	proliferating cell nuclear antigen	ENSGALG00000000169	PCNA_CHICK	Proliferating cell nuclear antigen (PCNA). [Source:Uniprot/SWISSPROT;Acc:Q9DEA3]	-1.74	0.01
PREDICTED: Gallus gallus malate dehydrogenase 2, NAD (mitochondrial) (MDH2), mRNA	417517	MDH2	malate dehydrogenase 2, NAD (mitochondrial)	ENSGALG00000001949	MDH2	Malate dehydrogenase, mitochondrial precursor (EC 1.1.1.37). [Source:Uniprot/SWISSPROT;Acc:P40926] [from human gene ENSG00000146701]	-1.74	0.02
PREDICTED: Gallus gallus hypothetical LOC419142 (LOC419142), mRNA	419142	MAP1LC3A	microtubule-associated protein 1 light chain 3 alpha	ENSGALG00000001903	MAP1LC3A		-1.73	0.01
Gallus gallus finished cDNA, clone ChEST41i14	420976	NDUFS6	NADH dehydrogenase (ubiquinone) Fe-S protein 6, 13kDa (NADH-coenzyme Q reductase)	ENSGALG00000013191	NDUFS6		-1.72	0.01
PREDICTED: Gallus gallus similar to ITI-like protein (LOC430871), partial mRNA	430871	ITIH5L	inter-alpha (globulin) inhibitor H5-like				-1.71	0.02
PREDICTED: Gallus gallus similar to LOC496978 protein (LOC424590), mRNA	424590	UROD	uroporphyrinogen decarboxylase	ENSGALG00000010219	UROD		-1.7	0.01
Gallus gallus ribosomal protein L11 (RPL11), mRNA	419682	RCJMB04_30d2	ribosomal protein L11	ENSGALG00000003954	NP_001026075.1	Hypothetical protein. [Source:Uniprot/SPTREMBL;Acc:Q5ZI56]	-1.7	0.02
Gallus gallus partial mRNA for hypothetical protein, clone 24f23	416882	RCJMB04_24f23	endoplasmic reticulum protein 29	ENSGALG00000004765			-1.69	0.01
Gallus gallus finished cDNA, clone ChEST608f9	416492	BUD31	BUD31 homolog (S. cerevisiae)	ENSGALG00000004705	BUD31		-1.69	0.01
Gallus gallus finished cDNA, clone ChEST380d24	395929	HADHA	hydroxyacyl-Coenzyme A dehydrogenase/3-ketoacyl-Coenzyme A thiolase/enoyl-Coenzyme A hydratase (trifunctional protein), alpha subunit	ENSGALG00000016536	NP_990387.1	CFR-associated protein p70 [Source:RefSeq_peptide;Acc:NP_990387]	-1.69	0.03
	NA			ENSGALG00000006272	ECE2		-1.68	0.01
PREDICTED: Gallus gallus similar to Polo-like kinase 3 (Drosophila) (LOC424586), mRNA	424586	PLK3	polo-like kinase 3 (Drosophila)	ENSGALG00000010129			-1.68	0.01
Gallus gallus finished cDNA, clone ChEST784o23	NA			ENSGALG00000012468	PRPF39		-1.68	0.01
PREDICTED: Gallus gallus cystathionase (cystathionine gamma-lyase) (CTH), mRNA	424716	CTH	cystathionase (cystathionine gamma-lyase)	ENSGALG00000011331	CTH		-1.68	0.01
Gallus gallus solute carrier family 7 (cationic amino acid transporter, y+ system), member 5 (SLC7A5), mRNA	415832	RCJMB04_25m5	solute carrier family 7 (cationic amino acid transporter, y+ system), member 5	ENSGALG00000005845	NP_001025750.1	Hypothetical protein. [Source:Uniprot/SPTREMBL;Acc:Q5ZIJ1]	-1.68	0.02
Gallus gallus mRNA for hypothetical protein, clone 2g5	421281	MDH1	malate dehydrogenase 1, NAD (soluble)	ENSGALG00000008858	MDHC_CHICK	malate dehydrogenase 1, NAD (soluble) [Source:RefSeq_peptide;Acc:NP_001006395]	-1.68	0.02
Gallus gallus syndecan 4 (SDC4), mRNA	419184	SDC4	syndecan 4	ENSGALG00000003932	SDC4_CHICK	Syndecan-4 precursor. [Source:Uniprot/SWISSPROT;Acc:P49416]	-1.67	0.01
Gallus gallus RAN binding protein 1 (RANBP1), mRNA	416787	RANBP1	RAN binding protein 1	ENSGALG00000002107	NP_001006183.1	RAN binding protein 1 [Source:RefSeq_peptide;Acc:NP_001006183]	-1.67	0.01
Gallus gallus chaperonin subunit 8 theta mRNA, complete cds	418486	CCT8	chaperonin containing TCP1, subunit 8 (theta)	ENSGALG00000015821	TCPQ_CHICK	chaperonin containing TCP1, subunit 8 (theta) [Source:RefSeq_peptide;Acc:NP_001004389]	-1.67	0.03
Gallus gallus mRNA for hypothetical protein, clone 8i9	420063	RAB11B	RAB11B, member RAS oncogene family	ENSGALG00000000613	NP_001012569.1	RAB11B, member RAS oncogene family [Source:RefSeq_peptide;Acc:NP_001012569]	-1.66	0.01
Gallus gallus mRNA for hypothetical protein, clone 15l3	420574	RCJMB04_15l3	asparagine synthetase	ENSGALG00000009748	ASNS_CHICK	Asparagine synthetase [glutamine-hydrolyzing] (EC 6.3.5.4) (Glutamine- dependent asparagine synthetase). [Source:Uniprot/SWISSPROT;Acc:Q5ZJU3]	-1.66	0.01
PREDICTED: Gallus gallus hypothetical LOC423708 (LOC423708), mRNA	423708	LOC423708	hypothetical LOC423708	ENSGALG00000004410	C10orf104		-1.66	0.01
Gallus gallus finished cDNA, clone ChEST83i13	395833	PGK1	phosphoglycerate kinase 1	ENSGALG00000007936	PGK_CHICK	Phosphoglycerate kinase (EC 2.7.2.3). [Source:Uniprot/SWISSPROT;Acc:P51903]	-1.66	0.01
Gallus gallus MnSOD mRNA, complete cds	374042	SOD2	superoxide dismutase 2, mitochondrial	ENSGALG00000011661	NP_989542.1	superoxide dismutase 2, mitochondrial [Source:RefSeq_peptide;Acc:NP_989542]	-1.65	0.01
PREDICTED: Gallus gallus similar to LOC398473 protein (LOC769965), mRNA	769965	KLC4	kinesin light chain 4	ENSGALG00000008605			-1.64	0.01
Gallus gallus finished cDNA, clone ChEST73p15	424189	RCJMB04_20p24	proteasome (prosome, macropain) 26S subunit, non-ATPase, 14	ENSGALG00000011128	NP_001026427.1	Hypothetical protein. [Source:Uniprot/SPTREMBL;Acc:Q5ZJ35]	-1.63	0.02
PREDICTED: Gallus gallus similar to ribosomal protein S20 (LOC430990), mRNA	430990	RPS20	ribosomal protein S20	ENSGALG00000014432			-1.62	0.01
Gallus gallus finished cDNA, clone ChEST613n3	424575	ATP6V0B	ATPase, H+ transporting, lysosomal 21kDa, V0 subunit b	ENSGALG00000010091	ATP6V0B		-1.62	0.01
PREDICTED: Gallus gallus similar to Rps16 protein (LOC417871), mRNA	417871	RPS16	ribosomal protein S16	ENSGALG00000010332			-1.62	0.02
Gallus gallus VAMP (vesicle-associated membrane protein)-associated protein A, 33kDa (VAPA), mRNA	768928	RCJMB04_3m23	VAMP (vesicle-associated membrane protein)-associated protein A, 33kDa	ENSGALG00000014142	Q5F419_CHICK	Hypothetical protein. [Source:Uniprot/SPTREMBL;Acc:Q5F419]	-1.61	0.01
Gallus gallus lymphocyte antigen 6 complex, locus E (LY6E), mRNA	395550	LY6E	lymphocyte antigen 6 complex, locus E	ENSGALG00000016152	LY6E_CHICK	Lymphocyte antigen Ly-6E precursor (Stem cell antigen 2) (SCA-2). [Source:Uniprot/SWISSPROT;Acc:Q90986]	-1.61	0.01
PREDICTED: Gallus gallus discoidin domain receptor family, member 2 (DDR2), mRNA	396404	DDR2	discoidin domain receptor family, member 2	ENSGALG00000002687	Q91015_CHICK	Protein-tyrosine kinase (Fragment). [Source:Uniprot/SPTREMBL;Acc:Q91015]	-1.61	0.01
Gallus gallus mRNA for hypothetical protein, clone 28g11	419608	SF3A3	splicing factor 3a, subunit 3, 60kDa	ENSGALG00000001540	Q5F387_CHICK	Hypothetical protein. [Source:Uniprot/SPTREMBL;Acc:Q5F387]	-1.61	0.01
Gallus gallus finished cDNA, clone ChEST170c3	NA						-1.6	0.01
PREDICTED: Gallus gallus similar to active breakpoint cluster region-related protein (LOC771897), mRNA	771897	LOC771897	similar to active breakpoint cluster region-related protein	ENSGALG00000004364	XR_026793.1		-1.6	0.01
PREDICTED: Gallus gallus pre-mRNA branch site protein p14 (LOC421976), mRNA	421976	LOC421976	pre-mRNA branch site protein p14	ENSGALG00000016501	PM14_HUMAN	Pre-mRNA branch site protein p14 (SF3B 14 kDa subunit). [Source:Uniprot/SWISSPROT;Acc:Q9Y3B4] [from human gene ENSG00000115128]	-1.6	0.01
Gallus gallus finished cDNA, clone ChEST963h24	395597	MTCH2	mitochondrial carrier homolog 2 (C. elegans)				-1.6	0.01
Gallus gallus UTP15, U3 small nucleolar ribonucleoprotein, homolog (S. cerevisiae) (UTP15), mRNA	426152	UTP15	UTP15, U3 small nucleolar ribonucleoprotein, homolog (S. cerevisiae)				-1.6	0.01
Gallus gallus mRNA for hypothetical protein, clone 24e7	396523	RCJMB04_24e7	calmodulin 1 (phosphorylase kinase, delta)	ENSGALG00000010023	CALM_CHICK	Calmodulin (CaM). [Source:Uniprot/SWISSPROT;Acc:P62149]	-1.59	0.02
Messenger RNA for chicken alpha-tubulin	429035	TUBA1C	tubulin, alpha 1c	ENSGALG00000011324	TBA5_CHICK	Tubulin alpha-5 chain. [Source:Uniprot/SWISSPROT;Acc:P09644]	-1.58	0.01
PREDICTED: Gallus gallus similar to LOC569147 protein (LOC417670), mRNA	417670	LOC417670	similar to LOC569147 protein	ENSGALG00000005702	TMEM97		-1.58	0.01
Gallus gallus mRNA for hypothetical protein, clone 15n8	418261	FKBP4	FK506 binding protein 4, 59kDa	ENSGALG00000014331	NP_001006250.1	Hypothetical protein. [Source:Uniprot/SPTREMBL;Acc:Q5ZJT4]	-1.58	0.01
PREDICTED: Gallus gallus similar to HL23 ribosomal protein (LOC420001), mRNA	420001	RPL23	ribosomal protein L23	ENSGALG00000001634			-1.58	0.01
PREDICTED: Gallus gallus hypothetical LOC416139 (LOC416139), mRNA	416139	LOC416139	hypothetical LOC416139				-1.58	0.02
PREDICTED: Gallus gallus hypothetical LOC419815, transcript variant 1 (LOC419815), mRNA	419815	SFRS3	splicing factor, arginine/serine-rich 3	ENSGALG00000000533	SFRS3	Splicing factor, arginine/serine-rich 3 (Pre-mRNA splicing factor SRP20). [Source:Uniprot/SWISSPROT;Acc:P84103] [from human gene ENSG00000112081]	-1.58	0.05
Gallus gallus DEAD (Asp-Glu-Ala-Asp) box polypeptide 3, X-linked (DDX3X), mRNA	418567	RCJMB04_2a4	DEAD (Asp-Glu-Ala-Asp) box polypeptide 3, X-linked	ENSGALG00000016231	NP_001025971.1	similar to DEAD-box protein 3 (Helicase-like protein 2) (HLP2) (DEAD-box, X isoform) [Source:RefSeq_peptide;Acc:NP_001025971]	-1.57	0.01
Gallus gallus mRNA for hypothetical protein, clone 4b8	420448	DNAJB6	DnaJ (Hsp40) homolog, subfamily B, member 6	ENSGALG00000006477	DNJB6_CHICK	Hypothetical protein. [Source:Uniprot/SPTREMBL;Acc:Q5F3Z5]	-1.57	0.01
Gallus gallus mRNA for hypothetical protein, clone 24m10	419578	NUDC	nuclear distribution gene C homolog (A. nidulans)	ENSGALG00000000895	NUDC_CHICK	Nuclear migration protein nudC (Nuclear distribution protein C homolog). [Source:Uniprot/SWISSPROT;Acc:Q5ZIN1]	-1.57	0.01
Gallus gallus heat shock 60kDa protein 1 (chaperonin) (HSPD1), mRNA	424059	RCJMB04_7g5	heat shock 60kDa protein 1 (chaperonin)	ENSGALG00000008094	CH60_CHICK	60 kDa heat shock protein, mitochondrial precursor (Hsp60) (60 kDa chaperonin) (CPN60) (Heat shock protein 60) (HSP-60). [Source:Uniprot/SWISSPROT;Acc:Q5ZL72]	-1.56	0.01
PREDICTED: Gallus gallus similar to pyrroline-5-carboxylate synthase (LOC423976), mRNA	423976	LOC423976	similar to pyrroline-5-carboxylate synthase	ENSGALG00000010522	ALDH18A1		-1.56	0.01
Gallus gallus mRNA for hypothetical protein, clone 32k7	423949	BUB3	BUB3 budding uninhibited by benzimidazoles 3 homolog (yeast)	ENSGALG00000009681	NP_001006506.1	Hypothetical protein. [Source:Uniprot/SPTREMBL;Acc:Q5ZHW3]	-1.56	0.01
Gallus gallus finished cDNA, clone ChEST59f13	419108	ATP5C1	ATP synthase, H+ transporting, mitochondrial F1 complex, gamma polypeptide 1				-1.55	0.01
PREDICTED: Gallus gallus similar to Fascin homolog 1, actin-bundling protein (Strongylocentrotus purpuratus) (LOC416485), mRNA	416485	FSCN1	fascin homolog 1, actin-bundling protein (Strongylocentrotus purpuratus)	ENSGALG00000021128	FSCN1	Fascin (Singed-like protein) (55 kDa actin bundling protein) (p55). [Source:Uniprot/SWISSPROT;Acc:Q16658] [from human gene ENSG00000075618]	-1.54	0.01
Gallus gallus finished cDNA, clone ChEST52d12	NA			ENSGALG00000010077	Q5ZK27_CHICK	Hypothetical protein (Fragment). [Source:Uniprot/SPTREMBL;Acc:Q5ZK27]	-1.54	0.01
PREDICTED: Gallus gallus hypothetical LOC421439 (LOC421439), mRNA	421439	SLC29A1	solute carrier family 29 (nucleoside transporters), member 1	ENSGALG00000010182	SLC29A1		-1.54	0.01
PREDICTED: Gallus gallus hypothetical protein LOC769203 (LOC769203), mRNA	769203	PYCR2	pyrroline-5-carboxylate reductase family, member 2				-1.54	0.01
Gallus gallus finished cDNA, clone ChEST246k5	396329	CTSB	cathepsin B	ENSGALG00000016666	CATB_CHICK	Cathepsin B precursor (EC 3.4.22.1) (Cathepsin B1) [Contains: Cathepsin B light chain; Cathepsin B heavy chain]. [Source:Uniprot/SWISSPROT;Acc:P43233]	-1.53	0.01
Gallus gallus mRNA for hypothetical protein, clone 16p11	419329	LOC419329	similar to Protein C20orf43 (HSPC164/HSPC169) (AD-007) (CDA05)	ENSGALG00000007709	NP_001006297.1	Hypothetical protein. [Source:Uniprot/SPTREMBL;Acc:Q5ZJN1]	-1.53	0.01
PREDICTED: Gallus gallus tubulin, alpha 2 (TUBA2), mRNA	421169	TUBA2	tubulin, alpha 2	ENSGALG00000000432	TBA8_CHICK	Tubulin alpha-8 chain (Fragment). [Source:Uniprot/SWISSPROT;Acc:P09645]	-1.52	0.02
PREDICTED: Gallus gallus EBNA1 binding protein 2 (EBNA1BP2), mRNA	424558	EBNA1BP2	EBNA1 binding protein 2	ENSGALG00000009045	EBNA1BP2		-1.51	0.01
Gallus gallus finished cDNA, clone ChEST159o19	426924	RBM13	RNA binding motif protein 13	ENSGALG00000001663	RBM13		-1.51	0.01
PREDICTED: Gallus gallus similar to MGC69420 protein (LOC416051), mRNA	416051	ARPC4	actin related protein 2/3 complex, subunit 4, 20kDa	ENSGALG00000006691			-1.51	0.01
Gallus gallus testis expressed 10 (TEX10), mRNA	420993	RCJMB04_3d16	testis expressed 10	ENSGALG00000013438	TEX10_CHICK	Testis-expressed sequence 10 protein homolog. [Source:Uniprot/SWISSPROT;Acc:Q5ZM41]	-1.5	0.01
Gallus gallus finished cDNA, clone ChEST149g22	427216	MRPS27	mitochondrial ribosomal protein S27	ENSGALG00000015002	MRPS27		-1.5	0.01
PREDICTED: Gallus gallus similar to multisynthetase complex p38 auxiliary component (LOC769030), mRNA	769030	LOC769030	similar to multisynthetase complex p38 auxiliary component	ENSGALG00000003400	MCA2_HUMAN	Multisynthetase complex auxiliary component p38 (JTV-1 protein). [Source:Uniprot/SWISSPROT;Acc:Q13155] [from human gene ENSG00000106305]	-1.5	0.02
Gallus gallus finished cDNA, clone ChEST723g6	NA			ENSGALG00000016345	KLH15_CHICK	Kelch-like protein 15. [Source:Uniprot/SWISSPROT;Acc:Q5ZJU2]	-1.49	0.01
PREDICTED: Gallus gallus similar to MGC84124 protein (LOC427403), mRNA	427403	LOC427403	similar to MGC84124 protein	ENSGALG00000005833	C9orf23		-1.49	0.01
Gallus gallus nucleoporin 85kDa (NUP85), mRNA	422120	NUP85	nucleoporin 85kDa	ENSGALG00000007974	NP_001006426.1	Hypothetical protein. [Source:Uniprot/SPTREMBL;Acc:Q5ZIU6]	-1.49	0.01
Chicken 5-aminoimidazole ribonucleotide (AIR) carboxylase-5- aminoimidazole-4-N-succinocarboxamide ribonucleotide (SAICAR) synthetase, complete cds	396534	PAICS	phosphoribosylaminoimidazole carboxylase, phosphoribosylaminoimidazole succinocarboxamide synthetase	ENSGALG00000013726	PUR6_CHICK	Multifunctional protein ADE2 [Includes: Phosphoribosylaminoimidazole- succinocarboxamide synthase (EC 6.3.2.6) (SAICAR synthetase); Phosphoribosylaminoimidazole carboxylase (EC 4.1.1.21) (AIR carboxylase) (AIRC)]. [Source:Uniprot/SWISSPROT;Acc:P38024]	-1.49	0.01
Gallus gallus finished cDNA, clone ChEST1006d9	424754	POLR2D	polymerase (RNA) II (DNA directed) polypeptide D	ENSGALG00000002057	POLR2D		-1.49	0.01
Gallus gallus finished cDNA, clone ChEST417i19	NA						-1.48	0.01
G.gallus mRNA for ras-like protein	396193	RAN	RAN, member RAS oncogene family	ENSGALG00000002569	RAN_CHICK	GTP-binding nuclear protein Ran (GTPase Ran) (Ras-like protein TC4). [Source:Uniprot/SWISSPROT;Acc:P42558]	-1.48	0.02
Gallus gallus mRNA for hypothetical protein, clone 12a18	422676	RPL7L1	ribosomal protein L7-like 1	ENSGALG00000011974	NP_001006452.1	ribosomal protein L7-like 1 [Source:RefSeq_peptide;Acc:NP_001006452]	-1.48	0.02
Gallus gallus finished cDNA, clone ChEST750i18	421445	MRPS18A	mitochondrial ribosomal protein S18A	ENSGALG00000010296	MRPS18A		-1.47	0.01
Gallus gallus finished cDNA, clone ChEST293f8	NA			ENSGALG00000004851	MED9		-1.47	0.01
Gallus gallus smooth muscle protein phosphatase type 1-binding subunit mRNA, complete cds	395787	LOC395787	smooth muscle protein phosphatase type 1-binding subunit	ENSGALG00000003492	NP_990276.1	smooth muscle protein phosphatase type 1-binding subunit [Source:RefSeq_peptide;Acc:NP_990276]	-1.47	0.01
Gallus gallus finished cDNA, clone ChEST172l21	418119	MRPS33	mitochondrial ribosomal protein S33	ENSGALG00000012867	MRPS33		-1.47	0.02
Gallus gallus mRNA for hypothetical protein, clone 11n11	425042	RCJMB04_11n11	eukaryotic translation initiation factor 2A, 65kDa	ENSGALG00000010401	EIF2A_CHICK	Hypothetical protein. [Source:Uniprot/SPTREMBL;Acc:Q5ZKC1]	-1.47	0.02
Gallus gallus Shwachman-Bodian-Diamond syndrome (SBDS), mRNA	417477	SBDS	Shwachman-Bodian-Diamond syndrome	ENSGALG00000001104	NP_001006211.1	Hypothetical protein. [Source:Uniprot/SPTREMBL;Acc:Q5ZIY4]	-1.46	0.01
Gallus gallus CD69 molecule (CD69), mRNA	417816	CD69	CD69 molecule				-1.46	0.01
Gallus gallus cerberus 1, cysteine knot superfamily, homolog (Xenopus laevis) (CER1), mRNA	395623	CER1	cerberus 1, cysteine knot superfamily, homolog (Xenopus laevis)	ENSGALG00000005434	CER1_CHICK	Cerberus precursor. [Source:Uniprot/SWISSPROT;Acc:Q9PWB0]	-1.46	0.01
Gallus gallus finished cDNA, clone ChEST191c18	NA						-1.46	0.01
Gallus gallus finished cDNA, clone ChEST387f2	395626	UCHL3	ubiquitin carboxyl-terminal esterase L3 (ubiquitin thiolesterase)	ENSGALG00000016921	NP_990156.1	ubiquitin carboxyl-terminal hydrolase-6 [Source:RefSeq_peptide;Acc:NP_990156]	-1.46	0.01
Gallus gallus mRNA for hypothetical protein, clone 9j22	422248	RCJMB04_9j22	RNA binding motif protein, X-linked	ENSGALG00000006457	Q5ZKQ9_CHICK	Hypothetical protein. [Source:Uniprot/SPTREMBL;Acc:Q5ZKQ9]	-1.46	0.02
G.gallus ODC mRNA for ornithine decarboxylase	421937	ODC1	ornithine decarboxylase 1	ENSGALG00000016444	DCOR_CHICK	Ornithine decarboxylase (EC 4.1.1.17) (ODC) (Fragment). [Source:Uniprot/SWISSPROT;Acc:P27118]	-1.45	0.01
Gallus gallus finished cDNA, clone ChEST140i2	NA						-1.45	0.01
Gallus gallus finished cDNA, clone ChEST942l2	417413	ZNF207	zinc finger protein 207	ENSGALG00000003454			-1.45	0.01
Gallus gallus ATPase, Na+/K+ transporting, beta 3 polypeptide (ATP1B3), mRNA	396549	ATP1B3	ATPase, Na+/K+ transporting, beta 3 polypeptide	ENSGALG00000002764	AT1B3_CHICK	Sodium/potassium-transporting ATPase subunit beta-3 (Sodium/potassium- dependent ATPase beta-3 subunit). [Source:Uniprot/SWISSPROT;Acc:P33879]	-1.45	0.01
Gallus gallus finished cDNA, clone ChEST1002b1	425468	RPL9	ribosomal protein L9	ENSGALG00000014304		60S ribosomal protein L9. [Source:Uniprot/SWISSPROT;Acc:P32969] [from human gene ENSG00000163682]	-1.45	0.01
Chicken acidic ribosomal phosphoprotein (P0) mRNA, complete cds	395835	RPLP0	ribosomal protein, large, P0	ENSGALG00000023294	RLA0_CHICK	60S acidic ribosomal protein P0 (L10E). [Source:Uniprot/SWISSPROT;Acc:P47826]	-1.45	0.05
PREDICTED: Gallus gallus actin, alpha, cardiac muscle 1, transcript variant 1 (ACTC1), mRNA	426652	ACTC1	actin, alpha, cardiac muscle 1	ENSGALG00000014620			-1.44	0.01
Gallus gallus finished cDNA, clone ChEST965o8	421443	MRPL14	mitochondrial ribosomal protein L14	ENSGALG00000010285	MRPL14		-1.44	0.01
PREDICTED: Gallus gallus similar to ligase I (LOC430516), mRNA	430516	LOC430516	similar to ligase I				-1.44	0.01
Gallus gallus signal sequence receptor, beta (translocon-associated protein beta) (SSR2), mRNA	425656	SSR2	signal sequence receptor, beta (translocon-associated protein beta)	ENSGALG00000000764	NP_001006561.1	TRAP beta protein. [Source:Uniprot/SPTREMBL;Acc:Q5TIX2]	-1.44	0.01
PREDICTED: Gallus gallus similar to 5-hydroxytryptamine (serotonin) receptor 5A (LOC428409), mRNA	428409	HTR5A	5-hydroxytryptamine (serotonin) receptor 5A	ENSGALG00000006362			-1.44	0.01
PREDICTED: Gallus gallus R-spondin 3 homolog (Xenopus laevis) (RSPO3), mRNA	421715	RSPO3	R-spondin 3 homolog (Xenopus laevis)	ENSGALG00000014829	RSPO3		-1.44	0.01
PREDICTED: Gallus gallus similar to WDC146 (LOC424753), mRNA	424753	WDR33	WD repeat domain 33	ENSGALG00000002043	WDR33		-1.44	0.01
Gallus gallus mRNA for hypothetical protein, clone 13p14	426856	RCJMB04_13p14	asparaginyl-tRNA synthetase	ENSGALG00000003087	NP_001026571.1	Hypothetical protein. [Source:Uniprot/SPTREMBL;Acc:Q5ZK08]	-1.44	0.01
Gallus gallus finished cDNA, clone ChEST536a3	424844	PPP1R7	protein phosphatase 1, regulatory (inhibitor) subunit 7	ENSGALG00000005832	PPP1R7		-1.44	0.01
PREDICTED: Gallus gallus similar to small GTP-binding protein S10 (LOC769358), mRNA	769358	RAB33A	RAB33A, member RAS oncogene family	ENSGALG00000004025			-1.44	0.01
PREDICTED: Gallus gallus netrin 1 (NTN1), mRNA	396387	NTN1	netrin 1	ENSGALG00000009208	NET2_CHICK	Netrin-2 precursor (Fragment). [Source:Uniprot/SWISSPROT;Acc:Q90923]	-1.44	0.01
Gallus gallus actin, alpha 1, skeletal muscle (ACTA1), mRNA	421534	ACTA1	actin, alpha 1, skeletal muscle	ENSGALG00000011083	RAB4A		-1.44	0.01
Gallus gallus finished cDNA, clone ChEST619o22	NA						-1.43	0.01
PREDICTED: Gallus gallus similar to chromosome 13 open reading frame 3, transcript variant 2 (LOC418948), mRNA	418948	LOC418948	similar to chromosome 13 open reading frame 3	ENSGALG00000017128	C13orf3		-1.43	0.01
PREDICTED: Gallus gallus polymerase (DNA directed), beta (POLB), mRNA	426794	POLB	polymerase (DNA directed), beta	ENSGALG00000003764	POLB		-1.43	0.01
Gallus gallus mRNA for hypothetical protein, clone 16k9	422145	ITM2A	integral membrane protein 2A	ENSGALG00000004107	NP_001012589.1	integral membrane protein 2A [Source:RefSeq_peptide;Acc:NP_001012589]	-1.43	0.01
Gallus gallus finished cDNA, clone ChEST740o6	423968	GLRX3	glutaredoxin 3	ENSGALG00000010464	TXNL2		-1.43	0.01
Gallus gallus finished cDNA, clone ChEST915l7	423588	GNPNAT1	glucosamine-phosphate N-acetyltransferase 1	ENSGALG00000012414	GNPNAT1		-1.43	0.02
Gallus gallus finished cDNA, clone ChEST184f10	416684	TSGA14	testis specific, 14	ENSGALG00000008103	TSGA14		-1.42	0.01
Gallus gallus finished cDNA, clone ChEST595g14	NA			ENSGALG00000001542	MRPL20	mitochondrial ribosomal protein L20 [Source:RefSeq_peptide;Acc:NP_060441] [from human gene ENSG00000187652]	-1.42	0.01
Gallus gallus GTPase activating protein (SH3 domain) binding protein 1 (G3BP1), mRNA	416265	G3BP1	GTPase activating protein (SH3 domain) binding protein 1	ENSGALG00000004160	NP_001006150.1	similar to Ras-GTPase-activating protein binding protein 1 (GAP SH3-domain binding protein 1) (G3BP-1) (DNA helicase VIII) (HDH-VIII) [Source:RefSeq_peptide;Acc:NP_001006150]	-1.42	0.01
Chicken triosephosphate isomerase (TIM, D-glyceraldehyde 3-phosphate ketol-isomerase) mRNA, complete cds	396435	TPI1	triosephosphate isomerase 1	ENSGALG00000014526	TPIS_CHICK	Triosephosphate isomerase (EC 5.3.1.1) (TIM) (Triose-phosphate isomerase). [Source:Uniprot/SWISSPROT;Acc:P00940]	-1.42	0.01
	NA			ENSGALG00000018276	gga-mir-126	gga-mir-126 [Source:miRBase 9.0;Acc:MI0001244]	-1.42	0.02
Gallus gallus ribosomal protein S15 (RPS15), mRNA	396448	RPS15	ribosomal protein S15	ENSGALG00000015195	RS15_CHICK	40S ribosomal protein S15 (RIG protein). [Source:Uniprot/SWISSPROT;Acc:P62846]	-1.42	0.02
PREDICTED: Gallus gallus hypothetical LOC424307 (LOC424307), mRNA	424307	ORC4L	origin recognition complex, subunit 4-like (yeast)	ENSGALG00000012448	ORC4L	Origin recognition complex subunit 4. [Source:Uniprot/SWISSPROT;Acc:O43929] [from human gene ENSG00000115947]	-1.41	0.01
Gallus gallus finished cDNA, clone ChEST121b6	416867	VPS29	vacuolar protein sorting 29 homolog (S. cerevisiae)	ENSGALG00000004529	NP_001007838.1	Hypothetical protein. [Source:Uniprot/SPTREMBL;Acc:Q5ZIL2]	-1.41	0.01
Gallus gallus mRNA for hypothetical protein, clone 7a23	416341	GNPDA1	glucosamine-6-phosphate deaminase 1	ENSGALG00000007312	NP_001006156.1	Hypothetical protein. [Source:Uniprot/SPTREMBL;Acc:Q5ZLA0]	-1.41	0.01
PREDICTED: Gallus gallus hypothetical LOC423833 (LOC423833), mRNA	423833	LOC423833	hypothetical LOC423833				-1.41	0.02
Gallus gallus type I alpha-keratin 14 mRNA, complete cds	408039	KRT14	keratin 14	ENSGALG00000023855	K1C14_CHICK	Keratin, type I cytoskeletal 14 (Cytokeratin-14) (CK-14) (Keratin-14) (K14). [Source:Uniprot/SWISSPROT;Acc:Q6PVZ1]	-1.4	0.01
Gallus gallus splicing factor, arginine/serine-rich 11 (SFRS11), mRNA	424714	RCJMB04_20o8	splicing factor, arginine/serine-rich 11	ENSGALG00000011305	NP_001026467.1	Hypothetical protein. [Source:Uniprot/SPTREMBL;Acc:Q5ZJ42]	-1.4	0.02
PREDICTED: Gallus gallus similar to alkaline phytoceramidase (LOC419087), mRNA	419087	PHCA	phytoceramidase, alkaline	ENSGALG00000000755	PHCA		-1.4	0.02
Gallus gallus chPKCI mRNA for protein kinase C inhibitor, complete cds	395424	HINT1	histidine triad nucleotide binding protein 1	ENSGALG00000000428	NP_990020.1	Protein kinase C inhibitor. [Source:Uniprot/SPTREMBL;Acc:Q9I882]	-1.39	0.01
PREDICTED: Gallus gallus similar to HPV16 E1 protein binding protein (LOC420798), mRNA	420798	TRIP13	thyroid hormone receptor interactor 13	ENSGALG00000012508	TRIP13		-1.39	0.01
PREDICTED: Gallus gallus similar to prostaglandin transporter (LOC424862), mRNA	424862	SLCO2A1	solute carrier organic anion transporter family, member 2A1	ENSGALG00000006471	SLCO2A1		-1.39	0.01
PREDICTED: Gallus gallus similar to uracil-DNA glycosylase (LOC776009), partial mRNA	776009	LOC776009	similar to uracil-DNA glycosylase	ENSGALG00000021285	NP_989520.1	uracil-DNA glycosylase [Source:RefSeq_peptide;Acc:NP_989520]	-1.38	0.01
PREDICTED: Gallus gallus similar to Chromosome 1 open reading frame 33 (LOC428192), mRNA	428192	MRTO4	mRNA turnover 4 homolog (S. cerevisiae)	ENSGALG00000003991	MRTO4	mRNA turnover protein 4 homolog. [Source:Uniprot/SWISSPROT;Acc:Q9UKD2] [from human gene ENSG00000053372]	-1.38	0.02
PREDICTED: Gallus gallus similar to transducin-like enhancer 3 (LOC415568), mRNA	415568	LOC415568	similar to transducin-like enhancer 3	ENSGALG00000008120	TLE3	Transducin-like enhancer protein 3	-1.37	0.01
Gallus gallus protein disulfide isomerase family A, member 4 (PDIA4), mRNA	420785	PDIA4	protein disulfide isomerase family A, member 4	ENSGALG00000012415	NP_001006370.1	Hypothetical protein. [Source:Uniprot/SPTREMBL;Acc:Q5ZK20]	-1.37	0.01
Gallus gallus finished cDNA, clone ChEST18c7	423686	HNRPH3	heterogeneous nuclear ribonucleoprotein H3 (2H9)	ENSGALG00000003947	NP_001012610.1	heterogeneous nuclear ribonucleoprotein H3 (2H9) [Source:RefSeq_peptide;Acc:NP_001012610]	-1.37	0.02
Gallus gallus mRNA for hypothetical protein, clone 3n20	420930	CCT5	chaperonin containing TCP1, subunit 5 (epsilon)	ENSGALG00000013041	NP_001012581.1	chaperonin containing TCP1, subunit 5 (epsilon) [Source:RefSeq_peptide;Acc:NP_001012581]	-1.37	0.03
Gallus gallus finished cDNA, clone ChEST81j23	415459	LOC415459	similar to chromosome 6 open reading frame 119				-1.36	0.01
PREDICTED: Gallus gallus similar to autocrine motility factor receptor (LOC415697), mRNA	415697	AMFR	autocrine motility factor receptor	ENSGALG00000003084	NUDT21		-1.36	0.01
PREDICTED: Gallus gallus similar to Chromosome 10 open reading frame 96 (LOC771350), mRNA	771350	LOC771350	similar to Chromosome 10 open reading frame 96	ENSGALG00000009182	C10orf96		-1.36	0.01
Gallus gallus mRNA for hypothetical protein, clone 19j3	419324	RCJMB04_19j3	RAE1 RNA export 1 homolog (S. pombe)	ENSGALG00000007653	RAE1		-1.36	0.01
PREDICTED: Gallus gallus enhancer of zeste homolog 2 (Drosophila) (EZH2), mRNA	420784	EZH2	enhancer of zeste homolog 2 (Drosophila)	ENSGALG00000012405	EZH2	Enhancer of zeste homolog 2 (ENX-1). [Source:Uniprot/SWISSPROT;Acc:Q15910] [from human gene ENSG00000106462]	-1.36	0.01
Gallus gallus mRNA for hypothetical protein, clone 24h4	420649	RAB5A	RAB5A, member RAS oncogene family	ENSGALG00000011272	NP_001006363.1	Hypothetical protein. [Source:Uniprot/SPTREMBL;Acc:Q5ZIP7]	-1.36	0.02
Gallus gallus finished cDNA, clone ChEST156p6	422912	IMMT	inner membrane protein, mitochondrial (mitofilin)	ENSGALG00000015783	NP_001006462.1	Hypothetical protein. [Source:Uniprot/SPTREMBL;Acc:Q5ZMI2]	-1.35	0.01
Gallus gallus mRNA for hypothetical protein, clone 1h23	770246	AP2M1	adaptor-related protein complex 2, mu 1 subunit	ENSGALG00000008432	Q5ZMP6_CHICK	Hypothetical protein. [Source:Uniprot/SPTREMBL;Acc:Q5ZMP6]	-1.35	0.01
PREDICTED: Gallus gallus similar to MGC108094 protein (LOC420524), mRNA	420524	RSU1	Ras suppressor protein 1	ENSGALG00000008720	RSU1		-1.35	0.01
PREDICTED: Gallus gallus phosphatidylinositol glycan anchor biosynthesis, class P (PIGP), mRNA	418517	PIGP	phosphatidylinositol glycan anchor biosynthesis, class P	ENSGALG00000016048	PIGP		-1.35	0.01
Gallus gallus finished cDNA, clone ChEST331m4	NA						-1.35	0.01
PREDICTED: Gallus gallus similar to WS-3, transcript variant 2 (LOC771257), mRNA	771257	DCTN6	dynactin 6	ENSGALG00000010298	DCTN6	Dynactin subunit 6 (Dynactin subunit p27) (WS-3 protein). [Source:Uniprot/SWISSPROT;Acc:O00399] [from human gene ENSG00000104671]	-1.35	0.01
Gallus gallus mRNA for hypothetical protein, clone 31j17	426493	RCJMB04_31j17	suppressor of Ty 5 homolog (S. cerevisiae)				-1.35	0.02
Gallus gallus PEST proteolytic signal containing nuclear protein (PCNP), mRNA	418398	PCNP	PEST proteolytic signal containing nuclear protein	ENSGALG00000015330	NP_001006253.1	Hypothetical protein. [Source:Uniprot/SPTREMBL;Acc:Q5ZLV1]	-1.35	0.04
Gallus gallus finished cDNA, clone ChEST308a16	421585	MRPL18	mitochondrial ribosomal protein L18	ENSGALG00000011625	MRPL18		-1.34	0.01
Gallus gallus mRNA for hypothetical protein, clone 13o20	419268	RCJMB04_13o20	NSFL1 (p97) cofactor (p47)	ENSGALG00000006182	NP_001026030.1	similar to p47 protein isoform a [Source:RefSeq_peptide;Acc:NP_001026030]	-1.34	0.01
PREDICTED: Gallus gallus similar to Pitpnm2 protein (LOC769912), partial mRNA	769912	PITPNM1	phosphatidylinositol transfer protein, membrane-associated 1	ENSGALG00000013185	PITPNM1		-1.34	0.01
Gallus gallus mRNA for hypothetical protein, clone 9b21	418954	RCJMB04_9b21	zinc finger, MYM-type 2	ENSGALG00000017139	Q5ZKU7_CHICK	Hypothetical protein. [Source:Uniprot/SPTREMBL;Acc:Q5ZKU7]	-1.34	0.01
Gallus gallus RPL35 mRNA for ribosomal protein L35, complete cds	374133	RPL35	ribosomal protein L35	ENSGALG00000001039	RL35_CHICK	60S ribosomal protein L35. [Source:Uniprot/SWISSPROT;Acc:Q98TF7]	-1.34	0.02
Gallus gallus finished cDNA, clone ChEST185f18	423517	SNAPC1	small nuclear RNA activating complex, polypeptide 1, 43kDa	ENSGALG00000011868	SNAPC1		-1.33	0.01
Gallus gallus mRNA for hypothetical protein, clone 6e4	374072	SLC25A6	solute carrier family 25 (mitochondrial carrier; adenine nucleotide translocator), member 6	ENSGALG00000016691	NM_204231.2	solute carrier family 25 (mitochondrial carrier; adenine nucleotide translocator), member 6 [Source:RefSeq_peptide;Acc:NP_989562]	-1.33	0.01
	NA						-1.33	0.01
Gallus gallus finished cDNA, clone ChEST310o12	NA						-1.33	0.01
Gallus gallus mRNA for hypothetical protein, clone 17c11	422556	DCTD	dCMP deaminase	ENSGALG00000010674	NP_001006444.1	hypothetical protein LOC422556 [Source:RefSeq_peptide;Acc:NP_001006444]	-1.33	0.01
PREDICTED: Gallus gallus hypothetical LOC420610 (LOC420610), mRNA	420610	TOMM7	translocase of outer mitochondrial membrane 7 homolog (yeast)	ENSGALG00000010917	TOMM7		-1.33	0.01
Gallus gallus finished cDNA, clone ChEST62d9	NA						-1.33	0.04
Gallus gallus finished cDNA, clone ChEST984d2	417666	MRPS23	mitochondrial ribosomal protein S23	ENSGALG00000005559	MRPS23		-1.32	0.04
PREDICTED: Gallus gallus hypothetical protein LOC769603 (LOC769603), mRNA	769603	GNG10	guanine nucleotide binding protein (G protein), gamma 10				-1.31	0.01
Gallus gallus leucine zipper transcription factor (C/EBP gamma) mRNA, complete cds	395800	CEBPG	CCAAT/enhancer binding protein (C/EBP), gamma	ENSGALG00000004867	NP_996741.1	CCAAT/enhancer binding protein (C/EBP), gamma [Source:RefSeq_peptide;Acc:NP_996741]	-1.31	0.01
Gallus gallus mRNA for hypothetical protein, clone 22k15	419450	PGD	phosphogluconate dehydrogenase	ENSGALG00000002797	Q5ZIZ0_CHICK	Hypothetical protein. [Source:Uniprot/SPTREMBL;Acc:Q5ZIZ0]	-1.31	0.01
PREDICTED: Gallus gallus similar to KIAA0643 protein (LOC426984), mRNA	426984	LOC426984	similar to KIAA0643 protein				-1.31	0.01
PREDICTED: Gallus gallus proteasome (prosome, macropain) 26S subunit, ATPase, 5 (PSMC5), mRNA	428274	PSMC5	proteasome (prosome, macropain) 26S subunit, ATPase, 5	ENSGALG00000000349	PSMC5	26S protease regulatory subunit 8 (Proteasome subunit p45) (p45/SUG) (Proteasome 26S subunit ATPase 5) (Thyroid hormone receptor interacting protein 1) (TRIP1). [Source:Uniprot/SWISSPROT;Acc:P62195] [from human gene ENSG00000087191]	-1.31	0.01
PREDICTED: Gallus gallus similar to Proteasome (prosome macropain) subunit beta type 4 (LOC429986), mRNA	429986	PSMB4	proteasome (prosome, macropain) subunit, beta type, 4	ENSGALG00000000905	PSMB4		-1.31	0.02
Gallus gallus finished cDNA, clone ChEST301b20	419895	RPL10A	ribosomal protein L10a	ENSGALG00000002644	Q6EE62_CHICK	Ribosomal protein L10a (Fragment). [Source:Uniprot/SPTREMBL;Acc:Q6EE62]	-1.31	0.03
PREDICTED: Gallus gallus hypothetical protein LOC772135 (LOC772135), mRNA	772135	NDUFA4	NADH dehydrogenase (ubiquinone) 1 alpha subcomplex, 4, 9kDa	ENSGALG00000010712			-1.3	0.01
Gallus gallus mRNA for hypothetical protein, clone 9c23	421121	MRPL15	mitochondrial ribosomal protein L15	ENSGALG00000015280	RM15_CHICK	39S ribosomal protein L15, mitochondrial precursor (L15mt) (MRP-L15). [Source:Uniprot/SWISSPROT;Acc:Q5ZKT8]	-1.3	0.01
Gallus gallus mRNA for hypothetical protein, clone 1d15	421376	RCJMB04_1d15	NIMA (never in mitosis gene a)-related kinase 2	ENSGALG00000009854	NP_001026221.1	Hypothetical protein. [Source:Uniprot/SPTREMBL;Acc:Q5ZMT5]	-1.3	0.01
Gallus gallus finished cDNA, clone ChEST491p11	421353	RRP15	ribosomal RNA processing 15 homolog (S. cerevisiae)	ENSGALG00000009615	RRP15		-1.29	0.01
PREDICTED: Gallus gallus similar to mitochondrial ATP synthase, H+ transporting F1 complex beta subunit (LOC769346), partial mRNA	769346	LOC769346	similar to mitochondrial ATP synthase, H+ transporting F1 complex beta subunit				-1.29	0.01
PREDICTED: Gallus gallus hypothetical protein LOC772054 (LOC772054), mRNA	772054	LOC772054	hypothetical protein LOC772054				-1.29	0.01
Gallus gallus ARP6 actin-related protein 6 homolog (yeast) (ACTR6), mRNA	395348	RCJMB04_6d9	ARP6 actin-related protein 6 homolog (yeast)	ENSGALG00000011559	ARP6_CHICK	Actin-related protein 6 (gArp6) (gARPX). [Source:Uniprot/SWISSPROT;Acc:Q9DEE9]	-1.29	0.01
Gallus gallus mRNA for hypothetical protein, clone 27h13	423284	SRP14	signal recognition particle 14kDa (homologous Alu RNA binding protein)	ENSGALG00000009592	NP_001006478.1	hypothetical protein LOC423284 [Source:RefSeq_peptide;Acc:NP_001006478]	-1.29	0.02
Gallus gallus finished cDNA, clone ChEST69e6	427708	LOC427708	similar to Zgc:73406 protein	ENSGALG00000007153	Q5F412_CHICK	Hypothetical protein. [Source:Uniprot/SPTREMBL;Acc:Q5F412]	-1.29	0.02
PREDICTED: Gallus gallus similar to LOC389203 protein (LOC769392), mRNA	769392	LOC769392	similar to LOC389203 protein	ENSGALG00000022991	Q8N5G0_HUMAN		-1.28	0.01
PREDICTED: Gallus gallus similar to eomesodermin (LOC428443), mRNA	428443	EOMES	eomesodermin homolog (Xenopus laevis)	ENSGALG00000011424	EOMES		-1.28	0.01
Gallus gallus angio-associated, migratory cell protein (AAMP), mRNA	769880	RCJMB04_5e2	angio-associated, migratory cell protein	ENSGALG00000011445	Q5ZLQ3_CHICK	Hypothetical protein. [Source:Uniprot/SPTREMBL;Acc:Q5ZLQ3]	-1.28	0.01
Gallus gallus finished cDNA, clone ChEST547h24	423852	LOC423852	DPCD protein	ENSGALG00000007753	Q5ZKZ0_CHICK	Hypothetical protein. [Source:Uniprot/SPTREMBL;Acc:Q5ZKZ0]	-1.28	0.01
PREDICTED: Gallus gallus similar to similar to RIKEN cDNA C230093N12 (LOC771539), mRNA	771539	DPM2	dolichyl-phosphate mannosyltransferase polypeptide 2, regulatory subunit	ENSGALG00000005066	Q5ZK98_CHICK	Hypothetical protein. [Source:Uniprot/SPTREMBL;Acc:Q5ZK98]	-1.28	0.01
Gallus gallus tumor necrosis factor (ligand) superfamily, member 15 (TNFSF15), mRNA	417247	TNFSF15	tumor necrosis factor (ligand) superfamily, member 15	ENSGALG00000007174	NP_001019749.1	Vascular endothelial growth inhibitor (Fragment). [Source:Uniprot/SPTREMBL;Acc:Q58G74]	-1.28	0.01
PREDICTED: Gallus gallus similar to TBL2 protein (LOC770276), mRNA	770276	TBL2	transducin (beta)-like 2				-1.28	0.01
Gallus gallus finished cDNA, clone ChEST42i11	424565	MED8	mediator complex subunit 8	ENSGALG00000009993	MED8		-1.28	0.01
Gallus gallus mRNA for hypothetical protein, clone 28k16	419570	HNRNPR	heterogeneous nuclear ribonucleoprotein R	ENSGALG00000024356			-1.28	0.01
Gallus gallus mRNA for hypothetical protein, clone 5c7	424707	RCJMB04_5c7	G protein-coupled receptor 177	ENSGALG00000011238	GP177_CHICK	hypothetical protein LOC424707 [Source:RefSeq_peptide;Acc:NP_001026465]	-1.28	0.01
Chicken CIIDBP (homologous to human SSRP-1 and mouse T160 genes) mRNA, 3' end	396509	SSRP1	structure specific recognition protein 1	ENSGALG00000007520	SSRP1_CHICK	FACT complex subunit SSRP1 (Facilitates chromatin transcription complex subunit SSRP1) (Structure-specific recognition protein 1) (Recombination signal sequence recognition protein 1) (T160). [Source:Uniprot/SWISSPROT;Acc:Q04678]	-1.27	0.01
PREDICTED: Gallus gallus similar to cystathionine beta-synthase (LOC418545), mRNA	418545	CBS	cystathionine-beta-synthase	ENSGALG00000016196	CBS		-1.27	0.01
PREDICTED: Gallus gallus hypothetical LOC420287 (LOC420287), mRNA	420287	LOC420287	hypothetical LOC420287	ENSGALG00000016120	C8orf53		-1.27	0.01
PREDICTED: Gallus gallus tetraspanin 6 (TSPAN6), mRNA	422262	TSPAN6	tetraspanin 6	ENSGALG00000006808	TSPAN6		-1.27	0.01
Gallus gallus POU domain, class 3, transcription factor 1 (POU3F1), mRNA	430270	POU3F1	POU domain, class 3, transcription factor 1				-1.27	0.01
Gallus gallus Jumonji, AT rich interactive domain 2 (JARID2), mRNA	420839	RCJMB04_32g20	Jumonji, AT rich interactive domain 2	ENSGALG00000012702	NP_001012880.1	Jumonji, AT rich interactive domain 2 [Source:RefSeq_peptide;Acc:NP_001012880]	-1.27	0.02
PREDICTED: Gallus gallus hypothetical LOC428719 (LOC428719), mRNA	428719	LOC428719	hypothetical LOC428719	ENSGALG00000008652			-1.27	0.02
PREDICTED: Gallus gallus similar to Chromosome 3 open reading frame 28 (LOC418270), mRNA	418270	LOC418270	similar to Chromosome 3 open reading frame 28				-1.26	0.01
PREDICTED: Gallus gallus similar to Eukaryotic translation elongation factor 1 delta (guanine nucleotide exchange protein) (LOC769368), mRNA	769368	EEF1D	eukaryotic translation elongation factor 1 delta (guanine nucleotide exchange protein)	ENSGALG00000016131			-1.26	0.01
PREDICTED: Gallus gallus similar to pescadillo (LOC770808), mRNA	770808	PES1	pescadillo homolog 1, containing BRCT domain (zebrafish)	ENSGALG00000007778	PES1		-1.26	0.01
PREDICTED: Gallus gallus similar to Prenyl (decaprenyl) diphosphate synthase, subunit 2 (LOC421777), mRNA	421777	PDSS2	prenyl (decaprenyl) diphosphate synthase, subunit 2	ENSGALG00000015313	PDSS2		-1.26	0.01
Gallus gallus finished cDNA, clone ChEST494l20	422105	MRPL27	mitochondrial ribosomal protein L27	ENSGALG00000007682	MRPL27		-1.26	0.01
PREDICTED: Gallus gallus similar to Chromosome 6 open reading frame 125 (LOC419909), mRNA	419909	LOC419909	similar to Chromosome 6 open reading frame 125	ENSGALG00000002881	IHPK3		-1.26	0.01
PREDICTED: Gallus gallus similar to N-terminal acetyltransferase complex ard1 subunit (LOC424333), mRNA	424333	NAT5	N-acetyltransferase 5	ENSGALG00000012587	NAT5		-1.26	0.01
Gallus gallus myeloid leukemia factor 2 (MLF2), mRNA	418284	RCJMB04_3j20	myeloid leukemia factor 2	ENSGALG00000014470	PTMS		-1.26	0.02
Gallus gallus mRNA for hypothetical protein, clone 22h1	416057	RCJMB04_22h1	glutamine-rich 1				-1.26	0.02
Gallus gallus similar to FLJ20641 protein (LOC418092), mRNA	418092	RCJMB04_10b14	similar to FLJ20641 protein	ENSGALG00000012756	CL048_CHICK	Hypothetical protein. [Source:Uniprot/SPTREMBL;Acc:Q5ZKL9]	-1.25	0.01
Gallus gallus mRNA for putative zinc finger transcription factor (ZFP gene), splice variant 4, clone chZFP13	419255	ZNF512B	zinc finger protein 512B	ENSGALG00000009641	CO1A2_CHICK	Collagen alpha-2(I) chain precursor (Fragments). [Source:Uniprot/SWISSPROT;Acc:P02467]	-1.25	0.01
Gallus gallus finished cDNA, clone ChEST414g20	418517	PIGP	phosphatidylinositol glycan anchor biosynthesis, class P				-1.25	0.01
Gallus gallus mRNA for hypothetical protein, clone 16c14	417900	RCJMB04_16c14	CASP2 and RIPK1 domain containing adaptor with death domain	ENSGALG00000011297	NP_001025919.1	Hypothetical protein. [Source:Uniprot/SPTREMBL;Acc:Q5F3I3]	-1.25	0.01
Gallus gallus finished cDNA, clone ChEST521k18	NA						-1.25	0.01
PREDICTED: Gallus gallus similar to nucleoside diphosphate kinase DR-nm23 (LOC416399), mRNA	416399	NME3	non-metastatic cells 3, protein expressed in	ENSGALG00000002254	NME3		-1.25	0.01
PREDICTED: Gallus gallus hypothetical protein LOC771795 (LOC771795), mRNA	771795	PRPF38A	PRP38 pre-mRNA processing factor 38 (yeast) domain containing A	ENSGALG00000010627	PRPF38A		-1.25	0.01
PREDICTED: Gallus gallus similar to nuclear poly(C)-binding protein, splicevariant E (LOC426023), partial mRNA	426023	LOC426023	similar to nuclear poly(C)-binding protein, splicevariant E				-1.25	0.01
Gallus gallus finished cDNA, clone ChEST358k10	424484	ALG14	asparagine-linked glycosylation 14 homolog (S. cerevisiae)	ENSGALG00000005583	ALG14		-1.25	0.01
Gallus gallus mRNA for hypothetical protein, clone 6i8	420288	RCJMB04_6i8	eukaryotic translation initiation factor 3, subunit H	ENSGALG00000016122	NP_001026122.1	Hypothetical protein. [Source:Uniprot/SPTREMBL;Acc:Q5ZLE6]	-1.25	0.02
Gallus gallus translational eukaryotic inititation factor 4AII (EIF4AII) mRNA, complete cds	395232	EIF4A2	eukaryotic translation initiation factor 4A, isoform 2	ENSGALG00000008684	IF4A2_CHICK	eukaryotic translation initiation factor 4A, isoform 2 [Source:RefSeq_peptide;Acc:NP_989880]	-1.25	0.04
Gallus gallus MYC induced nuclear antigen (MINA), mRNA	418436	RCJMB04_19e21	MYC induced nuclear antigen	ENSGALG00000015420	Q5ZJC5_CHICK	Hypothetical protein. [Source:Uniprot/SPTREMBL;Acc:Q5ZJC5]	-1.24	0.01
	NA			ENSGALG00000011710	BTBD6		-1.24	0.01
Gallus gallus finished cDNA, clone ChEST102f7	426937	RCJMB04_14i9	proteasome (prosome, macropain) subunit, alpha type, 5				-1.24	0.01
Gallus gallus mRNA for hypothetical protein, clone 13i12	415659	ELMO3	engulfment and cell motility 3	ENSGALG00000001769	Q5ZK32_CHICK	Hypothetical protein. [Source:Uniprot/SPTREMBL;Acc:Q5ZK32]	-1.24	0.01
Gallus gallus PAK1 interacting protein 1 (PAK1IP1), mRNA	420850	RCJMB04_9b18	PAK1 interacting protein 1	ENSGALG00000012724	PK1IP_CHICK	p21-activated protein kinase-interacting protein 1-like (PAK1- interacting protein 1-like). [Source:Uniprot/SWISSPROT;Acc:Q5ZKU8]	-1.24	0.01
Gallus gallus mRNA for hypothetical protein, clone 24b10	422813	RCJMB04_24b10	DEAH (Asp-Glu-Ala-His) box polypeptide 15	ENSGALG00000014395	NP_001026330.1	Hypothetical protein. [Source:Uniprot/SPTREMBL;Acc:Q5F3A9]	-1.24	0.01
Gallus gallus finished cDNA, clone ChEST659i5	424954	POLR2H	polymerase (RNA) II (DNA directed) polypeptide H	ENSGALG00000008534	POLR2H		-1.24	0.02
Gallus gallus eukaryotic translation initiation factor 2, subunit 2 beta, 38kDa (EIF2S2), mRNA	395295	EIF2S2	eukaryotic translation initiation factor 2, subunit 2 beta, 38kDa	ENSGALG00000002045	NP_989928.1	eukaryotic translation initiation factor 2, subunit 2 beta, 38kDa [Source:RefSeq_peptide;Acc:NP_989928]	-1.24	0.03
Gallus gallus finished cDNA, clone ChEST722c18	418037	NOL12	nucleolar protein 12	ENSGALG00000012410	NOL12		-1.23	0.01
PREDICTED: Gallus gallus RAP1 interacting factor homolog (yeast) (RIF1), mRNA	424316	RIF1	RAP1 interacting factor homolog (yeast)	ENSGALG00000012484	RIF1		-1.23	0.01
Gallus gallus finished cDNA, clone ChEST954b14	NA						-1.23	0.01
Gallus gallus hypoxanthine phosphoribosyltransferase 1 (HPRT1), mRNA	395653	HPRT1	hypoxanthine phosphoribosyltransferase 1	ENSGALG00000006098	HPRT_CHICK	Hypoxanthine-guanine phosphoribosyltransferase (EC 2.4.2.8) (HGPRT) (HGPRTase). [Source:Uniprot/SWISSPROT;Acc:Q9W719]	-1.23	0.01
Gallus gallus finished cDNA, clone ChEST649i6	420659	LOC420659	similar to hypothetical protein MGC61571	ENSGALG00000011425	NP_872329.1		-1.23	0.01
PREDICTED: Gallus gallus similar to RIKEN cDNA 2610205E22 gene (LOC425539), partial mRNA	425539	LOC425539	similar to RIKEN cDNA 2610205E22 gene				-1.23	0.01
Gallus gallus DNA (cytosine-5-)-methyltransferase 3 alpha (DNMT3A), mRNA	421991	DNMT3A	DNA (cytosine-5-)-methyltransferase 3 alpha	ENSGALG00000003993	DNMT3A		-1.23	0.01
Gallus gallus mRNA for hypothetical protein, clone 3n6	415548	TIPIN	TIMELESS interacting protein	ENSGALG00000007649	NP_001012708.1	Hypothetical protein. [Source:Uniprot/SPTREMBL;Acc:Q5F416]	-1.23	0.01
Gallus gallus finished cDNA, clone ChEST602d20	424568	PTPRF	protein tyrosine phosphatase, receptor type, F	ENSGALG00000010053			-1.23	0.03
Gallus gallus finished cDNA, clone ChEST146b12	420321	NDRG1	N-myc downstream regulated gene 1				-1.22	0.01
Gallus gallus finished cDNA, clone ChEST951d8	417522	TAF15	TAF15 RNA polymerase II, TATA box binding protein (TBP)-associated factor, 68kDa	ENSGALG00000002060			-1.22	0.01
PREDICTED: Gallus gallus non-SMC element 1 homolog (S. cerevisiae) (NSMCE1), mRNA	416584	NSMCE1	non-SMC element 1 homolog (S. cerevisiae)	ENSGALG00000006307	NSMCE1		-1.22	0.01
Gallus gallus finished cDNA, clone ChEST864m9	424096	FASTKD2	FAST kinase domains 2	ENSGALG00000008529	FASTKD2		-1.22	0.01
Gallus gallus RAB5C, member RAS oncogene family (RAB5C), mRNA	395197	RAB5C	RAB5C, member RAS oncogene family				-1.22	0.01
Gallus gallus mRNA for hypothetical protein, clone 18k10	421147	RCJMB04_18k10	translocase of inner mitochondrial membrane 17 homolog A (yeast)	ENSGALG00000000329	NP_001026084.1	Hypothetical protein. [Source:Uniprot/SPTREMBL;Acc:Q5F3Q3]	-1.22	0.01
PREDICTED: Gallus gallus hypothetical LOC417754 (LOC417754), mRNA	417754	IQUB	IQ motif and ubiquitin domain containing	ENSGALG00000008823	IQUB		-1.22	0.01
PREDICTED: Gallus gallus similar to RIKEN cDNA 1190017O12 gene (LOC770806), mRNA	770806	LOC770806	similar to RIKEN cDNA 1190017O12 gene	ENSGALG00000016010			-1.22	0.01
Gallus gallus finished cDNA, clone ChEST501o5	395269	RPL5	ribosomal protein L5	ENSGALG00000005922	RL5_CHICK	60S ribosomal protein L5. [Source:Uniprot/SWISSPROT;Acc:P22451]	-1.22	0.01
Gallus gallus finished cDNA, clone ChEST673i3	415813	HSBP1	heat shock factor binding protein 1	ENSGALG00000005500			-1.22	0.02
PREDICTED: Gallus gallus hypothetical protein LOC770018 (LOC770018), mRNA	770018	RPL27A	ribosomal protein L27a	ENSGALG00000005948			-1.22	0.02
Gallus gallus mRNA for hypothetical protein, clone 11a18	415730	BRD7	bromodomain containing 7	ENSGALG00000003786	BRD7_CHICK	Bromodomain-containing protein 7. [Source:Uniprot/SWISSPROT;Acc:Q5ZKG2]	-1.22	0.04
Gallus gallus finished cDNA, clone ChEST687a1	420063	RAB11B	RAB11B, member RAS oncogene family	ENSGALG00000000613	NP_001012569.1	RAB11B, member RAS oncogene family [Source:RefSeq_peptide;Acc:NP_001012569]	-1.22	0.04
PREDICTED: Gallus gallus similar to RWDD4A protein, transcript variant 1 (LOC428749), mRNA	428749	RWDD4A	RWD domain containing 4A	ENSGALG00000010658			-1.21	0.01
Gallus gallus RNA-binding protein HuA (HuA) mRNA, complete cds	395637	ELAVL1	ELAV (embryonic lethal, abnormal vision, Drosophila)-like 1 (Hu antigen R)	ENSGALG00000000726	NP_990164.1	RNA-binding protein HuA [Source:RefSeq_peptide;Acc:NP_990164]	-1.21	0.01
PREDICTED: Gallus gallus similar to U3 snoRNP associated 55 kDa protein (LOC415888), mRNA	415888	RRP9	RRP9, small subunit (SSU) processome component, homolog (yeast)	ENSGALG00000001422	RRP9		-1.21	0.01
Gallus gallus fatty acid binding protein 3, muscle and heart (mammary-derived growth inhibitor) (FABP3), mRNA	419557	FABP3	fatty acid binding protein 3, muscle and heart (mammary-derived growth inhibitor)	ENSGALG00000000620	NP_001026060.1	Heart-type fatty acid binding protein (Fragment). [Source:Uniprot/SPTREMBL;Acc:Q6VYR1]	-1.21	0.01
	NA						-1.21	0.01
PREDICTED: Gallus gallus 4-aminobutyrate aminotransferase (ABAT), mRNA	416642	ABAT	4-aminobutyrate aminotransferase				-1.21	0.01
Gallus gallus finished cDNA, clone ChEST508n7	421733	LOC421733	similar to Hypothetical protein D10Ertd438e	ENSGALG00000014899	NUS1		-1.21	0.01
Gallus gallus finished cDNA, clone ChEST685b20	423381	SNW1	SNW domain containing 1	ENSGALG00000010501	SNW1	Nuclear protein SkiP (Ski-interacting protein) (SNW1 protein) (Nuclear receptor coactivator NCoA-62). [Source:Uniprot/SWISSPROT;Acc:Q13573] [from human gene ENSG00000100603]	-1.21	0.01
Gallus gallus mRNA for hypothetical protein, clone 16d21	419886	RCJMB04_16d21	cold shock domain containing E1, RNA-binding	ENSGALG00000002139	NP_001026089.1	Hypothetical protein. [Source:Uniprot/SPTREMBL;Acc:Q5F3I2]	-1.21	0.01
Gallus gallus finished cDNA, clone ChEST457e19	426225	BCCIP	BRCA2 and CDKN1A interacting protein	ENSGALG00000006617	BCCIP		-1.21	0.01
	NA						-1.21	0.02
Gallus gallus mRNA for hypothetical protein, clone 34b10	428403	RCJMB04_34b10	glycyl-tRNA synthetase	ENSGALG00000005694	NP_001026681.1	similar to Glycyl-tRNA synthetase (Glycine--tRNA ligase) (GlyRS) [Source:RefSeq_peptide;Acc:NP_001026681]	-1.21	0.02
PREDICTED: Gallus gallus similar to RNA polymerase II subunit (LOC770704), mRNA	770704	POLR2L	polymerase (RNA) II (DNA directed) polypeptide L, 7.6kDa	ENSGALG00000006841	POLR2L		-1.21	0.02
Gallus gallus catenin (cadherin-associated protein), beta 1, 88kDa (CTNNB1), mRNA	395964	CTNNB1	catenin (cadherin-associated protein), beta 1, 88kDa	ENSGALG00000011905	NP_990412.1	catenin (cadherin-associated protein), beta 1, 88kDa [Source:RefSeq_peptide;Acc:NP_990412]	-1.2	0.01
PREDICTED: Gallus gallus inosine triphosphatase (nucleoside triphosphate pyrophosphatase) (ITPA), mRNA	424390	ITPA	inosine triphosphatase (nucleoside triphosphate pyrophosphatase)	ENSGALG00000021074	MYOC	Myocilin precursor, contains mir-199-2	-1.2	0.01
Gallus gallus finished cDNA, clone ChEST464g7	NA						-1.2	0.01
PREDICTED: Gallus gallus similar to JAZF zinc finger 1 (LOC420633), mRNA	420633	JAZF1	JAZF zinc finger 1	ENSGALG00000011126	JAZF1		-1.2	0.01
PREDICTED: Gallus gallus similar to Phosphatidic acid phosphatase type 2B (LOC424666), mRNA	424666	PPAP2B	phosphatidic acid phosphatase type 2B				-1.2	0.01
Gallus gallus mRNA for hypothetical protein, clone 28g18	415693	NUP93	nucleoporin 93kDa	ENSGALG00000003010	Q5F386_CHICK	Hypothetical protein. [Source:Uniprot/SPTREMBL;Acc:Q5F386]	-1.2	0.01
PREDICTED: Gallus gallus similar to Transmembrane protease, serine 9 (Polyserase-1) (Polyserine protease 1) (Polyserase-I) (LOC428320), mRNA	428320	TMPRSS9	transmembrane protease, serine 9	ENSGALG00000000458	TMPRSS9		-1.2	0.02
Gallus gallus RPL22 mRNA for ribosomal protein L22, complete cds	373937	RPL22	ribosomal protein L22	ENSGALG00000000719	NP_989472.1	ribosomal protein L22 [Source:RefSeq_peptide;Acc:NP_989472]	-1.2	0.02
Gallus gallus finished cDNA, clone ChEST801i22	NA			ENSGALG00000007239			-1.19	0.01
PREDICTED: Gallus gallus similar to Hyal2-prov protein (LOC415908), mRNA	415908	HYAL2	hyaluronoglucosaminidase 2				-1.19	0.01
Gallus gallus TBP0 mRNA, complete cds	395995	TBP	TATA box binding protein	ENSGALG00000011171	TBP_CHICK	TATA-box-binding protein (TATA-box factor) (TATA-binding factor) (TATA sequence-binding protein) (Transcription initiation factor TFIID TBP subunit). [Source:Uniprot/SWISSPROT;Acc:O13270]	-1.19	0.01
PREDICTED: Gallus gallus hypothetical protein LOC771088 (LOC771088), mRNA	771088	LOC771088	hypothetical protein LOC771088	ENSGALG00000001424	NP_001017964.1		-1.19	0.01
Gallus gallus spindle checkpoint protein BubR1 (BubR1) mRNA, complete cds	378922	RCJMB04_19f17	BUB1 budding uninhibited by benzimidazoles 1 homolog beta (yeast)	ENSGALG00000004838	NP_989734.1	BUB1 budding uninhibited by benzimidazoles 1 homolog beta [Source:RefSeq_peptide;Acc:NP_989734]	-1.19	0.01
Gallus gallus hematological and neurological expressed 1 (HN1), mRNA	422119	HN1	hematological and neurological expressed 1	ENSGALG00000007965	NP_001006425.1	hematological and neurological expressed 1 [Source:RefSeq_peptide;Acc:NP_001006425]	-1.19	0.01
PREDICTED: Gallus gallus similar to C-type lectin-like receptor (LOC425783), mRNA	425783	LOC425783	similar to C-type lectin-like receptor	ENSGALG00000009771			-1.19	0.01
G.gallus mRNA for vitronectin	395935	VTN	vitronectin	ENSGALG00000003589	NP_990392.1	vitronectin [Source:RefSeq_peptide;Acc:NP_990392]	-1.19	0.01
PREDICTED: Gallus gallus threonyl-tRNA synthetase-like 2 (TARSL2), mRNA	415389	TARSL2	threonyl-tRNA synthetase-like 2	ENSGALG00000003985	TARSL2		-1.19	0.02
PREDICTED: Gallus gallus thioredoxin-like 1 (TXNL1), mRNA	426854	TXNL1	thioredoxin-like 1	ENSGALG00000002948	TXNL1	Thioredoxin-like protein 1 (32 kDa thioredoxin-related protein). [Source:Uniprot/SWISSPROT;Acc:O43396] [from human gene ENSG00000091164]	-1.19	0.02
Gallus gallus mRNA for hypothetical protein, clone 13l3	415540	LOC415540	similar to Hypothetical protein DKFZp564O1664	ENSGALG00000007491	NP_001005825.1	Hypothetical protein. [Source:Uniprot/SPTREMBL;Acc:Q5ZK21]	-1.19	0.03
Gallus gallus ras homolog gene family, member B (RHOB), mRNA	395734	RHOB	ras homolog gene family, member B	ENSGALG00000016485	NP_990240.1	GTP-binding protein [Source:RefSeq_peptide;Acc:NP_990240]	-1.18	0.01
PREDICTED: Gallus gallus similar to AT rich interactive domain 1A (LOC419542), partial mRNA	419542	ARID1A	AT rich interactive domain 1A (SWI-like)				-1.18	0.02
Gallus gallus finished cDNA, clone ChEST116p4	422194	TMEM35	transmembrane protein 35	ENSGALG00000005041	TMEM35		-1.18	0.02
Gallus gallus heparanase (HPSE), mRNA	373981	HPSE	heparanase	ENSGALG00000011203	HPSE_CHICK	Heparanase precursor (EC 3.2.-.-). [Source:Uniprot/SWISSPROT;Acc:Q90YK5]	-1.17	0.01
Gallus gallus finished cDNA, clone ChEST625a10	421666	LTV1	LTV1 homolog (S. cerevisiae)	ENSGALG00000013765	LTV1		-1.17	0.01
PREDICTED: Gallus gallus sperm adhesion molecule 1 (PH-20 hyaluronidase, zona pellucida binding) (SPAM1), mRNA	417749	SPAM1	sperm adhesion molecule 1 (PH-20 hyaluronidase, zona pellucida binding)	ENSGALG00000008761	SPAM1		-1.17	0.01
PREDICTED: Gallus gallus PDZ binding kinase (PBK), mRNA	422003	PBK	PDZ binding kinase	ENSGALG00000016582	PBK		-1.17	0.01
PREDICTED: Gallus gallus similar to vesicle transport-related protein (LOC423307), mRNA	423307	SCFD1	sec1 family domain containing 1	ENSGALG00000009916	SCFD1		-1.17	0.01
Gallus gallus zinc transporter 5 (ZnT5) mRNA, complete cds	427173	RCJMB04_6h4	solute carrier family 30 (zinc transporter), member 5	ENSGALG00000014787	NP_001026590.2	Hypothetical protein. [Source:Uniprot/SPTREMBL;Acc:Q5ZLF4]	-1.17	0.01
Gallus gallus finished cDNA, clone ChEST405b1	423403	TDP1	tyrosyl-DNA phosphodiesterase 1	ENSGALG00000010669	TDP1		-1.17	0.01
PREDICTED: Gallus gallus XRCC6 binding protein 1 (XRCC6BP1), mRNA	417812	XRCC6BP1	XRCC6 binding protein 1	ENSGALG00000009747	XRCC6BP1		-1.17	0.01
Gallus gallus finished cDNA, clone ChEST552d17	422182	HDAC8	histone deacetylase 8	ENSGALG00000004825	HDAC8		-1.17	0.01
Gallus gallus mRNA for hypothetical protein, clone 23p16	420197	FABP5	fatty acid binding protein 5	ENSGALG00000015764	NP_001006346.1	Hypothetical protein. [Source:Uniprot/SPTREMBL;Acc:Q5ZIR7]	-1.17	0.03
Gallus gallus mRNA for hypothetical protein, clone 24o2	420867	TXNDC5	thioredoxin domain containing 5	ENSGALG00000012784	NP_001006374.1	Hypothetical protein. [Source:Uniprot/SPTREMBL;Acc:Q5ZIM7]	-1.17	0.05
Gallus gallus mRNA for U2snRNP auxiliary factor small subunit class 2, (U2AF1 gene)	395370	U2AF1	U2 small nuclear RNA auxiliary factor 1	ENSGALG00000016198	NP_989986.1	U2snRNP auxiliary factor small subunit (truncated) [Source:RefSeq_peptide;Acc:NP_989986]	-1.16	0.01
Gallus gallus finished cDNA, clone ChEST986e23	NA						-1.16	0.01
Gallus gallus finished cDNA, clone ChEST808p2	416525	B9D1	B9 protein domain 1	ENSGALG00000005096	NP_056496.1		-1.16	0.01
PREDICTED: Gallus gallus similar to L-3-hydroxyacyl-Coenzyme A dehydrogenase, short chain (LOC420290), mRNA	420290	HADH	hydroxyacyl-Coenzyme A dehydrogenase	ENSGALG00000016124	HADH	Short chain 3-hydroxyacyl-CoA dehydrogenase, mitochondrial precursor (EC 1.1.1.35) (HCDH) (Medium and short chain L-3-hydroxyacyl-coenzyme A dehydrogenase). [Source:Uniprot/SWISSPROT;Acc:Q16836] [from human gene ENSG00000138796]	-1.16	0.01
Gallus gallus finished cDNA, clone ChEST633m17	424089	WDR12	WD repeat domain 12	ENSGALG00000008470	WDR12	WD-repeat protein 12 (YTM1 homolog). [Source:Uniprot/SWISSPROT;Acc:Q9GZL7] [from human gene ENSG00000138442]	-1.16	0.01
Gallus gallus finished cDNA, clone ChEST495m10	416182	ETF1	eukaryotic translation termination factor 1	ENSGALG00000002262	ETF1		-1.16	0.01
Gallus gallus actin, alpha 2, smooth muscle, aorta (ACTA2), mRNA	423787	ACTA2	actin, alpha 2, smooth muscle, aorta	ENSGALG00000006343	ACTA_CHICK	Actin, gamma-enteric smooth muscle (Smooth muscle gamma actin) (Alpha- actin-3). [Source:Uniprot/SWISSPROT;Acc:P63270]	-1.16	0.01
Gallus gallus finished cDNA, clone ChEST971g18	NA						-1.16	0.02
PREDICTED: Gallus gallus hypothetical protein LOC771604 (LOC771604), mRNA	771604	SFXN4	sideroflexin 4	ENSGALG00000009350	SFXN4		-1.16	0.02
PREDICTED: Gallus gallus similar to a-actin (LOC768344), mRNA	768344	LOC768344	similar to a-actin	ENSGALG00000001381	ACT5_CHICK	Actin, cytoplasmic type 5. [Source:Uniprot/SWISSPROT;Acc:P53478]	-1.16	0.03
Gallus gallus spermidine/spermine N1-acetyltransferase (SSAT) mRNA, complete cds	374006	SAT1	spermidine/spermine N1-acetyltransferase 1	ENSGALG00000016348	SAT1_CHICK	Diamine acetyltransferase 1 (EC 2.3.1.57) (Spermidine/spermine N(1)- acetyltransferase 1) (SSAT) (SSAT-1) (Putrescine acetyltransferase) (Polyamine N-acetyltransferase 1). [Source:Uniprot/SWISSPROT;Acc:Q8AXL1]	-1.15	0.01
PREDICTED: Gallus gallus hypothetical LOC420284, transcript variant 2 (LOC420284), mRNA	420284	MED30	mediator complex subunit 30	ENSGALG00000016117	THRAP6		-1.15	0.01
Gallus gallus finished cDNA, clone ChEST352a5	419165	IFT52	intraflagellar transport 52 homolog (Chlamydomonas)	ENSGALG00000003523	NP_001006287.1	Hypothetical protein. [Source:Uniprot/SPTREMBL;Acc:Q5ZLJ9]	-1.15	0.01
PREDICTED: Gallus gallus similar to F-box protein 5, transcript variant 2 (LOC421642), mRNA	421642	FBXO5	F-box protein 5	ENSGALG00000023060			-1.15	0.01
Gallus gallus abhydrolase domain containing 13 (ABHD13), mRNA	418763	ABHD13	abhydrolase domain containing 13	ENSGALG00000016853	ABHDD_CHICK	Hypothetical protein. [Source:Uniprot/SPTREMBL;Acc:Q5ZJL8]	-1.15	0.01
Gallus gallus LIM domain binding 2 (LDB2), mRNA	395631	LDB2	LIM domain binding 2	ENSGALG00000014485	LDB2_CHICK	LIM domain binding protein CLIM-1 [Source:RefSeq_peptide;Acc:NP_990160]	-1.15	0.01
Gallus gallus mRNA for hypothetical protein, clone 33k2	419788	TRAPPC4	trafficking protein particle complex 4	ENSGALG00000007707	NP_001006320.1	Hypothetical protein. [Source:Uniprot/SPTREMBL;Acc:Q5ZHS6]	-1.15	0.01
Gallus gallus similar to RIKEN cDNA 1110059G10 (LOC420709), mRNA	420709	LOC420709	similar to RIKEN cDNA 1110059G10	ENSGALG00000011903	K1143_CHICK	Protein KIAA1143 homolog. [Source:Uniprot/SWISSPROT;Acc:Q5ZJ97]	-1.15	0.01
Gallus gallus finished cDNA, clone ChEST724b11	NA			ENSGALG00000004862			-1.15	0.01
Gallus gallus coiled-coil domain containing 12 (CCDC12), mRNA	420402	CCDC12	coiled-coil domain containing 12	ENSGALG00000005487	NP_001006353.1	Hypothetical protein. [Source:Uniprot/SPTREMBL;Acc:Q5ZK34]	-1.15	0.02
Gallus gallus finished cDNA, clone ChEST972n21	NA						-1.14	0.01
Gallus gallus mRNA for prosaposin, complete cds	395602	PSAP	prosaposin				-1.14	0.01
PREDICTED: Gallus gallus hypothetical protein LOC770496 (LOC770496), mRNA	770496	MYCBP	c-myc binding protein	ENSGALG00000024295			-1.14	0.01
	NA						-1.14	0.01
Gallus gallus mRNA for hypothetical protein, clone 6b22	423542	PSMA3	proteasome (prosome, macropain) subunit, alpha type, 3	ENSGALG00000012039	NP_001006491.1	proteasome (prosome, macropain) subunit, alpha type, 3 [Source:RefSeq_peptide;Acc:NP_001006491]	-1.14	0.04
Gallus gallus finished cDNA, clone ChEST722i4	395454	PCSK6	proprotein convertase subtilisin/kexin type 6				-1.13	0.01
PREDICTED: Gallus gallus similar to checkpoint protein (LOC427432), mRNA	427432	RAD1	RAD1 homolog (S. pombe)	ENSGALG00000003365	RAD1		-1.13	0.01
PREDICTED: Gallus gallus similar to importin 9 (LOC421167), mRNA	421167	IPO9	importin 9	ENSGALG00000000397	IPO9		-1.13	0.01
Chicken glucose transporter protein (GLUT1) mRNA, complete cds	396130	SLC2A1	solute carrier family 2 (facilitated glucose transporter), member 1	ENSGALG00000004889	GTR1_CHICK	Solute carrier family 2, facilitated glucose transporter member 1 (Glucose transporter type 1) (GT1). [Source:Uniprot/SWISSPROT;Acc:P46896]	-1.13	0.01
PREDICTED: Gallus gallus similar to delta opioid receptor (LOC429951), mRNA	429951	OPRD1	opioid receptor, delta 1	ENSGALG00000010966	OPRD1		-1.13	0.01
PREDICTED: Gallus gallus similar to Slc7a3-prov protein (LOC422213), mRNA	422213	SLC7A3	solute carrier family 7 (cationic amino acid transporter, y+ system), member 3	ENSGALG00000005727	SLC7A3		-1.13	0.01
Gallus gallus RIO kinase 2 (yeast) (RIOK2), mRNA	427278	RIOK2	RIO kinase 2 (yeast)	ENSGALG00000015288	NP_001006581.1	Hypothetical protein. [Source:Uniprot/SPTREMBL;Acc:Q5ZLZ8]	-1.13	0.01
PREDICTED: Gallus gallus similar to Loxl1 protein (LOC426411), mRNA	426411	LOXL1	lysyl oxidase-like 1				-1.13	0.01
Gallus gallus nuclear transport factor 2-like export factor 2 (NXT2), mRNA	422346	NXT2	nuclear transport factor 2-like export factor 2	ENSGALG00000008092	NP_001006436.1	Hypothetical protein. [Source:Uniprot/SPTREMBL;Acc:Q5ZLH0]	-1.13	0.02
PREDICTED: Gallus gallus similar to RIKEN cDNA 2810437L13 gene, transcript variant 2 (LOC416452), mRNA	416452	LOC416452	similar to RIKEN cDNA 2810437L13 gene	ENSGALG00000003822	COX19		-1.13	0.02
PREDICTED: Gallus gallus hypothetical LOC422697 (LOC422697), mRNA	422697	NOLA1	nucleolar protein family A, member 1 (H/ACA small nucleolar RNPs)				-1.13	0.02
PREDICTED: Gallus gallus similar to damaged-DNA binding protein DDB p127 subunit (LOC769829), mRNA	769829	LOC769829	similar to damaged-DNA binding protein DDB p127 subunit	ENSGALG00000005202	DDB1_CHICK	damage-specific DNA binding protein 1, 127kDa [Source:RefSeq_peptide;Acc:NP_989547]	-1.12	0.01
PREDICTED: Gallus gallus transmembrane protein 55A (TMEM55A), mRNA	420221	TMEM55A	transmembrane protein 55A				-1.12	0.01
Gallus gallus finished cDNA, clone ChEST422m9	415797	CDH11	cadherin 11, type 2, OB-cadherin (osteoblast)	ENSGALG00000005278	CAD11_CHICK	Cadherin-11 precursor. [Source:Uniprot/SWISSPROT;Acc:O93319]	-1.12	0.01
PREDICTED: Gallus gallus mediator of RNA polymerase II transcription, subunit 6 homolog (S. cerevisiae) (MED6), mRNA	426282	MED6	mediator complex subunit 6	ENSGALG00000013835			-1.12	0.01
PREDICTED: Gallus gallus similar to junctional adhesion molecule 3 (LOC419736), mRNA	419736	JAM3	junctional adhesion molecule 3	ENSGALG00000001472	JAM3		-1.12	0.01
Gallus gallus endothelial differentiation-related factor 1 (EDF1), mRNA	417286	EDF1	endothelial differentiation-related factor 1	ENSGALG00000008959	NP_060290.3		-1.12	0.01
PREDICTED: Gallus gallus nuclear transcription factor Y, gamma, transcript variant 3 (NFYC), mRNA	419642	NFYC	nuclear transcription factor Y, gamma	ENSGALG00000003189	NFYC	Nuclear transcription factor Y subunit gamma (Nuclear transcription factor Y subunit C) (NF-YC) (CAAT-box DNA-binding protein subunit C) (Transactivator HSM-1/2). [Source:Uniprot/SWISSPROT;Acc:Q13952] [from human gene ENSG00000066136]; contains mir-30e and mir-30c-1	-1.12	0.02
PREDICTED: Gallus gallus similar to chaperonin-containing TCP-1 complex gamma chain (LOC425644), mRNA	425644	LOC425644	similar to chaperonin-containing TCP-1 complex gamma chain				-1.12	0.02
Gallus gallus mRNA for hypothetical protein, clone 3o5	423086	CARS	cysteinyl-tRNA synthetase	ENSGALG00000006427	SYCC_CHICK	cysteinyl-tRNA synthetase [Source:RefSeq_peptide;Acc:NP_001012601]	-1.12	0.03
Gallus gallus creatine kinase, mitochondrial 1A (CKMT1A), mRNA	374002	CKMT1A	creatine kinase, mitochondrial 1A	ENSGALG00000008352	KCRU_CHICK	Creatine kinase, ubiquitous mitochondrial precursor (EC 2.7.3.2) (U- MtCK) (Mia-CK) (Acidic-type mitochondrial creatine kinase). [Source:Uniprot/SWISSPROT;Acc:P70079]	-1.11	0.01
Gallus gallus actin, gamma 2, smooth muscle, enteric (ACTG2), mRNA	396084	ACTG2	actin, gamma 2, smooth muscle, enteric				-1.11	0.01
PREDICTED: Gallus gallus phosphatidylethanolamine binding protein 1 (PEBP1), mRNA	416990	PEBP1	phosphatidylethanolamine binding protein 1	ENSGALG00000007403	PEBP1	Phosphatidylethanolamine-binding protein (PEBP) (Prostatic binding protein) (HCNPpp) (Neuropolypeptide h3) (Raf kinase inhibitor protein) (RKIP) [Contains: Hippocampal cholinergic neurostimulating peptide (HCNP)]. [Source:Uniprot/SWISSPROT;Acc:P30086] [from human gene ENSG00000089220]	-1.11	0.01
Gallus gallus mRNA for hypothetical protein, clone 2n4	427266	RCJMB04_2n4	DAZ associated protein 1	ENSGALG00000015200	NP_001026599.1	hypothetical protein LOC427266 [Source:RefSeq_peptide;Acc:NP_001026599]	-1.11	0.02
Gallus gallus hypothetical protein (LOC770922), mRNA	770922	LOC770922	hypothetical protein	ENSGALG00000005961	Q5ZJM7_CHICK	Hypothetical protein. [Source:Uniprot/SPTREMBL;Acc:Q5ZJM7]	-1.11	0.02
PREDICTED: Gallus gallus hypothetical LOC420698 (LOC420698), mRNA	420698	LZTFL1	leucine zipper transcription factor-like 1	ENSGALG00000011810	LZTFL1		-1.11	0.02
PREDICTED: Gallus gallus similar to protein geranylgeranyltransferase type I, beta subunit (LOC770633), mRNA	770633	LOC770633	similar to protein geranylgeranyltransferase type I, beta subunit	ENSGALG00000008197	XR_026734.1		-1.11	0.02
PREDICTED: Gallus gallus hypothetical LOC416927 (LOC416927), mRNA	416927	LOC416927	hypothetical LOC416927	ENSGALG00000005896			-1.11	0.02
PREDICTED: Gallus gallus similar to LOC495253 protein (LOC417986), mRNA	417986	LOC417986	similar to LOC495253 protein	ENSGALG00000011931	NHP2L1		-1.11	0.03
PREDICTED: Gallus gallus similar to HSPC150 (LOC421149), mRNA	421149	UBE2T	ubiquitin-conjugating enzyme E2T (putative)	ENSGALG00000000329	NP_001026084.1	Hypothetical protein. [Source:Uniprot/SPTREMBL;Acc:Q5F3Q3]	-1.11	0.03
PREDICTED: Gallus gallus ribosomal protein L15 (RPL15), mRNA	428442	RPL15	ribosomal protein L15	ENSGALG00000011290	RL15_CHICK	60S ribosomal protein L15 (L10) (Fragment). [Source:Uniprot/SWISSPROT;Acc:P51417]	-1.11	0.05
Gallus gallus endothelin receptor type B (EDNRB) mRNA, partial cds	408082	EDNRB	endothelin receptor type B	ENSGALG00000016912	Q8JHV4_CHICK	Endothelin receptor type B (Fragment). [Source:Uniprot/SPTREMBL;Acc:Q8JHV4]	-1.1	0.01
Gallus gallus finished cDNA, clone ChEST54o18	421318	LOC421318	similar to cDNA sequence BC031781				-1.1	0.01
PREDICTED: Gallus gallus hypothetical LOC428853 (LOC428853), mRNA	428853	TXNDC14	thioredoxin domain containing 14	ENSGALG00000007350			-1.1	0.01
Gallus gallus WD repeats and SOF1 domain containing (WDSOF1), mRNA	420263	RCJMB04_5m12	WD repeats and SOF1 domain containing	ENSGALG00000016073	NP_001026119.1	Hypothetical protein. [Source:Uniprot/SPTREMBL;Acc:Q5ZLK1]	-1.1	0.01
Gallus gallus mRNA for hypothetical protein, clone 15k6	416883	RCJMB04_15k6	similar to hypothetical protein FLJ13089	ENSGALG00000004780	Q5F3J0_CHICK	Hypothetical protein. [Source:Uniprot/SPTREMBL;Acc:Q5F3J0]	-1.1	0.02
PREDICTED: Gallus gallus similar to ENS-1 (LOC768832), mRNA	768832	LOC768832	similar to ENS-1				-1.1	0.02
PREDICTED: Gallus gallus ATPase, Ca++ transporting, plasma membrane 1, transcript variant 2 (ATP2B1), mRNA	374244	ATP2B1	ATPase, Ca++ transporting, plasma membrane 1	ENSGALG00000011258	AT2B1_CHICK	Plasma membrane calcium-transporting ATPase 1 (EC 3.6.3.8) (PMCA1) (Plasma membrane calcium pump isoform 1) (Plasma membrane calcium ATPase isoform 1) (Fragment). [Source:Uniprot/SWISSPROT;Acc:Q98SH2]	-1.1	0.02
PREDICTED: Gallus gallus discs, large homolog 1 (Drosophila) (DLG1), mRNA	424890	DLG1	discs, large homolog 1 (Drosophila)				-1.1	0.02
PREDICTED: Gallus gallus hypothetical LOC424543 (LOC424543), mRNA	424543	TTLL7	tubulin tyrosine ligase-like family, member 7	ENSGALG00000008850	TTLL7		-1.1	0.02
PREDICTED: Gallus gallus similar to SAR1a protein (LOC423711), mRNA	423711	SAR1A	SAR1 gene homolog A (S. cerevisiae)	ENSGALG00000004431	NP_001025792.1	Hypothetical protein. [Source:Uniprot/SPTREMBL;Acc:Q5ZKG0]	-1.1	0.02
PREDICTED: Gallus gallus cofactor required for Sp1 transcriptional activation, subunit 8, 34kDa (CRSP8), mRNA	417172	MED27	mediator complex subunit 27	ENSGALG00000003683			-1.09	0.01
Gallus gallus fibroblast growth factor receptor-like embryonic kinase mRNA, partial cds	395407	LOC395407	fibroblast growth factor receptor-like embryonic kinase				-1.09	0.01
	NA						-1.09	0.01
	NA						-1.09	0.01
Gallus gallus mRNA for hypothetical protein, clone 34c21	423071	NUCB2	nucleobindin 2	ENSGALG00000006147	NP_001006468.1	nucleobindin 2 [Source:RefSeq_peptide;Acc:NP_001006468]	-1.09	0.01
Gallus gallus mRNA for hypothetical protein, clone 1h3	415334	SEC11A	SEC11 homolog A (S. cerevisiae)	ENSGALG00000002462	NP_001005802.1	Hypothetical protein. [Source:Uniprot/SPTREMBL;Acc:Q5ZMQ3]	-1.09	0.01
Gallus gallus splicing factor, arginine/serine-rich 7, 35kDa (SFRS7), mRNA	426265	RCJMB04_1p22	splicing factor, arginine/serine-rich 7, 35kDa	ENSGALG00000013819	NP_001026539.1	similar to Sfrs7 protein [Source:RefSeq_peptide;Acc:NP_001026539]	-1.09	0.02
Gallus gallus finished cDNA, clone ChEST54k1	415627	GTL3	gene trap locus 3 (mouse)	ENSGALG00000000898	NP_001005833.1	Hypothetical protein. [Source:Uniprot/SPTREMBL;Acc:Q5ZHP3]	-1.09	0.02
Gallus gallus heterogeneous nuclear ribonucleoprotein K (HNRPK), mRNA	426516	RCJMB04_24e23	heterogeneous nuclear ribonucleoprotein K				-1.09	0.02
PREDICTED: Gallus gallus similar to hypothetical protein MGC4825 (LOC418599), mRNA	418599	APOO	apolipoprotein O	ENSGALG00000016347	APOO		-1.09	0.03
Gallus gallus mRNA for hypothetical protein, clone 23e18	425003	PDCD10	programmed cell death 10	ENSGALG00000009477	PDC10_CHICK	Programmed cell death protein 10. [Source:Uniprot/SWISSPROT;Acc:Q5ZIV5]	-1.09	0.03
Gallus gallus finished cDNA, clone ChEST68c19	421526	TSNAX	translin-associated factor X	ENSGALG00000011056	EGLN1		-1.08	0.01
PREDICTED: Gallus gallus solute carrier family 27 (fatty acid transporter), member 4 (SLC27A4), mRNA	417220	SLC27A4	solute carrier family 27 (fatty acid transporter), member 4	ENSGALG00000004965	SLC27A4		-1.08	0.01
Gallus gallus mRNA for hypothetical protein, clone 32n8	422865	GRPEL1	GrpE-like 1, mitochondrial (E. coli)	ENSGALG00000015549	NP_001006458.1	Hypothetical protein. [Source:Uniprot/SPTREMBL;Acc:Q5ZHV6]	-1.08	0.01
PREDICTED: Gallus gallus heat shock factor binding protein 1 (HSBP1), mRNA	415813	HSBP1	heat shock factor binding protein 1				-1.08	0.01
PREDICTED: Gallus gallus similar to histone H2B (LOC429558), mRNA	429558	LOC429558	similar to histone H2B				-1.08	0.01
PREDICTED: Gallus gallus similar to WD repeat domain 51A (LOC415889), mRNA	415889	WDR51A	WD repeat domain 51A	ENSGALG00000001444	WDR51A		-1.08	0.02
PREDICTED: Gallus gallus similar to MGA protein (LOC423220), mRNA	423220	MGA	MAX gene associated	ENSGALG00000008653	MGA		-1.08	0.02
PREDICTED: Gallus gallus kinesin family member 2C, transcript variant 3 (KIF2C), mRNA	424583	KIF2C	kinesin family member 2C	ENSGALG00000010120	KIF2C		-1.07	0.01
Gallus gallus nei endonuclease VIII-like 1 (E. coli) (NEIL1), mRNA	770068	RCJMB04_9m20	nei endonuclease VIII-like 1 (E. coli)	ENSGALG00000001586	Q5ZKP3_CHICK	Hypothetical protein. [Source:Uniprot/SPTREMBL;Acc:Q5ZKP3]	-1.07	0.01
PREDICTED: Gallus gallus similar to DNA primase (subunit p48) (LOC426646), partial mRNA	426646	PRIM1	primase, DNA, polypeptide 1 (49kDa)				-1.07	0.01
Gallus gallus finished cDNA, clone ChEST444p1	NA						-1.07	0.01
PREDICTED: Gallus gallus similar to sphingomyelin phosphodiesterase (LOC419077), mRNA	419077	LOC419077	similar to sphingomyelin phosphodiesterase				-1.07	0.01
Gallus gallus mRNA for hypothetical protein, clone 18b20	415359	WDR61	WD repeat domain 61	ENSGALG00000003221	WDR61_CHICK	Hypothetical protein. [Source:Uniprot/SPTREMBL;Acc:Q5ZJH5]	-1.07	0.02
PREDICTED: Gallus gallus similar to C10orf78 protein (LOC770846), mRNA	770846	LOC770846	similar to C10orf78 protein	ENSGALG00000008383	C10orf78		-1.07	0.02
Gallus gallus mRNA for hypothetical protein, clone 5e8	426402	RCJMB04_5e8	poly-U binding splicing factor 60KDa	ENSGALG00000014089	NP_001026551.1	Hypothetical protein. [Source:Uniprot/SPTREMBL;Acc:Q5F3W7]	-1.07	0.02
PREDICTED: Gallus gallus hypothetical LOC423350 (LOC423350), mRNA	423350	LOC423350	hypothetical LOC423350	ENSGALG00000010232			-1.06	0.01
PREDICTED: Gallus gallus hypothetical protein LOC771406 (LOC771406), mRNA	771406	LOC771406	hypothetical protein LOC771406				-1.06	0.01
Gallus gallus finished cDNA, clone ChEST143c13	415348	SGK269	NKF3 kinase family member	ENSGALG00000002774	TSPAN3	Tetraspanin-3 (Tspan-3) (Transmembrane 4 superfamily member 8) (Tetraspanin TM4-A). [Source:Uniprot/SWISSPROT;Acc:O60637] [from human gene ENSG00000140391]	-1.06	0.01
Chicken heparin binding protein (RI-HB) mRNA sequence	423196	MDK	midkine (neurite growth-promoting factor 2)	ENSGALG00000008367	MK_CHICK	Midkine precursor (Retinoic acid-induced heparin-binding protein) (RI- HB). [Source:Uniprot/SWISSPROT;Acc:P24052]	-1.06	0.01
PREDICTED: Gallus gallus hypothetical protein LOC772090 (LOC772090), mRNA	772090	DHX40	DEAH (Asp-Glu-Ala-His) box polypeptide 40	ENSGALG00000005126	DHX40	DEAH (Asp-Glu-Ala-His) box polypeptide 40 [Source:RefSeq_peptide;Acc:NP_078888] [from human gene ENSG00000108406]	-1.06	0.01
PREDICTED: Gallus gallus similar to Exportin(tRNA) (LOC417824), mRNA	417824	XPOT	exportin, tRNA (nuclear export receptor for tRNAs)	ENSGALG00000009835	XPOT		-1.06	0.02
Gallus gallus finished cDNA, clone ChEST621g17	416429	SNN	stannin				-1.06	0.02
Chicken actin depolymerizing factor mRNA	396539	RCJMB04_5f14	destrin (actin depolymerizing factor)	ENSGALG00000008667	DEST_CHICK	Destrin (Actin-depolymerizing factor) (ADF). [Source:Uniprot/SWISSPROT;Acc:P18359]	-1.06	0.02
PREDICTED: Gallus gallus similar to ribosomal protein S25 (LOC770722), mRNA	770722	RPS25	ribosomal protein S25	ENSGALG00000007699			-1.06	0.03
Gallus gallus heat shock protein 70 (HSP70), mRNA	423504	HSP70	heat shock protein 70	ENSGALG00000011715	HSP70_CHICK	Heat shock 70 kDa protein (HSP70). [Source:Uniprot/SWISSPROT;Acc:P08106]	-1.06	0.04
PREDICTED: Gallus gallus phospholipase C, eta 1 (PLCH1), mRNA	425030	PLCH1	phospholipase C, eta 1	ENSGALG00000010312	PLCH1		-1.06	0.04
Gallus gallus mRNA for hypothetical protein, clone 16f24	419410	SSU72	SSU72 RNA polymerase II CTD phosphatase homolog (S. cerevisiae)	ENSGALG00000001489	NP_001007876.1	Hypothetical protein. [Source:Uniprot/SPTREMBL;Acc:Q5ZJQ7]	-1.06	0.05
Gallus gallus mRNA gene for tetranectin	395386	CLEC3B	C-type lectin domain family 3, member B	ENSGALG00000011883	NP_989997.1	tetranectin [Source:RefSeq_peptide;Acc:NP_989997]	-1.05	0.01
Gallus gallus finished cDNA, clone ChEST282o5	422829	FBXL5	F-box and leucine-rich repeat protein 5	ENSGALG00000014510	FBXL5		-1.05	0.01
Gallus gallus mRNA for hypothetical protein, clone 28l17	423063	COPB1	coatomer protein complex, subunit beta 1	ENSGALG00000006015	NP_001006467.1	Hypothetical protein. [Source:Uniprot/SPTREMBL;Acc:Q5ZIA5]	-1.05	0.01
PREDICTED: Gallus gallus similar to Kin17 (LOC419109), mRNA	419109	KIN	KIN, antigenic determinant of recA protein homolog (mouse)	ENSGALG00000006769	KIN		-1.05	0.01
PREDICTED: Gallus gallus similar to MGC11257 protein (LOC416455), mRNA	416455	LOC416455	similar to MGC11257 protein	ENSGALG00000004055	NP_115726.1		-1.05	0.01
Gallus gallus zinc finger protein (Fzf-1) mRNA, complete cds	396131	ZNF335	zinc finger protein 335	ENSGALG00000006902	NP_990541.2	zinc finger protein ZFP [Source:RefSeq_peptide;Acc:NP_990541]	-1.05	0.02
Gallus gallus succinate-CoA ligase, GDP-forming, beta subunit (SUCLG2), mRNA	416087	SUCLG2	succinate-CoA ligase, GDP-forming, beta subunit	ENSGALG00000007652	NP_001006141.1	similar to GTP-specific succinyl-CoA synthetase beta subunit [Source:RefSeq_peptide;Acc:NP_001006141]	-1.05	0.02
PREDICTED: Gallus gallus hypothetical LOC423000 (LOC423000), mRNA	423000	MRPL21	mitochondrial ribosomal protein L21	ENSGALG00000004362	MRPL21		-1.05	0.02
PREDICTED: Gallus gallus hypothetical LOC427100 (LOC427100), mRNA	427100	TMCO1	transmembrane and coiled-coil domains 1				-1.05	0.03
Gallus gallus proteasome (prosome, macropain) 26S subunit, ATPase, 2 (PSMC2), mRNA	417716	PSMC2	proteasome (prosome, macropain) 26S subunit, ATPase, 2	ENSGALG00000008236	NP_001006225.1	proteasome (prosome, macropain) 26S subunit, ATPase, 2 [Source:RefSeq_peptide;Acc:NP_001006225]	-1.05	0.04
Gallus gallus surfeit 6 (SURF6), mRNA	417160	RCJMB04_35b4	surfeit 6	ENSGALG00000003210	NP_001025853.1	similar to nuclear protein [Source:RefSeq_peptide;Acc:NP_001025853]	-1.04	0.01
Gallus gallus finished cDNA, clone ChEST671g17	NA						-1.04	0.01
Gallus gallus mRNA for LINGO-1, complete cds	415344	LINGO1	leucine rich repeat and Ig domain containing 1	ENSGALG00000002713			-1.04	0.01
Gallus gallus mRNA for hypothetical protein, clone 2o24	426697	RCJMB04_2o24	seryl-tRNA synthetase				-1.04	0.01
PREDICTED: Gallus gallus similar to glutathione S-transferase (LOC418178), mRNA	418178	MGST1	microsomal glutathione S-transferase 1	ENSGALG00000013098	MGST1		-1.04	0.01
Gallus gallus finished cDNA, clone ChEST507i18	420665	CMTM8	CKLF-like MARVEL transmembrane domain containing 8	ENSGALG00000011484	CMTM8		-1.04	0.02
Gallus gallus finished cDNA, clone ChEST599g20	NA			ENSGALG00000016911	C13orf7		-1.04	0.02
Gallus gallus mRNA for hypothetical protein, clone 16g5	424296	DARS	aspartyl-tRNA synthetase	ENSGALG00000012355	NP_001006528.1	Hypothetical protein. [Source:Uniprot/SPTREMBL;Acc:Q5ZJQ6]	-1.04	0.02
Gallus gallus eukaryotic translation initiation factor 4 gamma, 2 (EIF4G2), transcript variant 1, mRNA	395905	EIF4G2	eukaryotic translation initiation factor 4 gamma, 2	ENSGALG00000005587	IF4G2_CHICK	Eukaryotic translation initiation factor 4 gamma 2 (eIF-4-gamma 2) (eIF-4G 2) (eIF4G 2) (p97) (Fragment). [Source:Uniprot/SWISSPROT;Acc:O73777]	-1.04	0.02
PREDICTED: Gallus gallus similar to general transcription factor (LOC430910), mRNA	430910	LOC430910	similar to general transcription factor				-1.04	0.03
Gallus gallus finished cDNA, clone ChEST822i10	415674	ATP6V0D1	ATPase, H+ transporting, lysosomal 38kDa, V0 subunit D1	ENSGALG00000002237	ATP6V0D1		-1.04	0.05
PREDICTED: Gallus gallus similar to Solute carrier family 31, member 1, transcript variant 3 (LOC417268), mRNA	417268	SLC31A1	solute carrier family 31 (copper transporters), member 1	ENSGALG00000008844	SLC31A1		-1.03	0.01
Gallus gallus finished cDNA, clone ChEST560d24	NA						-1.03	0.01
Gallus gallus spindlin (SPIN), mRNA	374014	SPIN	spindlin	ENSGALG00000014916	SPINZ_CHICK	Spindlin-Z (chSpin-Z). [Source:Uniprot/SWISSPROT;Acc:Q90WG1]	-1.03	0.01
Gallus gallus mRNA for hypothetical protein, clone 6o17	417555	MYO1C	myosin IC	ENSGALG00000002709	NP_001006220.2	Hypothetical protein. [Source:Uniprot/SPTREMBL;Acc:Q5ZLA6]	-1.03	0.01
Gallus gallus finished cDNA, clone ChEST864j2	420849	LOC420849	similar to tRNA selenocysteine associated protein	ENSGALG00000012721			-1.03	0.01
PREDICTED: Gallus gallus Sin3A-associated protein, 30kDa (SAP30), mRNA	422562	SAP30	Sin3A-associated protein, 30kDa	ENSGALG00000010750	SAP30		-1.03	0.01
Gallus gallus finished cDNA, clone ChEST980f14	NA			ENSGALG00000023184			-1.03	0.01
Gallus gallus Pgo1 mRNA for primglo1, complete cds	426765	APCDD1	adenomatosis polyposis coli down-regulated 1	ENSGALG00000000894	NP_001012959.1	APCDD1 homologue (Primglo1). [Source:Uniprot/SPTREMBL;Acc:Q5R2I8]	-1.03	0.01
Gallus gallus partial mRNA for hypothetical protein, clone 11m5	NA						-1.03	0.01
PREDICTED: Gallus gallus similar to Ppp1r10 protein (LOC777176), partial mRNA	777176	PPP1R10	protein phosphatase 1, regulatory (inhibitor) subunit 10				-1.03	0.01
Gallus gallus finished cDNA, clone ChEST1032g4	423574	ATP5S	ATP synthase, H+ transporting, mitochondrial F0 complex, subunit s (factor B)	ENSGALG00000012287	ATP5S		-1.03	0.02
Gallus gallus finished cDNA, clone ChEST562m2	NA			ENSGALG00000008787	CEP68		-1.03	0.02
Gallus gallus mRNA for hypothetical protein, clone 11l21	425619	RCJMB04_11l21	tyrosine 3-monooxygenase/tryptophan 5-monooxygenase activation protein, zeta polypeptide	ENSGALG00000010725	1433Z_CHICK	14-3-3 protein zeta. [Source:Uniprot/SWISSPROT;Acc:Q5ZKC9]	-1.03	0.02
PREDICTED: Gallus gallus hypothetical LOC423006 (LOC423006), mRNA	423006	LOC423006	hypothetical LOC423006	ENSGALG00000004522			-1.03	0.02
PREDICTED: Gallus gallus nucleoporin 37kDa (NUP37), mRNA	418093	NUP37	nucleoporin 37kDa	ENSGALG00000012759	NUP37		-1.03	0.04
Gallus gallus mRNA for hypothetical protein, clone 2g17	420627	RCJMB04_2g17	heterogeneous nuclear ribonucleoprotein A2/B1	ENSGALG00000011036	NP_001026156.1	similar to heterogeneous nuclear ribonucleoprotein A2/B1 isoform 2 [Source:RefSeq_peptide;Acc:NP_001026156]	-1.03	0.05
PREDICTED: Gallus gallus hypothetical LOC418290 (LOC418290), mRNA	418290	USP5	ubiquitin specific peptidase 5 (isopeptidase T)	ENSGALG00000014525	USP5		-1.03	0.05
Gallus gallus mRNA for hypothetical protein, clone 4o15	395134	NDC80	NDC80 homolog, kinetochore complex component (S. cerevisiae)				-1.02	0.01
Gallus gallus finished cDNA, clone ChEST67c1	NA						-1.02	0.01
PREDICTED: Gallus gallus similar to ADAM metallopeptidase with thrombospondin type 1 motif, 3 proprotein (LOC428760), mRNA	428760	ADAMTS3	ADAM metallopeptidase with thrombospondin type 1 motif, 3	ENSGALG00000011623	ADAMTS3		-1.02	0.01
Gallus gallus finished cDNA, clone ChEST251h14	420967	BAG1	BCL2-associated athanogene				-1.02	0.01
PREDICTED: Gallus gallus similar to LOC496142 protein (LOC426569), partial mRNA	426569	APOA1BP	apolipoprotein A-I binding protein				-1.02	0.01
PREDICTED: Gallus gallus similar to acyl-protein thioesterase (LOC419685), mRNA	419685	LYPLA2	lysophospholipase II	ENSGALG00000004002			-1.02	0.01
Gallus gallus finished cDNA, clone ChEST551c15	422048	CENPQ	centromere protein Q				-1.02	0.01
PREDICTED: Gallus gallus similar to myosin light chain kinase (MLCK) (LOC415748), mRNA	415748	LOC415748	similar to myosin light chain kinase (MLCK)	ENSGALG00000004334			-1.02	0.01
PREDICTED: Gallus gallus SH3 domain containing, Ysc84-like 1 (S. cerevisiae) (SH3YL1), mRNA	421908	SH3YL1	SH3 domain containing, Ysc84-like 1 (S. cerevisiae)	ENSGALG00000016362	SH3YL1		-1.02	0.02
Gallus gallus finished cDNA, clone ChEST502o19	420988	PDCD6	programmed cell death 6	ENSGALG00000013400			-1.02	0.02
Gallus gallus finished cDNA, clone ChEST401a13	424958	RFC4	replication factor C (activator 1) 4, 37kDa	ENSGALG00000008703	NP_001006550.1	Hypothetical protein. [Source:Uniprot/SPTREMBL;Acc:Q5ZHL1]	-1.02	0.02
PREDICTED: Gallus gallus similar to ubiquinol--cytochrome c reductase (LOC427009), mRNA	427009	LOC427009	similar to ubiquinol--cytochrome c reductase	ENSGALG00000002490	UQCRC2	Ubiquinol-cytochrome-c reductase complex core protein 2, mitochondrial precursor (EC 1.10.2.2) (Complex III subunit II). [Source:Uniprot/SWISSPROT;Acc:P22695] [from human gene ENSG00000140740]	-1.02	0.02
PREDICTED: Gallus gallus DCN1, defective in cullin neddylation 1, domain containing 5 (S. cerevisiae) (DCUN1D5), mRNA	418980	DCUN1D5	DCN1, defective in cullin neddylation 1, domain containing 5 (S. cerevisiae)	ENSGALG00000017181	DCUN1D5		-1.02	0.03
PREDICTED: Gallus gallus mitogen-activated protein kinase kinase kinase 7 interacting protein 2 (MAP3K7IP2), mRNA	421622	MAP3K7IP2	mitogen-activated protein kinase kinase kinase 7 interacting protein 2				-1.02	0.04
Gallus gallus finished cDNA, clone ChEST878k20	NA						-1.02	0.05
Gallus gallus finished cDNA, clone ChEST228h12	417209	LOC417209	similar to serine/threonine kinase 7; protein kinase C-like 2	ENSGALG00000004689			-1.02	0.05
PREDICTED: Gallus gallus ATPase family, AAA domain containing 3A (ATAD3A), mRNA	419412	ATAD3A	ATPase family, AAA domain containing 3A	ENSGALG00000001515		ATPase family AAA domain containing protein 3B. [Source:Uniprot/SWISSPROT;Acc:Q5T9A4] [from human gene ENSG00000160072]	-1.01	0.01
Gallus gallus mRNA for hypothetical protein, clone 4k14	427427	RCJMB04_4k14	threonyl-tRNA synthetase	ENSGALG00000003288	NP_001026618.1	Hypothetical protein. [Source:Uniprot/SPTREMBL;Acc:Q5ZLW1]	-1.01	0.01
PREDICTED: Gallus gallus similar to spermidine synthase (LOC771447), mRNA	771447	SRM	spermidine synthase	ENSGALG00000003039	SRM		-1.01	0.01
Gallus gallus v-maf musculoaponeurotic fibrosarcoma oncogene homolog (avian) (MAF), mRNA	693248	MAF	v-maf musculoaponeurotic fibrosarcoma oncogene homolog (avian)	ENSGALG00000005377	WWOX_CHICK	WW domain-containing oxidoreductase (EC 1.1.1.-). [Source:Uniprot/SWISSPROT;Acc:Q5F389]	-1.01	0.01
PREDICTED: Gallus gallus similar to Coactosin-like 1 (Dictyostelium) (LOC768420), mRNA	768420	COTL1	coactosin-like 1 (Dictyostelium)	ENSGALG00000000663			-1.01	0.01
Gallus gallus ubiquitin-conjugating enzyme E2F (putative) (UBE2F), mRNA	424015	UBE2F	ubiquitin-conjugating enzyme E2F (putative)	ENSGALG00000003812	UBE2F_CHICK	Hypothetical protein. [Source:Uniprot/SPTREMBL;Acc:Q5ZKX6]	-1.01	0.01
Gallus gallus finished cDNA, clone ChEST420g3	419128	RCJMB04_15e12	similar to hypothetical protein	ENSGALG00000001420	NP_001026017.1	Hypothetical protein. [Source:Uniprot/SPTREMBL;Acc:Q5F3J7]	-1.01	0.01
PREDICTED: Gallus gallus similar to LOC496236 protein (LOC422302), mRNA	422302	NSDHL	NAD(P) dependent steroid dehydrogenase-like	ENSGALG00000007493	NSDHL	Sterol-4-alpha-carboxylate 3-dehydrogenase, decarboxylating (EC 1.1.1.170) (H105e3 protein). [Source:Uniprot/SWISSPROT;Acc:Q15738] [from human gene ENSG00000147383]	-1.01	0.01
Gallus gallus finished cDNA, clone ChEST254j14	424637	KTI12	KTI12 homolog, chromatin associated (S. cerevisiae)	ENSGALG00000010569	TXNDC12		-1.01	0.01
Gallus gallus mRNA for hypothetical protein, clone 3k21	415467	RCJMB04_3k21	elongation factor Tu GTP binding domain containing 1	ENSGALG00000006225	Q5F430_CHICK	Hypothetical protein. [Source:Uniprot/SPTREMBL;Acc:Q5F430]	-1.01	0.02
PREDICTED: Gallus gallus similar to MGC97811 protein (LOC419927), mRNA	419927	BYSL	bystin-like	ENSGALG00000003467	BYSL		-1.01	0.02
Gallus gallus peptidase (mitochondrial processing) alpha (PMPCA), mRNA	417134	PMPCA	peptidase (mitochondrial processing) alpha	ENSGALG00000001950	NP_001006197.1	peptidase (mitochondrial processing) alpha [Source:RefSeq_peptide;Acc:NP_001006197]	-1.01	0.02
Gallus gallus similar to nuclear DNA-binding protein; small unique nuclear receptor corepressor; C1D DNA-binding protein (LOC421267), mRNA	421267	RCJMB04_33m12	similar to nuclear DNA-binding protein; small unique nuclear receptor corepressor; C1D DNA-binding protein	ENSGALG00000008765	NP_001026207.1	Hypothetical protein. [Source:Uniprot/SPTREMBL;Acc:Q5ZHS3]	-1.01	0.02
Gallus gallus finished cDNA, clone ChEST377e1	NA						-1.01	0.02
Gallus gallus finished cDNA, clone ChEST775p18	421325	CNIH4	cornichon homolog 4 (Drosophila)				-1.01	0.03
PREDICTED: Gallus gallus similar to Almstrom syndrome 1 protein (LOC422949), mRNA	422949	LOC422949	similar to Almstrom syndrome 1 protein				-1.01	0.03
Gallus gallus finished cDNA, clone ChEST98d21	NA						-1.01	0.03
Chicken mRNA for nucleolar protein No38 (B23)	396203	NPM1	nucleophosmin (nucleolar phosphoprotein B23, numatrin)	ENSGALG00000002197	NPM_CHICK	Nucleophosmin (NPM) (Nucleolar phosphoprotein B23) (Numatrin) (Nucleolar protein NO38). [Source:Uniprot/SWISSPROT;Acc:P16039]	-1.01	0.05
Gallus gallus mRNA for hypothetical protein, clone 21l24	378909	PYGL	liver glycogen phosphorylase	ENSGALG00000012365	NP_989723.1	liver glycogen phosphorylase [Source:RefSeq_peptide;Acc:NP_989723]	-1	0.01
Gallus gallus mRNA for hypothetical protein, clone 12i19	422705	RCJMB04_12i19	alcohol dehydrogenase 5 (class III), chi polypeptide	ENSGALG00000012245	NP_001026323.1	alcohol dehydrogenase 5 (class III), chi polypeptide [Source:RefSeq_peptide;Acc:NP_001026323]	-1	0.01
Gallus gallus mRNA for hypothetical protein, clone 6k20	420969	FH	fumarate hydratase	ENSGALG00000013165	NP_001006382.1	Hypothetical protein. [Source:Uniprot/SPTREMBL;Acc:Q5ZLD1]	-1	0.01
Gallus gallus Vax mRNA for homeodomain protein, complete cds	395582	VAX1	ventral anterior homeobox 1	ENSGALG00000009261	VAX1_CHICK	Ventral anterior homeobox 1. [Source:Uniprot/SWISSPROT;Acc:Q9PVN2]	-1	0.01
Gallus gallus finished cDNA, clone ChEST851g21	NA						-1	0.01
Gallus gallus finished cDNA, clone ChEST49e9	NA						-1	0.01
Gallus gallus finished cDNA, clone ChEST367p14	NA						-1	0.01
Gallus gallus Rab-GDP dissociation inhibitor mRNA, complete cds	395854	GDI2	GDP dissociation inhibitor 2	ENSGALG00000008169	NP_990335.1	Rab-GDP dissociation inhibitor [Source:RefSeq_peptide;Acc:NP_990335]	-1	0.02
PREDICTED: Gallus gallus tetracycline transporter-like protein (0610009O03RIK), mRNA	422881	0610009O03RIK	tetracycline transporter-like protein	ENSGALG00000015652	NP_001111.2		-1	0.02
Gallus gallus finished cDNA, clone ChEST147k21	NA						-1	0.02
PREDICTED: Gallus gallus similar to sec61-like protein (LOC416023), mRNA	416023	SEC61A1	Sec61 alpha 1 subunit (S. cerevisiae)	ENSGALG00000005966	SEC61A1		-1	0.02
Gallus gallus 26S ATPase complex subunit 4 mRNA, complete cds	395804	PSMC1	proteasome (prosome, macropain) 26S subunit, ATPase, 1	ENSGALG00000010675	PRS4_CHICK	26S protease regulatory subunit 4 (P26s4) (Proteasome 26S subunit ATPase 1). [Source:Uniprot/SWISSPROT;Acc:Q90732]	-1	0.03
PREDICTED: Gallus gallus similar to Chloride channel protein 2 (ClC-2) (LOC425295), mRNA	425295	LOC425295	similar to Chloride channel protein 2 (ClC-2)				-1	0.03
Gallus gallus NADH dehydrogenase (ubiquinone) flavoprotein 1, 51kDa (NDUFV1), mRNA	430210	RCJMB04_33n14	NADH dehydrogenase (ubiquinone) flavoprotein 1, 51kDa				-1	0.03
PREDICTED: Gallus gallus similar to similar to 60 kDa heat shock protein, mitochondrial precursor (Hsp60) (60 kDa chaperonin) (CPN60) (Heat shock protein 60) (HSP-60) (Mitochondrial matrix protein P1) (HSP-65) (LOC777450), partial mRNA	777450	LOC777450	similar to similar to 60 kDa heat shock protein, mitochondrial precursor (Hsp60) (60 kDa chaperonin) (CPN60) (Heat shock protein 60) (HSP-60) (Mitochondrial matrix protein P1) (HSP-65)	ENSGALG00000008094	CH60_CHICK	60 kDa heat shock protein, mitochondrial precursor (Hsp60) (60 kDa chaperonin) (CPN60) (Heat shock protein 60) (HSP-60). [Source:Uniprot/SWISSPROT;Acc:Q5ZL72]	-1	0.04
Gallus gallus finished cDNA, clone ChEST246k5	396329	CTSB	cathepsin B	ENSGALG00000016666	CATB_CHICK	Cathepsin B precursor (EC 3.4.22.1) (Cathepsin B1) [Contains: Cathepsin B light chain; Cathepsin B heavy chain]. [Source:Uniprot/SWISSPROT;Acc:P43233]	-0.99	0.01
Gallus gallus finished cDNA, clone ChEST795h1	NA						-0.99	0.01
Gallus gallus chaperonin containing TCP1, subunit 7 (eta) (CCT7), mRNA	428806	RCJMB04_17g3	chaperonin containing TCP1, subunit 7 (eta)	ENSGALG00000016088	CCT7	T-complex protein 1, eta subunit (TCP-1-eta) (CCT-eta) (HIV-1 Nef interacting protein). [Source:Uniprot/SWISSPROT;Acc:Q99832] [from human gene ENSG00000135624]	-0.99	0.01
Gallus gallus finished cDNA, clone ChEST950l22	416016	RAB7A	RAB7A, member RAS oncogene family	ENSGALG00000005902		Ras-related protein Rab-7. [Source:Uniprot/SWISSPROT;Acc:P51149] [from human gene ENSG00000075785]	-0.99	0.01
Gallus gallus finished cDNA, clone ChEST149b5	422646	GRSF1	G-rich RNA sequence binding factor 1	ENSGALG00000011568	GRSF1	G-rich RNA sequence binding factor 1 [Source:RefSeq_peptide;Acc:NP_002083] [from human gene ENSG00000132463]	-0.99	0.01
PREDICTED: Gallus gallus similar to histone 2A family member ZA (LOC426617), partial mRNA	426617	LOC426617	hypothetical gene supported by V00414				-0.99	0.01
Gallus gallus finished cDNA, clone ChEST629b5	NA						-0.99	0.01
Gallus gallus mRNA for hypothetical protein, clone 25f12	420117	COPE	coatomer protein complex, subunit epsilon	ENSGALG00000003153	NP_001006339.1	coatomer protein complex, subunit epsilon [Source:RefSeq_peptide;Acc:NP_001006339]	-0.99	0.01
Gallus gallus mRNA for hypothetical protein, clone 32o21	427461	RCJMB04_32o21	MAK10 homolog, amino-acid N-acetyltransferase subunit, (S. cerevisiae)	ENSGALG00000012598	NP_001026623.1	Hypothetical protein. [Source:Uniprot/SPTREMBL;Acc:Q5ZHV2]	-0.99	0.01
Gallus gallus finished cDNA, clone ChEST143h17	NA						-0.99	0.02
Gallus gallus mRNA for hypothetical protein, clone 32b9	NA						-0.99	0.02
Gallus gallus alanyl-tRNA synthetase (AARS), mRNA	415668	AARS	alanyl-tRNA synthetase	ENSGALG00000001965	NP_001005836.1	alanyl-tRNA synthetase [Source:RefSeq_peptide;Acc:NP_001005836]	-0.99	0.04
Gallus gallus UDP-glucose dehydrogenase (UGDH), mRNA	422792	UGDH	UDP-glucose dehydrogenase				-0.98	0.01
PREDICTED: Gallus gallus similar to tubulin, beta 3 (LOC768337), mRNA	768337	LOC768337	similar to tubulin, beta 3	ENSGALG00000022965			-0.98	0.01
Gallus gallus neurofibromin 2 (NF2), mRNA	395158	NF2	neurofibromin 2	ENSGALG00000008073	NP_989828.2	neurofibromatosis 2 [Source:RefSeq_peptide;Acc:NP_989828]	-0.98	0.01
Gallus gallus finished cDNA, clone ChEST254l2	420103	POLR2E	polymerase (RNA) II (DNA directed) polypeptide E, 25kDa	ENSGALG00000002591	POLR2E		-0.98	0.01
PREDICTED: Gallus gallus hypothetical LOC416256 (LOC416256), mRNA	416256	LOC416256	hypothetical LOC416256				-0.98	0.01
Gallus gallus splicing factor 3a subunit 2 (SF3A2) mRNA, complete cds	420077	SF3A2	splicing factor 3a, subunit 2, 66kDa	ENSGALG00000000827	Q0P0G6_CHICK	Anti-Mullerian hormone (Fragment). [Source:Uniprot/SPTREMBL;Acc:Q0P0G6]	-0.98	0.01
Gallus gallus MHC-linked complement C4 precursor (C4-2) mRNA, complete cds	426611	C4	complement C4				-0.98	0.02
Gallus gallus D4, zinc and double PHD fingers family 2 (DPF2), mRNA	374236	DPF2	D4, zinc and double PHD fingers family 2				-0.98	0.02
PREDICTED: Gallus gallus similar to HSPC014 (LOC418925), mRNA	418925	POMP	proteasome maturation protein	ENSGALG00000017090	POMP		-0.98	0.02
Gallus gallus CENP-50 mRNA for centromere protein p50, complete cds	422548	MLF1IP	MLF1 interacting protein	ENSGALG00000020210	CENPU_CHICK	Centromere protein U (CENP-U) (Centromere protein p50) (centromere protein of 50 kDa) (CENP-50) (MLF1-interacting protein). [Source:Uniprot/SWISSPROT;Acc:Q2Z1W2]	-0.98	0.02
Gallus gallus kinesin family member 20A (KIF20A), mRNA	416220	RCJMB04_10l13	kinesin family member 20A	ENSGALG00000003263	SFXN1		-0.98	0.02
Gallus gallus tubulin, beta 2C (TUBB2C), mRNA	417255	TUBB2C	tubulin, beta 2C	ENSGALG00000008586	TBB3_CHICK	Tubulin beta-3 chain (Beta-tubulin class-IV). [Source:Uniprot/SWISSPROT;Acc:P09206]	-0.98	0.03
Gallus gallus finished cDNA, clone ChEST1038n12	NA						-0.98	0.03
PREDICTED: Gallus gallus ribosomal protein S27-like (RPS27L), mRNA	415372	RPS27L	ribosomal protein S27-like	ENSGALG00000003493			-0.98	0.03
Gallus gallus c-hairy1A (hairy1) mRNA, complete cds; alternatively spliced	395128	HES1	hairy and enhancer of split 1, (Drosophila)				-0.98	0.03
Gallus gallus mRNA for hypothetical protein, clone 30b5	419659	LOC419659	similar to zinc finger and BTB domain containing 8; BTB/POZ and zinc-finger domains factor on chromosome 1	ENSGALG00000003408	NP_001012290.1	Hypothetical protein. [Source:Uniprot/SPTREMBL;Acc:Q5ZI59]	-0.98	0.04
Gallus gallus cold inducible RNA binding protein (CIRBP), mRNA	425789	RCJMB04_4m1	cold inducible RNA binding protein				-0.97	0.01
PREDICTED: Gallus gallus similar to MGC82793 protein, transcript variant 1 (LOC418601), mRNA	418601	PRDX4	peroxiredoxin 4	ENSGALG00000016357	PRDX4		-0.97	0.01
Gallus gallus finished cDNA, clone ChEST375b19	NA						-0.97	0.01
PREDICTED: Gallus gallus similar to Nif3l1 protein (LOC424076), mRNA	424076	NIF3L1	NIF3 NGG1 interacting factor 3-like 1 (S. pombe)	ENSGALG00000008226	NIF3L1		-0.97	0.01
Gallus gallus finished cDNA, clone ChEST176o6	395819	PRELID1	PRELI domain containing 1	ENSGALG00000002990	PRLD1_CHICK	Px19-like protein. [Source:Uniprot/SWISSPROT;Acc:Q90673]	-0.97	0.01
Gallus gallus finished cDNA, clone ChEST552f4	NA						-0.97	0.01
Gallus gallus T-box transcription factor Tbx4 mRNA, partial cds	373989	TBX4	T-box 4	ENSGALG00000005285	NP_001025708.1		-0.97	0.02
Gallus gallus mRNA for hypothetical protein, clone 7k22	417347	RCJMB04_7k22	septin 9	ENSGALG00000001656	NP_001025872.1	Hypothetical protein. [Source:Uniprot/SPTREMBL;Acc:Q5F3T2]	-0.97	0.02
Gallus gallus finished cDNA, clone ChEST162j17	423280	ATP6V1D	ATPase, H+ transporting, lysosomal 34kDa, V1 subunit D	ENSGALG00000009570	ATP6V1D	Vacuolar ATP synthase subunit D (EC 3.6.3.14) (V-ATPase D subunit) (Vacuolar proton pump D subunit) (V-ATPase 28 kDa accessory protein). [Source:Uniprot/SWISSPROT;Acc:Q9Y5K8] [from human gene ENSG00000100554]	-0.97	0.02
PREDICTED: Gallus gallus similar to Junction-mediating and regulatory protein (LOC427182), mRNA	427182	LOC427182	similar to Junction-mediating and regulatory protein	ENSGALG00000014819	XR_027093.1		-0.97	0.03
Gallus gallus finished cDNA, clone ChEST176o6	395819	PRELID1	PRELI domain containing 1	ENSGALG00000002990	PRLD1_CHICK	Px19-like protein. [Source:Uniprot/SWISSPROT;Acc:Q90673]	-0.97	0.04
Gallus gallus mRNA for hypothetical protein, clone 3c8	395257	CBFB	core-binding factor, beta subunit	ENSGALG00000003169	NP_989901.2	core-binding factor beta [Source:RefSeq_peptide;Acc:NP_989901]	-0.96	0.01
Gallus gallus finished cDNA, clone ChEST368h3	NA			ENSGALG00000003122	ZFAND2A		-0.96	0.01
PREDICTED: Gallus gallus ATG3 autophagy related 3 homolog (S. cerevisiae) (ATG3), mRNA	418369	ATG3	ATG3 autophagy related 3 homolog (S. cerevisiae)	ENSGALG00000015204	ATG3	Autophagy protein 3-like (APG3-like) (hApg3) (PC3-96 protein). [Source:Uniprot/SWISSPROT;Acc:Q9NT62] [from human gene ENSG00000144848]	-0.96	0.01
Gallus gallus mRNA for hypothetical protein, clone 28c16	426153	ANKRA2	ankyrin repeat, family A (RFXANK-like), 2				-0.96	0.01
Gallus gallus domesticus sterol carrier protein-2 mRNA, 3' end	396550	SCP2	sterol carrier protein 2	ENSGALG00000010652	NLTP_CHICK	Nonspecific lipid-transfer protein (EC 2.3.1.176) (Propanoyl-CoA C- acyltransferase) (NSL-TP) (Sterol carrier protein 2) (SCP-2) (Sterol carrier protein X) (SCP-X) (SCP-chi) (SCPX) (Fragment). [Source:Uniprot/SWISSPROT;Acc:Q07598]	-0.96	0.01
Gallus gallus mRNA for hypothetical protein, clone 2b5	421586	TCP1	t-complex 1	ENSGALG00000011637	NP_001006405.1	t-complex 1 [Source:RefSeq_peptide;Acc:NP_001006405]	-0.96	0.01
Gallus gallus alpha 1 type IIA collagen precursor (COL2A1) mRNA, complete cds, alternatively spliced	395069	COL2A1	collagen, type II, alpha 1 (primary osteoarthritis, spondyloepiphyseal dysplasia, congenital)				-0.96	0.01
Gallus gallus mRNA for hypothetical protein, clone 17d8	419125	RCJMB04_17d8	SAM domain and HD domain 1	ENSGALG00000001231	NP_001026016.1	Hypothetical protein. [Source:Uniprot/SPTREMBL;Acc:Q5ZJL9]	-0.96	0.01
Gallus gallus mRNA for hypothetical protein, clone 34g8	431261	RCJMB04_34g8	methylthioadenosine phosphorylase	ENSGALG00000008174	NP_001026775.1	Hypothetical protein. [Source:Uniprot/SPTREMBL;Acc:Q5ZHQ7]	-0.96	0.01
PREDICTED: Gallus gallus small nuclear ribonucleoprotein polypeptide A' (SNRPA1), mRNA	415523	SNRPA1	small nuclear ribonucleoprotein polypeptide A'	ENSGALG00000007170	Q5ZKP1_CHICK	Hypothetical protein. [Source:Uniprot/SPTREMBL;Acc:Q5ZKP1]	-0.96	0.01
PREDICTED: Gallus gallus coiled-coil-helix-coiled-coil-helix domain containing 4 (CHCHD4), mRNA	416037	CHCHD4	coiled-coil-helix-coiled-coil-helix domain containing 4	ENSGALG00000006328	CHCHD4		-0.96	0.01
PREDICTED: Gallus gallus hypothetical protein LOC772002 (LOC772002), partial mRNA	772002	LOC772002	hypothetical protein LOC772002				-0.96	0.02
Gallus gallus DnaJ (Hsp40) homolog, subfamily A, member 2 (DNAJA2), mRNA	415744	DNAJA2	DnaJ (Hsp40) homolog, subfamily A, member 2	ENSGALG00000004115	NP_001005841.1	Hypothetical protein. [Source:Uniprot/SPTREMBL;Acc:Q5ZIZ7] maybe DnaJ homolog subfamily A member 2 (HIRA-interacting protein 4) (Cell cycle progression restoration gene 3 protein) (Dnj3) (Renal carcinoma antigen NY-REN-14). [Source:Uniprot/SWISSPROT;Acc:O60884]	-0.96	0.02
Gallus gallus mRNA for hypothetical protein, clone 1e20	424034	SLC19A1	solute carrier family 19 (folate transporter), member 1	ENSGALG00000004384	NP_001006513.1	Hypothetical protein. [Source:Uniprot/SPTREMBL;Acc:Q5ZMS7]	-0.96	0.02
PREDICTED: Gallus gallus similar to KIAA0398 (LOC421046), mRNA	421046	RNMT	RNA (guanine-7-) methyltransferase	ENSGALG00000013889	RNMT		-0.96	0.03
Gallus gallus finished cDNA, clone ChEST746p21	417519	LOC417519	transmembrane protein induced by tumor necrosis factor alpha	ENSGALG00000001975	NP_114131.1		-0.96	0.03
PREDICTED: Gallus gallus similar to Sm protein G, transcript variant 1 (LOC771344), mRNA	771344	SNRPG	small nuclear ribonucleoprotein polypeptide G	ENSGALG00000013876			-0.96	0.03
Gallus gallus finished cDNA, clone ChEST82k5	419606	UTP11L	UTP11-like, U3 small nucleolar ribonucleoprotein, (yeast)	ENSGALG00000001502	UTP11L		-0.96	0.03
PREDICTED: Gallus gallus similar to Gu protein (LOC768898), mRNA	768898	DDX21	DEAD (Asp-Glu-Ala-Asp) box polypeptide 21	ENSGALG00000004144	DDX50		-0.96	0.04
Gallus gallus aminoimidazole-4-carboxamide ribonucleotidetransformylase/IMP cyclohydrolase (PURH) mRNA, complete cds	396091	ATIC	5-aminoimidazole-4-carboxamide ribonucleotide formyltransferase/IMP cyclohydrolase	ENSGALG00000003570	PUR9_CHICK	Bifunctional purine biosynthesis protein PURH [Includes: Phosphoribosylaminoimidazolecarboxamide formyltransferase (EC 2.1.2.3) (AICAR transformylase); IMP cyclohydrolase (EC 3.5.4.10) (Inosinicase) (IMP synthetase) (ATIC)]. [Source:Uniprot/SWISSPROT;Acc:P31335]	-0.96	0.04
Gallus gallus LIM domain interacting RING finger protein (R-LIM) mRNA, complete cds	395630	RNF12	ring finger protein 12	ENSGALG00000007750	NP_990159.1	LIM domain interacting RING finger protein [Source:RefSeq_peptide;Acc:NP_990159]	-0.96	0.04
Gallus gallus finished cDNA, clone ChEST248m24	416723	POLR3F	polymerase (RNA) III (DNA directed) polypeptide F, 39 kDa	ENSGALG00000008749	POLR3F		-0.95	0.01
PREDICTED: Gallus gallus similar to one twenty two protein (LOC419807), mRNA	419807	RBM15	RNA binding motif protein 15	ENSGALG00000000401			-0.95	0.01
Gallus gallus finished cDNA, clone ChEST957e12	420218	DECR1	2,4-dienoyl CoA reductase 1, mitochondrial	ENSGALG00000015913	DECR1		-0.95	0.01
Gallus gallus finished cDNA, clone ChEST115j11	420595	TSPAN13	tetraspanin 13				-0.95	0.01
Gallus gallus finished cDNA, clone ChEST14c24	419989	LOC419989	glucose-dependent insulinotropic polypeptide	ENSGALG00000001299	A1DPK0_CHICK		-0.95	0.01
Gallus gallus finished cDNA, clone ChEST718h4	NA						-0.95	0.01
PREDICTED: Gallus gallus NADH dehydrogenase (ubiquinone) 1 beta subcomplex, 3, 12kDa, transcript variant 2 (NDUFB3), mRNA	424078	NDUFB3	NADH dehydrogenase (ubiquinone) 1 beta subcomplex, 3, 12kDa	ENSGALG00000008239			-0.95	0.01
Gallus gallus mRNA for hypothetical protein, clone 15i11	422594	COPS4	COP9 constitutive photomorphogenic homolog subunit 4 (Arabidopsis)	ENSGALG00000011130	NP_001006447.1	Hypothetical protein. [Source:Uniprot/SPTREMBL;Acc:Q5ZJV0]	-0.95	0.01
PREDICTED: Gallus gallus similar to MGC84775 protein (LOC417274), mRNA	417274	LOC417274	similar to MGC84775 protein	ENSGALG00000008869	XR_027076.1		-0.95	0.02
Gallus gallus finished cDNA, clone ChEST39a8	NA						-0.95	0.02
Gallus gallus finished cDNA, clone ChEST266p10	NA			ENSGALG00000008151			-0.95	0.02
Gallus gallus RAB9A, member RAS oncogene family (RAB9A), mRNA	418635	RAB9A	RAB9A, member RAS oncogene family	ENSGALG00000016579	NP_001008678.1	Hypothetical protein. [Source:Uniprot/SPTREMBL;Acc:Q5ZMI5]	-0.95	0.02
PREDICTED: Gallus gallus EPS8-like 2 (EPS8L2), partial mRNA	423019	RCJMB04_9n21	transaldolase 1				-0.95	0.03
PREDICTED: Gallus gallus hypothetical LOC417498 (LOC417498), mRNA	417498	DERL2	Der1-like domain family, member 2	ENSGALG00000001649	DERL2		-0.95	0.05
Gallus gallus finished cDNA, clone ChEST438e12	NA						-0.94	0.01
PREDICTED: Gallus gallus similar to Cathepsin H (LOC770109), mRNA	770109	CTSH	cathepsin H	ENSGALG00000008259	CTSH		-0.94	0.01
Chicken mRNA for HT7 antigen	NA						-0.94	0.01
Gallus gallus mRNA for hypothetical protein, clone 5h24	422249	RCJMB04_5h24	similar to Transmembrane 9 superfamily protein member 2 precursor (p76)	ENSGALG00000006487	NP_001034385.1	Hypothetical protein. [Source:Uniprot/SPTREMBL;Acc:Q5ZLM5]	-0.94	0.01
Gallus gallus isolate B-LW1minor MHC class II antigen mRNA, partial cds	724083	BLB1	MHC class II antigen B-F minor heavy chain	ENSGALG00000000141	NP_001038144.1	MHC Class II beta 1 and 2 domains (Fragment). [Source:Uniprot/SPTREMBL;Acc:Q9TP77]	-0.94	0.01
PREDICTED: Gallus gallus hypothetical protein LOC770128 (LOC770128), mRNA	770128	WDR53	WD repeat domain 53	ENSGALG00000006395	WDR53		-0.94	0.01
Gallus gallus finished cDNA, clone ChEST98c4	NA			ENSGALG00000007786	DOK5		-0.94	0.02
PREDICTED: Gallus gallus similar to Probable ribosome biogenesis protein NEP1 (Nucleolar protein EMG1 homolog) (Protein C2f) (LOC418292), mRNA	418292	EMG1	EMG1 nucleolar protein homolog (S. cerevisiae)	ENSGALG00000014568	EMG1		-0.94	0.02
PREDICTED: Gallus gallus hypothetical LOC417697 (LOC417697), mRNA	417697	ERGIC2	ERGIC and golgi 2	ENSGALG00000007183	ERGIC2	PTX1 protein [Source:RefSeq_peptide;Acc:NP_057654] [from human gene ENSG00000087502]	-0.94	0.02
	NA			ENSGALG00000001258	NUMA1		-0.94	0.02
Gallus gallus defender against cell death 1 (DAD1), mRNA	395343	DAD1	defender against cell death 1	ENSGALG00000000196	DAD1_CHICK	Defender against cell death 1 (DAD-1)	-0.94	0.03
Gallus gallus mRNA for hypothetical protein, clone 38n13	421156	RCJMB04_38n13	similar to chromosome 1 open reading frame 37	ENSGALG00000000223	NP_001012885.1	Hypothetical protein. [Source:Uniprot/SPTREMBL;Acc:Q5F330]	-0.93	0.01
Gallus gallus ubiquitin-conjugating enzyme E2L 3 (UBE2L3), mRNA	416769	UBE2L3	ubiquitin-conjugating enzyme E2L 3	ENSGALG00000001415	NP_001006180.1	Hypothetical protein. [Source:Uniprot/SPTREMBL;Acc:Q5ZKN7]	-0.93	0.01
PREDICTED: Gallus gallus thymidylate synthetase (TYMS), mRNA	421060	TYMS	thymidylate synthetase	ENSGALG00000014897	TYMS		-0.93	0.01
Gallus gallus histone deacetylase 7A (HDAC7A), mRNA	426885	RCJMB04_3k14	histone deacetylase 7A				-0.93	0.01
Gallus gallus finished cDNA, clone ChEST304l13	420997	SEC61B	Sec61 beta subunit				-0.93	0.01
Gallus gallus mRNA for hypothetical protein, clone 4i21	423279	EIF2S1	eukaryotic translation initiation factor 2, subunit 1 alpha, 35kDa	ENSGALG00000009565	NP_001006477.1	eukaryotic translation initiation factor 2, subunit 1 alpha, 35kDa [Source:RefSeq_peptide;Acc:NP_001006477]	-0.93	0.01
Gallus gallus finished cDNA, clone ChEST764c13	NA						-0.93	0.01
Gallus gallus G protein (Galpa i3-o) mRNA, complete cds	374097	GNAI3	guanine nucleotide binding protein (G protein), alpha inhibiting activity polypeptide 3				-0.93	0.01
PREDICTED: Gallus gallus calcyclin binding protein (CACYBP), mRNA	424437	CACYBP	calcyclin binding protein	ENSGALG00000004554			-0.93	0.01
Gallus gallus partial mRNA for hypothetical protein, clone 11c16	423750	HELLS	helicase, lymphoid-specific	ENSGALG00000005451	Q5F3P2_CHICK	Hypothetical protein (Fragment). [Source:Uniprot/SPTREMBL;Acc:Q5F3P2]	-0.93	0.01
PREDICTED: Gallus gallus eukaryotic translation termination factor 1 (ETF1), mRNA	416182	ETF1	eukaryotic translation termination factor 1				-0.93	0.02
Gallus gallus mRNA for hypothetical protein, clone 9c8	424963	RCJMB04_9c8	DCN1, defective in cullin neddylation 1, domain containing 1 (S. cerevisiae)	ENSGALG00000008807	DCNL1_CHICK	DCN1-like protein 1 (Defective in cullin neddylation protein 1-like protein 1) (DCUN1 domain-containing protein 1). [Source:Uniprot/SWISSPROT;Acc:Q5ZKU1]	-0.93	0.02
Gallus gallus mRNA for hypothetical protein, clone 5g20	428969	RCJMB04_5g20	phosphoglycerate mutase 1 (brain)	ENSGALG00000007606	PGAM1_CHICK	Phosphoglycerate mutase 1 (EC 5.4.2.1) (EC 5.4.2.4) (EC 3.1.3.13) (BPG-dependent PGAM 1). [Source:Uniprot/SWISSPROT;Acc:Q5ZLN1]	-0.93	0.02
Gallus gallus finished cDNA, clone ChEST91n2	NA						-0.93	0.02
PREDICTED: Gallus gallus similar to chromosome 14 open reading frame 100 (LOC423530), mRNA	423530	LOC423530	similar to chromosome 14 open reading frame 100	ENSGALG00000012009	C14orf100		-0.93	0.02
PREDICTED: Gallus gallus hypothetical LOC426065 (LOC426065), mRNA	426065	LOC426065	hypothetical LOC426065				-0.93	0.03
Gallus gallus finished cDNA, clone ChEST632n10	417984	CCDC134	coiled-coil domain containing 134	ENSGALG00000011918	CCDC134		-0.93	0.03
Gallus gallus cellular retinoic acid binding protein 1 (CRABP1), mRNA	374211	CRABP1	cellular retinoic acid binding protein 1	ENSGALG00000003193	RABP1_CHICK	Cellular retinoic acid-binding protein 1 (Cellular retinoic acid- binding protein I) (CRABP-I) (Retinoic acid-binding protein I, cellular). [Source:Uniprot/SWISSPROT;Acc:P40220]	-0.93	0.03
Gallus gallus finished cDNA, clone ChEST1018d8	NA						-0.92	0.01
PREDICTED: Gallus gallus similar to Chain A, Catalytic Domain Of Human Zip Kinase Phosphorylated At Thr265 (LOC428342), mRNA	428342	DAPK3	death-associated protein kinase 3				-0.92	0.01
Gallus gallus finished cDNA, clone ChEST293i24	423562	CDKN3	cyclin-dependent kinase inhibitor 3 (CDK2-associated dual specificity phosphatase)	ENSGALG00000012220	CDKN3		-0.92	0.01
Gallus gallus finished cDNA, clone ChEST321k8	NA						-0.92	0.01
PREDICTED: Gallus gallus hypothetical LOC424177 (LOC424177), mRNA	424177	GALNT3	UDP-N-acetyl-alpha-D-galactosamine:polypeptide N-acetylgalactosaminyltransferase 3 (GalNAc-T3)	ENSGALG00000010960	GALNT3		-0.92	0.01
Gallus gallus finished cDNA, clone ChEST632g2	426769	ERLIN2	ER lipid raft associated 2	ENSGALG00000003092	ERLIN2		-0.92	0.01
PREDICTED: Gallus gallus similar to neural visinin-like Ca2+-binding protein type 2 (LOC419676), mRNA	419676	HPCAL4	hippocalcin like 4	ENSGALG00000003829	HPCAL4		-0.92	0.01
Gallus gallus mRNA for hypothetical protein, clone 3b14	415559	RCJMB04_3b14	fem-1 homolog b (C. elegans)				-0.92	0.01
PREDICTED: Gallus gallus hypothetical LOC416658 (LOC416658), mRNA	416658	LOC416658	hypothetical LOC416658	ENSGALG00000007591	C7orf26		-0.92	0.01
PREDICTED: Gallus gallus similar to RAD23B protein (LOC431623), mRNA	431623	RAD23B	RAD23 homolog B (S. cerevisiae)	ENSGALG00000015540	RAD23B	UV excision repair protein RAD23 homolog B (hHR23B) (XP-C repair complementing complex 58 kDa protein) (p58). [Source:Uniprot/SWISSPROT;Acc:P54727] [from human gene ENSG00000119318]	-0.92	0.01
Gallus gallus mRNA for hypothetical protein, clone 1p19	422912	IMMT	inner membrane protein, mitochondrial (mitofilin)	ENSGALG00000015783	NP_001006462.1	Hypothetical protein. [Source:Uniprot/SPTREMBL;Acc:Q5ZMI2]	-0.92	0.01
Gallus gallus mRNA for hypothetical protein, clone 2h4	426133	RCJMB04_2h4	proteasome (prosome, macropain) 26S subunit, non-ATPase, 3				-0.92	0.01
Gallus gallus mRNA for hypothetical protein, clone 2n8	427350	RCJMB04_2n8	similar to Protein KIAA0020	ENSGALG00000010178	NP_001026608.1	Hypothetical protein. [Source:Uniprot/SPTREMBL;Acc:Q5ZM90]	-0.92	0.01
Gallus gallus THO complex 5 (THOC5), mRNA	417019	THOC5	THO complex 5	ENSGALG00000008082	NP_001006195.1	hypothetical protein LOC417019 [Source:RefSeq_peptide;Acc:NP_001006195]	-0.92	0.02
PREDICTED: Gallus gallus similar to Cell division cycle 25A (LOC420375), mRNA	420375	CDC25A	cell division cycle 25 homolog A (S. pombe)	ENSGALG00000004934	CDC25A		-0.92	0.02
Gallus gallus finished cDNA, clone ChEST869c19	418838	DNAJC15	DnaJ (Hsp40) homolog, subfamily C, member 15	ENSGALG00000016965	DNAJC15		-0.92	0.02
Gallus gallus finished cDNA, clone ChEST998h15	423002	DNAJC17	DnaJ (Hsp40) homolog, subfamily C, member 17	ENSGALG00000023982	DNAJC17		-0.92	0.02
Gallus gallus forkhead box M1 (FOXM1), mRNA	430534	RCJMB04_8e18	forkhead box M1	ENSGALG00000013420	NP_001012973.1	Hypothetical protein. [Source:Uniprot/SPTREMBL;Acc:Q5ZL11]	-0.92	0.02
Gallus gallus finished cDNA, clone ChEST29o12	395878	RCJMB04_34p17	poly(A) polymerase alpha	ENSGALG00000011103	O73841_CHICK	Hypothetical protein (Fragment). [Source:Uniprot/SPTREMBL;Acc:Q5ZHP0]	-0.92	0.02
Gallus gallus serine incorporator 3 (SERINC3), mRNA	419196	SERINC3	serine incorporator 3	ENSGALG00000004220	NP_001006291.1	Hypothetical protein. [Source:Uniprot/SPTREMBL;Acc:Q5ZJ52]	-0.92	0.03
PREDICTED: Gallus gallus similar to metaxin 2, transcript variant 1 (LOC424138), mRNA	424138	MTX2	metaxin 2	ENSGALG00000009264	MTX2		-0.92	0.03
Gallus gallus finished cDNA, clone ChEST59i18	422066	MRPL19	mitochondrial ribosomal protein L19	ENSGALG00000016731	MRPL19		-0.92	0.04
	NA			ENSGALG00000000215	DCP2		-0.91	0.01
PREDICTED: Gallus gallus hypothetical LOC418742 (LOC418742), mRNA	418742	GRTP1	growth hormone regulated TBC protein 1	ENSGALG00000016828	GRTP1		-0.91	0.01
Gallus gallus finished cDNA, clone ChEST402p8	NA						-0.91	0.01
PREDICTED: Gallus gallus similar to X-prolyl aminopeptidase (aminopeptidase P) 1, soluble (LOC423886), mRNA	423886	XPNPEP1	X-prolyl aminopeptidase (aminopeptidase P) 1, soluble	ENSGALG00000008523	XPNPEP1		-0.91	0.01
PREDICTED: Gallus gallus DPH4 homolog (JJJ3, S. cerevisiae) (DPH4), mRNA	421603	DPH4	DPH4, JJJ3 homolog (S. cerevisiae)	ENSGALG00000012130	DPH4		-0.91	0.01
PREDICTED: Gallus gallus similar to secreted Xwnt8 inhibitor sizzled (LOC417741), mRNA	417741	LOC417741	similar to secreted Xwnt8 inhibitor sizzled	ENSGALG00000008635			-0.91	0.02
Gallus gallus mRNA for hypothetical protein, clone 2h20	423569	KLHDC2	kelch domain containing 2	ENSGALG00000012244	NP_001012608.1	Hypothetical protein. [Source:Uniprot/SPTREMBL;Acc:Q5F474]	-0.91	0.02
Gallus gallus finished cDNA, clone ChEST904n24	419435	RERE	arginine-glutamic acid dipeptide (RE) repeats				-0.91	0.02
Gallus gallus finished cDNA, clone ChEST849g13	421433	LOC421433	similar to C6orf129 protein	ENSGALG00000010151	C6orf129		-0.91	0.02
PREDICTED: Gallus gallus similar to CDNA sequence AK122525 (LOC421778), mRNA	421778	LOC421778	similar to CDNA sequence AK122525	ENSGALG00000015314	KIAA1553		-0.91	0.02
Gallus gallus finished cDNA, clone ChEST153m13	421040	TNFSF5IP1	tumor necrosis factor superfamily, member 5-induced protein 1				-0.91	0.02
	NA			ENSGALG00000005549	CUEDC1		-0.91	0.02
Gallus gallus mitochondrial ribosomal protein S26 (MRPS26), mRNA	426561	MRPS26	mitochondrial ribosomal protein S26	ENSGALG00000014118	Q2ACD1_CHICK	Mitochondrial ribosomal protein S26. [Source:Uniprot/SPTREMBL;Acc:Q2ACD1]	-0.91	0.03
Gallus gallus mRNA for hypothetical protein, clone 4m4	417382	GPS1	G protein pathway suppressor 1	ENSGALG00000002827	NP_001006206.1	Hypothetical protein. [Source:Uniprot/SPTREMBL;Acc:Q5ZLU7]	-0.91	0.04
Gallus gallus mRNA for hypothetical protein, clone 18l12	416504	COPS3	COP9 constitutive photomorphogenic homolog subunit 3 (Arabidopsis)	ENSGALG00000004834	NP_001006163.1	Hypothetical protein. [Source:Uniprot/SPTREMBL;Acc:Q5ZJF1]	-0.9	0.01
PREDICTED: Gallus gallus hypothetical LOC416538 (LOC416538), mRNA	416538	FAHD1	fumarylacetoacetate hydrolase domain containing 1	ENSGALG00000024041	FAHD1		-0.9	0.01
	NA						-0.9	0.01
Gallus gallus signal sequence receptor, alpha (translocon-associated protein alpha) (SSR1), mRNA	420871	SSR1	signal sequence receptor, alpha (translocon-associated protein alpha)	ENSGALG00000012798	NP_001006375.1	signal sequence receptor, alpha (translocon-associated protein alpha) [Source:RefSeq_peptide;Acc:NP_001006375]	-0.9	0.01
Gallus gallus finished cDNA, clone ChEST768b7	424587	RCJMB04_34b5	eukaryotic translation initiation factor 2B, subunit 3 gamma, 58kDa	ENSGALG00000010140	NP_001026451.1	Hypothetical protein. [Source:Uniprot/SPTREMBL;Acc:Q5ZHR5]	-0.9	0.01
Chicken mRNA for smooth muscle myosin light chain (MLC2)	396215	MYL9	myosin, light chain 9, regulatory	ENSGALG00000001050	MLRM_CHICK	Myosin regulatory light chain 2, smooth muscle major isoform (G1) (DTNB) (MLC-2) (Isoform L20-A). [Source:Uniprot/SWISSPROT;Acc:P02612]	-0.9	0.02
Gallus gallus finished cDNA, clone ChEST753b6	416122	RPL32	ribosomal protein L32	ENSGALG00000020747	NP_990024.1	5-methylcytosine G/T mismatch-specific DNA glycosylase [Source:RefSeq_peptide;Acc:NP_990024]	-0.9	0.02
Gallus gallus finished cDNA, clone ChEST802i13	NA						-0.9	0.02
Gallus gallus villin 2 (ezrin) (VIL2), mRNA	395701	VIL2	villin 2 (ezrin)	ENSGALG00000013742	NP_990216.1	Ezrin. [Source:Uniprot/SPTREMBL;Acc:Q9YGW6]	-0.9	0.02
Gallus gallus mRNA for hypothetical protein, clone 8g18	424492	GCLM	glutamate-cysteine ligase, modifier subunit	ENSGALG00000005782	NP_001007954.1	Hypothetical protein. [Source:Uniprot/SPTREMBL;Acc:Q5ZL03]	-0.9	0.03
PREDICTED: Gallus gallus similar to histamine H3 receptor H3S (LOC428147), mRNA	428147	HRH3	histamine receptor H3	ENSGALG00000005170	HRH3		-0.9	0.03
PREDICTED: Gallus gallus hypothetical LOC419708 (LOC419708), mRNA	419708	PUS3	pseudouridylate synthase 3	ENSGALG00000024325	HYLS1		-0.9	0.03
PREDICTED: Gallus gallus mitochondrial ribosomal protein S25 (MRPS25), mRNA	416129	MRPS25	mitochondrial ribosomal protein S25	ENSGALG00000008506	MRPS25		-0.9	0.03
Gallus gallus finished cDNA, clone ChEST274h24	419841	LOC419841	similar to RIKEN cDNA 2700049P18	ENSGALG00000000791			-0.9	0.03
Gallus gallus mRNA for hypothetical protein, clone 16d10	421933	TAF1B	TATA box binding protein (TBP)-associated factor, RNA polymerase I, B, 63kDa	ENSGALG00000016437	NP_001006416.1	Hypothetical protein. [Source:Uniprot/SPTREMBL;Acc:Q5ZJR9]	-0.9	0.05
PREDICTED: Gallus gallus similar to Zinc finger, CSL-type containing 2 (LOC420643), mRNA	420643	DPH3	DPH3, KTI11 homolog (S. cerevisiae)				-0.89	0.01
PREDICTED: Gallus gallus arginine/serine-rich coiled-coil 1 (RSRC1), mRNA	425020	RSRC1	arginine/serine-rich coiled-coil 1	ENSGALG00000009669	RSRC1	Arginine/serine-rich coiled coil protein 1. [Source:Uniprot/SWISSPROT;Acc:Q96IZ7] [from human gene ENSG00000174891]	-0.89	0.01
PREDICTED: Gallus gallus hypothetical LOC419571 (LOC419571), mRNA	419571	AOF2	amine oxidase (flavin containing) domain 2				-0.89	0.01
Gallus gallus finished cDNA, clone ChEST358f2	427299	FNTA	farnesyltransferase, CAAX box, alpha	ENSGALG00000015397	FNTA		-0.89	0.01
G.gallus mRNA for RAB2	396153	RAB2A	RAB2A, member RAS oncogene family	ENSGALG00000015450	RAB2A_CHICK	RAB2, member RAS oncogene family [Source:RefSeq_peptide;Acc:NP_990559]	-0.89	0.01
Gallus gallus finished cDNA, clone ChEST285e11	421746	NT5DC1	5'-nucleotidase domain containing 1	ENSGALG00000014964	NT5DC1		-0.89	0.01
PREDICTED: Gallus gallus similar to Beta-hexosaminidase beta chain precursor (N-acetyl-beta-glucosaminidase) (Beta-N-acetylhexosaminidase) (Hexosaminidase B) (Cervical cancer proto-oncogene 7) (HCC-7) (LOC427204), mRNA	427204	HEXB	hexosaminidase B (beta polypeptide)	ENSGALG00000014933	HEXB	Beta-hexosaminidase beta chain precursor (EC 3.2.1.52) (N-acetyl-beta- glucosaminidase) (Beta-N-acetylhexosaminidase) (Hexosaminidase B) (Cervical cancer proto-oncogene 7) (HCC-7) [Contains: Beta- hexosaminidase beta-B chain; Beta-hexosaminidase beta-A ch [Source:Uniprot/SWISSPROT;Acc:P07686] [from human gene ENSG00000049860]	-0.89	0.01
Gallus gallus finished cDNA, clone ChEST360i19	NA						-0.89	0.01
Gallus gallus finished cDNA, clone ChEST488e4	419699	DPAGT1	dolichyl-phosphate (UDP-N-acetylglucosamine) N-acetylglucosaminephosphotransferase 1 (GlcNAc-1-P transferase)	ENSGALG00000000285	DPAGT1	UDP-N-acetylglucosamine--dolichyl-phosphate N- acetylglucosaminephosphotransferase (EC 2.7.8.15) (GPT) (G1PT) (N- acetylglucosamine-1-phosphate transferase) (GlcNAc-1-P transferase). [Source:Uniprot/SWISSPROT;Acc:Q9H3H5] [from human gene ENSG00000172269]	-0.89	0.02
PREDICTED: Gallus gallus similar to Septin 11 (LOC422635), mRNA	422635	2007-09-11	septin 11	ENSGALG00000011476	2007-09-11		-0.89	0.02
Gallus gallus finished cDNA, clone ChEST507b21	420715	EIF1B	eukaryotic translation initiation factor 1B	ENSGALG00000011941	EIF1B		-0.89	0.02
Gallus gallus finished cDNA, clone ChEST796m6	424603	GPBP1L1	GC-rich promoter binding protein 1-like 1	ENSGALG00000010276	GPBP1L1		-0.89	0.02
Gallus gallus finished cDNA, clone ChEST405g23	NA						-0.89	0.02
Gallus gallus mRNA for hypothetical protein, clone 12g8	424599	AKR1A1	aldo-keto reductase family 1, member A1 (aldehyde reductase)	ENSGALG00000010244	NP_001006539.1	Hypothetical protein. [Source:Uniprot/SPTREMBL;Acc:Q5ZK84]	-0.89	0.02
Gallus gallus finished cDNA, clone ChEST735g14	NA						-0.89	0.03
PREDICTED: Gallus gallus milk fat globule-EGF factor 8 protein (MFGE8), mRNA	415494	MFGE8	milk fat globule-EGF factor 8 protein	ENSGALG00000006702	MFGE8		-0.89	0.03
Gallus gallus CLE7 protein (CLE7), mRNA	396326	CLE7	CLE7 protein	ENSGALG00000012379	NP_990700.1	CLE7 protein [Source:RefSeq_peptide;Acc:NP_990700]	-0.89	0.03
Gallus gallus finished cDNA, clone ChEST959g19	418391	TFG	TRK-fused gene	ENSGALG00000015299	TFG		-0.89	0.04
PREDICTED: Gallus gallus similar to p167 (LOC423927), mRNA	423927	EIF3A	eukaryotic translation initiation factor 3, subunit A	ENSGALG00000009328		Eukaryotic translation initiation factor 3 subunit 10 (eIF-3 theta) (eIF3 p167) (eIF3 p180) (eIF3 p185) (eIF3a). [Source:Uniprot/SWISSPROT;Acc:Q14152] [from human gene ENSG00000107581]	-0.89	0.04
Gallus gallus finished cDNA, clone ChEST832d23	NA						-0.88	0.01
Gallus gallus histone 1, H1c (HIST1H1C), mRNA	427892	HIST1H1C	histone 1, H1c	ENSGALG00000011759	H11L_CHICK	Histone H1.11L. [Source:Uniprot/SWISSPROT;Acc:P08287]	-0.88	0.01
Gallus gallus finished cDNA, clone ChEST517j16	418381	LOC418381	similar to RIKEN cDNA 2610528E23	ENSGALG00000015267	C3orf26		-0.88	0.01
Gallus gallus finished cDNA, clone ChEST72k5	417813	LRIG3	leucine-rich repeats and immunoglobulin-like domains 3	ENSGALG00000009755			-0.88	0.01
PREDICTED: Gallus gallus hypothetical LOC421568 (LOC421568), mRNA	421568	FGFR1OP	FGFR1 oncogene partner	ENSGALG00000011423	CCR6		-0.88	0.01
PREDICTED: Gallus gallus UDP-GlcNAc:betaGal beta-1,3-N-acetylglucosaminyltransferase 7 (B3GNT7), mRNA	424930	B3GNT7	UDP-GlcNAc:betaGal beta-1,3-N-acetylglucosaminyltransferase 7				-0.88	0.01
Gallus gallus nuclear cap binding protein subunit 1, 80kDa (NCBP1), mRNA	427379	RCJMB04_14d7	nuclear cap binding protein subunit 1, 80kDa	ENSGALG00000002087	NCBP1_CHICK	Nuclear cap-binding protein subunit 1. [Source:Uniprot/SWISSPROT;Acc:Q5ZJZ6]	-0.88	0.01
PREDICTED: Gallus gallus TruB pseudouridine (psi) synthase homolog 1 (E. coli) (TRUB1), mRNA	423914	TRUB1	TruB pseudouridine (psi) synthase homolog 1 (E. coli)	ENSGALG00000009091	TRUB1		-0.88	0.02
Gallus gallus finished cDNA, clone ChEST771n20	NA						-0.88	0.02
PREDICTED: Gallus gallus Impact homolog (mouse) (IMPACT), mRNA	421080	IMPACT	Impact homolog (mouse)	ENSGALG00000015093	IMPACT		-0.88	0.02
Gallus gallus finished cDNA, clone ChEST912f5	NA						-0.88	0.02
PREDICTED: Gallus gallus hypothetical protein LOC771264 (LOC771264), partial mRNA	771264	LOC771264	hypothetical protein LOC771264				-0.88	0.02
PREDICTED: Gallus gallus similar to 5A11/Basigin-2 (LOC770363), mRNA	770363	LOC770363	similar to 5A11/Basigin-2	ENSGALG00000001328	BSG	Basigin precursor (CD147 antigen) (Leukocyte activation antigen M6) (Collagenase stimulatory factor) (Extracellular matrix metalloproteinase inducer) (EMMPRIN) (5F7) (Tumor cell-derived collagenase stimulatory factor) (TCSF) (OK blood group antigen). [Source:Uniprot/SWISSPROT;Acc:P35613] [from human gene ENSG00000172270]	-0.88	0.02
PREDICTED: Gallus gallus hypothetical protein LOC769203 (LOC769203), mRNA	769203	PYCR2	pyrroline-5-carboxylate reductase family, member 2	ENSGALG00000007300			-0.88	0.02
PREDICTED: Gallus gallus similar to transducin-like enhancer 3 (LOC415568), mRNA	415568	LOC415568	similar to transducin-like enhancer 3				-0.88	0.02
Gallus gallus finished cDNA, clone ChEST68a11	420115	HOMER3	homer homolog 3 (Drosophila)	ENSGALG00000003074	HOMER3		-0.88	0.02
Gallus gallus laminin beta 2-like chain mRNA, complete cds	373980	LAMB2	laminin, beta 2 (laminin S)	ENSGALG00000006802	NP_989497.1	laminin, beta 2 (laminin S) [Source:RefSeq_peptide;Acc:NP_989497]	-0.88	0.02
Gallus gallus finished cDNA, clone ChEST97n24	415858	GAS8	growth arrest-specific 8	ENSGALG00000000540	GAS8		-0.88	0.02
PREDICTED: Gallus gallus similar to Zinc finger protein 51 (LOC422051), mRNA	422051	LOC422051	similar to Zinc finger protein 51	ENSGALG00000016700			-0.88	0.03
	NA						-0.88	0.03
Gallus gallus finished cDNA, clone ChEST69d7	422668	CETN2	centrin, EF-hand protein, 2				-0.87	0.01
Gallus gallus basic leucine zipper and W2 domains 1 (BZW1), mRNA	424073	BZW1	basic leucine zipper and W2 domains 1	ENSGALG00000008220	BZW1_CHICK	basic leucine zipper and W2 domains 1 [Source:RefSeq_peptide;Acc:NP_001006516]	-0.87	0.01
Gallus gallus mRNA for hypothetical protein, clone 1h15	429406	RCJMB04_1h15	armadillo repeat containing 1	ENSGALG00000000062	ARMC1_CHICK	Armadillo repeat-containing protein 1. [Source:Uniprot/SWISSPROT;Acc:Q5ZMQ0]	-0.87	0.01
Gallus gallus phosphoglucomutase 1 mRNA, complete cds	424691	PGM1	phosphoglucomutase 1	ENSGALG00000011016	NP_001033782.1	Phosphoglucomutase 1. [Source:Uniprot/SPTREMBL;Acc:Q2UZR2]	-0.87	0.01
Gallus gallus finished cDNA, clone ChEST269d13	424579	PRNPIP	prion protein interacting protein	ENSGALG00000010106	PRNPIP		-0.87	0.01
PREDICTED: Gallus gallus hypothetical LOC416017 (LOC416017), mRNA	416017	RPN1	ribophorin I	ENSGALG00000005907	RPN1		-0.87	0.01
PREDICTED: Gallus gallus similar to NADH dehydrogenase (LOC772150), mRNA	772150	NDUFA1	NADH dehydrogenase (ubiquinone) 1 alpha subcomplex, 1, 7.5kDa	ENSGALG00000008613	NDUFA1		-0.87	0.01
Gallus gallus finished cDNA, clone ChEST355h22	NA						-0.87	0.01
Gallus gallus A2 isoform of vacuolar H+-ATPase subunit A mRNA, complete cds	395821	ATP6V1A	ATPase, H+ transporting, lysosomal 70kDa, V1 subunit A	ENSGALG00000014800	VATA_CHICK	A2 isoform of vacuolar H+-ATPase subunit A [Source:RefSeq_peptide;Acc:NP_990305]	-0.87	0.01
Gallus gallus finished cDNA, clone ChEST124m6	420259	ATP6V1C1	ATPase, H+ transporting, lysosomal 42kDa, V1 subunit C1	ENSGALG00000016066			-0.87	0.02
PREDICTED: Gallus gallus myosin, light chain 2, regulatory, cardiac, slow (MYL2), mRNA	416874	MYL2	myosin, light chain 2, regulatory, cardiac, slow	ENSGALG00000004582	MLRA_CHICK	Myosin regulatory light chain 2A, cardiac muscle isoform (G2) (MLC- 2A). [Source:Uniprot/SWISSPROT;Acc:P02610]	-0.87	0.02
Gallus gallus finished cDNA, clone ChEST363p20	415895	NT5DC2	5'-nucleotidase domain containing 2	ENSGALG00000001567	NT5DC2		-0.87	0.02
PREDICTED: Gallus gallus hypothetical LOC424771 (LOC424771), mRNA	424771	LOC424771	hypothetical LOC424771	ENSGALG00000002347	C3orf58		-0.87	0.02
PREDICTED: Gallus gallus similar to mitochondrial ribosomal protein S21 (LOC426666), mRNA	426666	MRPS21	mitochondrial ribosomal protein S21	ENSGALG00000000456			-0.87	0.02
PREDICTED: Gallus gallus similar to nucleolar protein with MIF4G domain 1 (LOC420446), mRNA	420446	NOM1	nucleolar protein with MIF4G domain 1	ENSGALG00000006437	NOM1		-0.87	0.03
Gallus gallus finished cDNA, clone ChEST971a4	NA						-0.87	0.03
PREDICTED: Gallus gallus similar to WD repeat domain 51A (LOC415889), mRNA	415889	WDR51A	WD repeat domain 51A	ENSGALG00000002574			-0.87	0.03
Gallus gallus S-phase kinase-associated protein 1A (p19A) (SKP1A), mRNA	416319	SKP1A	S-phase kinase-associated protein 1A (p19A)	ENSGALG00000006474	SKP1_CHICK	Hypothetical protein. [Source:Uniprot/SPTREMBL;Acc:Q5ZKF5]	-0.87	0.03
Gallus gallus finished cDNA, clone ChEST743d20	421897	TMEM14A	transmembrane protein 14A				-0.87	0.03
Gallus gallus finished cDNA, clone ChEST206p1	426488	NDUFV2	NADH dehydrogenase (ubiquinone) flavoprotein 2, 24kDa	ENSGALG00000014310			-0.87	0.04
Gallus gallus mRNA for glycosyltransferase (AER61 gene)	426961	AER61	glycosyltransferase	ENSGALG00000013406	NP_001026580.1	Glycosyltransferase. [Source:Uniprot/SPTREMBL;Acc:Q5NDL3]	-0.87	0.04
Gallus gallus zinc finger and BTB domain containing 2 (ZBTB2), mRNA	421635	RCJMB04_22k16	zinc finger and BTB domain containing 2	ENSGALG00000012966	NP_001026241.1	Hypothetical protein. [Source:Uniprot/SPTREMBL;Acc:Q5ZIY9]	-0.86	0.01
Gallus gallus mRNA for hypothetical protein, clone 25h3	422153	RCJMB04_25h3	PDZ domain containing 11	ENSGALG00000004198	PDZ11_CHICK	PDZ domain-containing protein 11. [Source:Uniprot/SWISSPROT;Acc:Q5ZIK2]	-0.86	0.02
Gallus gallus mRNA for hypothetical protein, clone 26g24	423287	RCJMB04_26g24	similar to hypothetical protein FLJ22557	ENSGALG00000009633	NP_001026369.1	Hypothetical protein. [Source:Uniprot/SPTREMBL;Acc:Q5ZIG6]	-0.86	0.02
PREDICTED: Gallus gallus similar to candidate tumor suppressor protein DICE1 (LOC418876), mRNA	418876	INTS6	integrator complex subunit 6	ENSGALG00000017018	INTS6		-0.86	0.02
Gallus gallus finished cDNA, clone ChEST644a15	416138	CXXC5	CXXC finger 5	ENSGALG00000000884	CXXC5		-0.86	0.02
Gallus gallus finished cDNA, clone ChEST376m15	423443	VRK1	vaccinia related kinase 1	ENSGALG00000011116	NP_001006485.1	Hypothetical protein. [Source:Uniprot/SPTREMBL;Acc:Q5ZMB6]	-0.86	0.02
Gallus gallus chemokine receptor CXCR4 (CXCR4) mRNA, complete cds	395324	CXCR4	chemokine (C-X-C motif) receptor 4	ENSGALG00000012357	NP_989948.1	chemokine receptor CXCR4 [Source:RefSeq_peptide;Acc:NP_989948]	-0.86	0.02
Gallus gallus finished cDNA, clone ChEST281a12	416416	RCJMB04_6h9	ribosomal L1 domain containing 1	ENSGALG00000002873	RSL1D1	Ribosomal L1 domain-containing protein 1 (Cellular senescence- inhibited gene protein) (PBK1 protein) (CATX-11). [Source:Uniprot/SWISSPROT;Acc:O76021] [from human gene ENSG00000171490]	-0.86	0.02
PREDICTED: Gallus gallus similar to P53 and DNA damage regulated 1 (LOC771852), mRNA	771852	PDRG1	p53 and DNA damage regulated 1	ENSGALG00000006464	PDRG1		-0.86	0.02
	NA						-0.86	0.02
Gallus gallus transmembrane channel-like 6 (Tmc6) mRNA, partial cds	422089	TMC6	transmembrane channel-like 6	ENSGALG00000007194	TMC6		-0.86	0.02
Gallus gallus mRNA for SGLT-1 protein, partial	395496	SLC5A1	solute carrier family 5 (sodium/glucose cotransporter), member 1	ENSGALG00000006728	Q9I8D9_CHICK	SGLT-1 (Fragment). [Source:Uniprot/SPTREMBL;Acc:Q9I8D9]	-0.86	0.02
PREDICTED: Gallus gallus similar to protein kinase C-theta (LOC776459), partial mRNA	776459	LOC776459	similar to protein kinase C-theta				-0.86	0.03
Gallus gallus mRNA for hypothetical protein, clone 30l19	422931	RCJMB04_30l19	ribose 5-phosphate isomerase A (ribose 5-phosphate epimerase)	ENSGALG00000015960	NP_001026341.1	Hypothetical protein. [Source:Uniprot/SPTREMBL;Acc:Q5ZI35]	-0.86	0.03
Gallus gallus finished cDNA, clone ChEST84b12	425709	ILF2	interleukin enhancer binding factor 2, 45kDa				-0.86	0.04
Gallus gallus mRNA for hypothetical protein, clone 15h2	427376	RCJMB04_15h2	DnaJ (Hsp40) homolog, subfamily A, member 1	ENSGALG00000023066	NP_001012963.1	Hypothetical protein. [Source:Uniprot/SPTREMBL;Acc:Q5ZJV3]	-0.86	0.04
Gallus gallus mRNA for hypothetical protein, clone 4f12	768853	RCJMB04_4f12	cyclic AMP phosphoprotein, 19 kD	ENSGALG00000017370	ARP19_CHICK	cAMP-regulated phosphoprotein 19 (ARPP-19). [Source:Uniprot/SWISSPROT;Acc:Q5ZLY8]	-0.86	0.04
Gallus gallus finished cDNA, clone ChEST770b24	428332	RCJMB04_1f20	sirtuin (silent mating type information regulation 2 homolog) 6 (S. cerevisiae)	ENSGALG00000001245	NP_001034409.1	Hypothetical protein. [Source:Uniprot/SPTREMBL;Acc:Q5ZMR8]	-0.86	0.04
Gallus gallus finished cDNA, clone ChEST838e14	415995	SELK	selenoprotein K	ENSGALG00000005391	NP_001020612.1		-0.86	0.05
Gallus gallus finished cDNA, clone ChEST85o7	422675	MAD2L1	MAD2 mitotic arrest deficient-like 1 (yeast)	ENSGALG00000011967		Mitotic spindle assembly checkpoint protein MAD2A (MAD2-like 1) (HsMAD2). [Source:Uniprot/SWISSPROT;Acc:Q13257] [from human gene ENSG00000164109]	-0.86	0.05
Gallus gallus finished cDNA, clone ChEST165i21	427328	CCNH	cyclin H	ENSGALG00000015641	CCNH		-0.85	0.01
PREDICTED: Gallus gallus hypothetical protein LOC771901 (LOC771901), mRNA	771901	UCK1	uridine-cytidine kinase 1	ENSGALG00000003732	UCK1		-0.85	0.01
Gallus gallus finished cDNA, clone ChEST880b2	NA			ENSGALG00000014168	NOL6		-0.85	0.01
PREDICTED: Gallus gallus insulin-like growth factor binding protein 5 (IGFBP5), mRNA	424220	IGFBP5	insulin-like growth factor binding protein 5	ENSGALG00000011468	Q60FB2_CHICK	Insulin-like growth factor binding protein 5 (Fragment). [Source:Uniprot/SPTREMBL;Acc:Q60FB2]	-0.85	0.01
PREDICTED: Gallus gallus similar to nucleoplasmin-3 (LOC770430), mRNA	770430	NPM3	nucleophosmin/nucleoplasmin, 3	ENSGALG00000007704	NPM3		-0.85	0.02
PREDICTED: Gallus gallus similar to Elongation of very long chain fatty acids (FEN1/Elo2, SUR4/Elo3, yeast)-like 2 (LOC428646), mRNA	428646	ELOVL5	ELOVL family member 5, elongation of long chain fatty acids (FEN1/Elo2, SUR4/Elo3-like, yeast)				-0.85	0.02
PREDICTED: Gallus gallus similar to TESK1 (LOC429878), mRNA	429878	LOC429878	similar to TESK1				-0.85	0.02
	NA						-0.85	0.02
PREDICTED: Gallus gallus similar to SEC23A (S. cerevisiae) (LOC423335), mRNA	423335	SEC23A	Sec23 homolog A (S. cerevisiae)	ENSGALG00000010150	SEC23A		-0.85	0.02
Gallus gallus finished cDNA, clone ChEST21e10	421462	TTC27	tetratricopeptide repeat domain 27	ENSGALG00000010538	NP_001012585.1	Hypothetical protein. [Source:Uniprot/SPTREMBL;Acc:Q5F3K0]	-0.85	0.02
PREDICTED: Gallus gallus similar to putative chromatin structure regulator (LOC425418), mRNA	425418	SUPT6H	suppressor of Ty 6 homolog (S. cerevisiae)	ENSGALG00000000146	SUPT6H		-0.85	0.02
Gallus gallus choline/ethanolamine phosphotransferase 1 (CEPT1), mRNA	421152	CEPT1	choline/ethanolamine phosphotransferase 1	ENSGALG00000000142	CEPT1_CHICK	Hypothetical protein. [Source:Uniprot/SPTREMBL;Acc:Q5ZKD1]	-0.85	0.02
Gallus gallus SRY-related protein 4 (Sox4) mRNA, complete cds	395143	SOX4	SRY (sex determining region Y)-box 4				-0.85	0.02
Gallus gallus cellular nucleic acid binding protein mRNA, complete cds	395731	CNBP	CCHC-type zinc finger, nucleic acid binding protein	ENSGALG00000005001	CNBP_CHICK	Cellular nucleic acid-binding protein (CNBP) (Zinc finger protein 9). [Source:Uniprot/SWISSPROT;Acc:O42395]	-0.85	0.02
Gallus gallus mRNA for hypothetical protein, clone 15k16	423213	RCJMB04_15k16	nucleolar and spindle associated protein 1	ENSGALG00000008584	NP_001026364.1	Hypothetical protein. [Source:Uniprot/SPTREMBL;Acc:Q5ZJU5]	-0.85	0.03
PREDICTED: Gallus gallus hypothetical LOC427139 (LOC427139), mRNA	427139	LOC427139	hypothetical LOC427139	ENSGALG00000014712	NP_775785.1		-0.85	0.04
PREDICTED: Gallus gallus similar to myeloid ecotropic viral integration site-1b (LOC769821), mRNA	769821	LOC769821	similar to myeloid ecotropic viral integration site-1b	ENSGALG00000008774	MEIS1		-0.85	0.04
Gallus gallus SEC22 vesicle trafficking protein homolog A (S. cerevisiae) (SEC22A), mRNA	424250	SEC22A	SEC22 vesicle trafficking protein homolog A (S. cerevisiae)	ENSGALG00000011697	NP_001006526.1	Hypothetical protein. [Source:Uniprot/SPTREMBL;Acc:Q5ZIC5]	-0.85	0.04
Gallus gallus finished cDNA, clone ChEST638d8	NA						-0.84	0.01
Gallus gallus Nedd4 binding protein 3 (N4BP3), mRNA	431542	RCJMB04_4o21	Nedd4 binding protein 3	ENSGALG00000017528	N4BP3_HUMAN		-0.84	0.02
PREDICTED: Gallus gallus similar to Apoptosis-inducing, TAF9-like domain 1 (LOC771417), mRNA	771417	LOC771417	similar to Apoptosis-inducing, TAF9-like domain 1				-0.84	0.02
Gallus gallus finished cDNA, clone ChEST52l5	417679	MED31	mediator complex subunit 31	ENSGALG00000006005	MED31		-0.84	0.02
PREDICTED: Gallus gallus centrosomal protein 27kDa (CEP27), mRNA	423237	CEP27	centrosomal protein 27kDa	ENSGALG00000009111	CEP27		-0.84	0.02
PREDICTED: Gallus gallus similar to serine hydroxymethyltransferase 1 (soluble) (LOC416520), mRNA	416520	SHMT1	serine hydroxymethyltransferase 1 (soluble)	ENSGALG00000005046	SHMT1		-0.84	0.02
Gallus gallus finished cDNA, clone ChEST269f18	426694	CKAP2L	cytoskeleton associated protein 2-like				-0.84	0.02
Gallus gallus mRNA for hypothetical protein, clone 17g3	428806	RCJMB04_17g3	chaperonin containing TCP1, subunit 7 (eta)	ENSGALG00000016088	CCT7	T-complex protein 1, eta subunit (TCP-1-eta) (CCT-eta) (HIV-1 Nef interacting protein). [Source:Uniprot/SWISSPROT;Acc:Q99832] [from human gene ENSG00000135624]	-0.84	0.02
PREDICTED: Gallus gallus hypothetical protein LOC769022 (LOC769022), mRNA	769022	LOC769022	hypothetical protein LOC769022				-0.84	0.02
Gallus gallus mRNA for hypothetical protein, clone 5o22	420188	RCJMB04_5o22	similar to hypothetical protein FLJ20533	ENSGALG00000015647	NP_001012866.1	hypothetical protein LOC420188 [Source:RefSeq_peptide;Acc:NP_001012866]	-0.84	0.02
Gallus gallus mRNA for centromere protein H, complete cds	395316	CENPH	centromere protein H	ENSGALG00000014788	CENPH_CHICK	Centromere protein H (CENP-H). [Source:Uniprot/SWISSPROT;Acc:Q90ZF9]	-0.84	0.02
Gallus gallus finished cDNA, clone ChEST649a4	NA			ENSGALG00000015751			-0.84	0.02
PREDICTED: Gallus gallus similar to cAMP-dependent protein kinase, regulatory subunit beta 2 (LOC769420), mRNA	769420	PRKAR2B	protein kinase, cAMP-dependent, regulatory, type II, beta	ENSGALG00000008060	PRKAR2B		-0.84	0.02
Gallus gallus type IIb sodium phosphate cotransporter mRNA, complete cds	395131	SLC34A2	solute carrier family 34 (sodium phosphate), member 2	ENSGALG00000014372	NP_989805.1	type IIb sodium phosphate cotransporter [Source:RefSeq_peptide;Acc:NP_989805]	-0.84	0.02
Gallus gallus beta B3-crystallin mRNA, complete cds	396108	CRYBB3	crystallin, beta B3	ENSGALG00000005515	CRBB3_CHICK	Beta crystallin B3 (Beta-B3-crystallin). [Source:Uniprot/SWISSPROT;Acc:P55165]	-0.84	0.03
PREDICTED: Gallus gallus similar to BRF1 homolog, subunit of RNA polymerase III transcription initiation factor IIIB (S. cerevisiae) (LOC423503), mRNA	423503	BRF1	BRF1 homolog, subunit of RNA polymerase III transcription initiation factor IIIB (S. cerevisiae)	ENSGALG00000011705	BRF1		-0.84	0.03
Gallus gallus finished cDNA, clone ChEST672b6	NA						-0.84	0.04
Gallus gallus finished cDNA, clone ChEST232h11	418948	LOC418948	similar to chromosome 13 open reading frame 3	ENSGALG00000017128	C13orf3		-0.83	0.01
Gallus gallus finished cDNA, clone ChEST357p9	NA						-0.83	0.01
Gallus gallus finished cDNA, clone ChEST322a7	NA						-0.83	0.01
Chicken slow muscle troponin C (smTnC) mRNA, complete cds	396032	TNNC1	troponin C type 1 (slow)	ENSGALG00000001459	TNNC1_CHICK	Troponin C, slow skeletal and cardiac muscles (TN-C). [Source:Uniprot/SWISSPROT;Acc:P09860]	-0.83	0.01
Gallus gallus domesticus class A basic helix-loop-helix transcription factor G12 mRNA, partial cds	395146	TCF3	transcription factor 3 (E2A immunoglobulin enhancer binding factors E12/E47)	ENSGALG00000001093	NP_989817.2	helix-loop-helix protein E12 [Source:RefSeq_peptide;Acc:NP_989817]	-0.83	0.01
Gallus gallus amyloid beta precursor protein binding protein 1 (APPBP1), mRNA	415792	APPBP1	amyloid beta precursor protein binding protein 1	ENSGALG00000005211	ULA1_CHICK	NEDD8-activating enzyme E1 regulatory subunit (Amyloid protein-binding protein 1) (APP-BP1). [Source:Uniprot/SWISSPROT;Acc:Q5ZIE6]	-0.83	0.02
PREDICTED: Gallus gallus similar to target of Jun 3 (LOC426664), mRNA	426664	MCRS1	microspherule protein 1				-0.83	0.02
PREDICTED: Gallus gallus similar to MGC80387 protein (LOC421165), mRNA	421165	RNPEP	arginyl aminopeptidase (aminopeptidase B)	ENSGALG00000000374	RNPEP		-0.83	0.02
Gallus gallus finished cDNA, clone ChEST361f14	422201	BRCC3	BRCA1/BRCA2-containing complex, subunit 3	ENSGALG00000005383	BRCC3		-0.83	0.02
Gallus gallus SERPINE1 mRNA binding protein 1 (SERBP1), mRNA	424706	RCJMB04_14f6	SERPINE1 mRNA binding protein 1	ENSGALG00000011229	NP_001026464.1	Hypothetical protein. [Source:Uniprot/SPTREMBL;Acc:Q5F3L2]	-0.83	0.02
PREDICTED: Gallus gallus aquarius homolog (mouse) (AQR), mRNA	423296	AQR	aquarius homolog (mouse)	ENSGALG00000009838	AQR		-0.83	0.02
	NA			ENSGALG00000018355	gga-mir-24	gga-mir-24 [Source:miRBase 9.0;Acc:MI0001275]	-0.83	0.02
PREDICTED: Gallus gallus thioredoxin reductase 3 (TXNRD3), mRNA	416031	TXNRD3	thioredoxin reductase 3				-0.83	0.02
Gallus gallus mRNA for hypothetical protein, clone 3h11	416168	RCJMB04_3h11	arginyl-tRNA synthetase	ENSGALG00000001850	SYRC_CHICK	Arginyl-tRNA synthetase, cytoplasmic (EC 6.1.1.19) (Arginine--tRNA ligase) (ArgRS). [Source:Uniprot/SWISSPROT;Acc:Q5ZM11]	-0.83	0.03
Gallus gallus finished cDNA, clone ChEST1034m11	NA						-0.83	0.03
PREDICTED: Gallus gallus hypothetical LOC418131 (LOC418131), mRNA	418131	YARS2	tyrosyl-tRNA synthetase 2, mitochondrial	ENSGALG00000012919	YARS2		-0.83	0.03
Gallus gallus finished cDNA, clone ChEST70i11	416704	RCJMB04_3e17	eukaryotic translation initiation factor 4A, isoform 3	ENSGALG00000008530	NP_001025820.1	Hypothetical protein. [Source:Uniprot/SPTREMBL;Acc:Q5ZM36]	-0.83	0.03
Gallus gallus mRNA for hypothetical protein, clone 3m3	417846	CCT2	chaperonin containing TCP1, subunit 2 (beta)	ENSGALG00000009975	NP_001012551.1	T-complex protein 1, beta subunit (TCP-1-beta) (CCT-beta). [Source:Uniprot/SWISSPROT;Acc:P78371] [from human gene ENSG00000166226]	-0.83	0.05
Gallus gallus RWD domain containing 1 (RWDD1), mRNA	421741	RCJMB04_23b3	RWD domain containing 1	ENSGALG00000014953	NP_001026246.1	similar to RWD domain containing protein 1 (CGI-24) (PTD013) [Source:RefSeq_peptide;Acc:NP_001026246]	-0.83	0.05
Gallus gallus deoxycytidine kinase (DCK), mRNA	422648	DCK	deoxycytidine kinase	ENSGALG00000011575	NP_001006451.1	deoxycytidine kinase [Source:RefSeq_peptide;Acc:NP_001006451]	-0.82	0.02
PREDICTED: Gallus gallus similar to Mitochondrial ribosomal protein S28 (LOC770322), mRNA	770322	MRPS28	mitochondrial ribosomal protein S28	ENSGALG00000015739	MRPS28		-0.82	0.02
PREDICTED: Gallus gallus hypothetical protein LOC770887 (LOC770887), mRNA	770887	CCDC72	coiled-coil domain containing 72	ENSGALG00000006463			-0.82	0.02
PREDICTED: Gallus gallus hypothetical protein LOC772371 (LOC772371), mRNA	772371	PDCL	phosducin-like	ENSGALG00000001275	PDCL		-0.82	0.02
Gallus gallus finished cDNA, clone ChEST161m15	423378	AHSA1	AHA1, activator of heat shock 90kDa protein ATPase homolog 1 (yeast)	ENSGALG00000010463	AHSA1		-0.82	0.02
Chicken cytochrome b5 mRNA, complete cds	414798	CYB5	cytochrome b-5	ENSGALG00000013708	CYB5_CHICK	Cytochrome b5. [Source:Uniprot/SWISSPROT;Acc:P00174]	-0.82	0.02
PREDICTED: Gallus gallus similar to hypothetical protein (LOC422667), mRNA	422667	BBS12	Bardet-Biedl syndrome 12	ENSGALG00000011837	BBS12		-0.82	0.02
Gallus gallus finished cDNA, clone ChEST151b15	396366	TPM1	tropomyosin 1 (alpha)	ENSGALG00000003521	TPM1_CHICK	tropomyosin 1 (alpha) [Source:RefSeq_peptide;Acc:NP_990732]	-0.82	0.02
PREDICTED: Gallus gallus argininosuccinate lyase (ASL), mRNA	417545	ASL	argininosuccinate lyase	ENSGALG00000002576	ARLY2_CHICK	Argininosuccinate lyase (EC 4.3.2.1) (Arginosuccinase) (ASAL) (Delta-2 crystallin) (Delta crystallin II). [Source:Uniprot/SWISSPROT;Acc:P05083]	-0.82	0.02
PREDICTED: Gallus gallus hypothetical LOC422693 (LOC422693), mRNA	422693	LOC422693	hypothetical LOC422693				-0.82	0.02
Gallus gallus mRNA for hypothetical protein, clone 17e23	428579	RCJMB04_17e23	adenylosuccinate synthase	ENSGALG00000010702	NP_001026692.1		-0.82	0.02
G.domesticus mRNA for axonin-1	419825	CNTN2	contactin 2 (axonal)	ENSGALG00000000653	CNTN2_CHICK	Contactin-2 precursor (Axonin-1). [Source:Uniprot/SWISSPROT;Acc:P28685]	-0.82	0.02
PREDICTED: Gallus gallus dynactin 4 (p62) (DCTN4), mRNA	416269	DCTN4	dynactin 4 (p62)	ENSGALG00000004534	DCTN4	Dynactin subunit 4 (Dynactin subunit p62). [Source:Uniprot/SWISSPROT;Acc:Q9UJW0] [from human gene ENSG00000132912]	-0.82	0.02
Gallus gallus glia maturation factor, beta (GMFB), mRNA	423560	RCJMB04_21j8	glia maturation factor, beta				-0.82	0.02
Gallus gallus secreted frizzled-related protein-2 (Sfrp-2) mRNA, complete cds	395546	SFRP2	secreted frizzled-related protein 2	ENSGALG00000009241	SFRP2_CHICK	Secreted frizzled-related protein 2 precursor (sFRP-2). [Source:Uniprot/SWISSPROT;Acc:Q9IA96]	-0.82	0.02
Gallus gallus heterogeneous nuclear ribonucleoprotein D-like (HNRPDL), mRNA	422601	RCJMB04_29l7	heterogeneous nuclear ribonucleoprotein D-like				-0.82	0.02
	NA						-0.82	0.02
Gallus gallus mRNA for hypothetical protein, clone 13c10	427347	RCJMB04_13c10	COBW domain containing 1	ENSGALG00000010147	NP_001026607.1	Hypothetical protein. [Source:Uniprot/SPTREMBL;Acc:Q5ZK54]	-0.82	0.02
Gallus gallus finished cDNA, clone ChEST1024k8	NA			ENSGALG00000012874	KIAA1147		-0.82	0.02
PREDICTED: Gallus gallus hypothetical LOC419474, transcript variant 1 (LOC419474), mRNA	419474	LOC419474	hypothetical LOC419474				-0.82	0.02
PREDICTED: Gallus gallus hypothetical LOC419583 (LOC419583), mRNA	419583	LOC419583	hypothetical LOC419583	ENSGALG00000000959	XR_026936.1		-0.82	0.03
PREDICTED: Gallus gallus GC-rich sequence DNA-binding factor candidate (C21orf66), mRNA	418499	C21orf66	GC-rich sequence DNA-binding factor candidate	ENSGALG00000015933	C21orf66		-0.82	0.03
Gallus gallus finished cDNA, clone ChEST594e5	425610	LOC425610	similar to PTD015 protein				-0.82	0.03
PREDICTED: Gallus gallus hypothetical LOC415630 (LOC415630), mRNA	415630	KIFC3	kinesin family member C3				-0.82	0.03
Gallus gallus mRNA for hypothetical protein, clone 10i5	417789	RCJMB04_10i5	glycosyltransferase 8 domain containing 3	ENSGALG00000009532	GL8D3_CHICK	Hypothetical protein. [Source:Uniprot/SPTREMBL;Acc:Q5ZKI6]	-0.82	0.03
PREDICTED: Gallus gallus similar to YLP motif-containing protein 1 (Nuclear protein ZAP3) (ZAP113) (LOC423356), mRNA	423356	LOC423356	similar to YLP motif-containing protein 1 (Nuclear protein ZAP3) (ZAP113)	ENSGALG00000010277	YLPM1		-0.82	0.03
PREDICTED: Gallus gallus similar to calmodulin binding protein (LOC771618), mRNA	771618	LOC771618	similar to calmodulin binding protein	ENSGALG00000009580			-0.82	0.03
Gallus gallus syntaxin 17 (STX17), mRNA	420995	RCJMB04_10i19	syntaxin 17	ENSGALG00000013462	NP_001026180.1	Hypothetical protein. [Source:Uniprot/SPTREMBL;Acc:Q5ZKI5]	-0.82	0.04
Gallus gallus 3'(2'), 5'-bisphosphate nucleotidase 1 (BPNT1), mRNA	421347	RCJMB04_1g3	3'(2'), 5'-bisphosphate nucleotidase 1	ENSGALG00000009576	NP_001012892.1	Hypothetical protein. [Source:Uniprot/SPTREMBL;Acc:Q5ZMR5]	-0.81	0.02
PREDICTED: Gallus gallus similar to EVX1 (LOC428434), mRNA	428434	EVX1	even-skipped homeobox 1	ENSGALG00000011077	EVX1		-0.81	0.02
PREDICTED: Gallus gallus hypothetical LOC426805 (LOC426805), mRNA	426805	POLR1E	polymerase (RNA) I polypeptide E, 53kDa	ENSGALG00000005395	POLR1E		-0.81	0.02
Gallus gallus mRNA for hypothetical protein, clone 29e8	417334	RCJMB04_29e8	tubulin folding cofactor D	ENSGALG00000001503	TBCD_CHICK	Tubulin-specific chaperone D (Tubulin-folding cofactor D) (Beta- tubulin cofactor D). [Source:Uniprot/SWISSPROT;Acc:Q5ZI87]	-0.81	0.02
PREDICTED: Gallus gallus similar to sphingosine kinase 1a (LOC427803), mRNA	427803	SPHK1	sphingosine kinase 1	ENSGALG00000023541	SPHK1		-0.81	0.02
PREDICTED: Gallus gallus t-complex 11 (mouse) like 1 (TCP11L1), mRNA	421594	TCP11L1	t-complex 11 (mouse)-like 1				-0.81	0.02
Gallus gallus finished cDNA, clone ChEST653g1	417397	RCJMB04_11o17	monocyte to macrophage differentiation-associated	ENSGALG00000003078	NP_001025875.1	Hypothetical protein. [Source:Uniprot/SPTREMBL;Acc:Q5ZKB4]	-0.81	0.02
Gallus gallus finished cDNA, clone ChEST82g2	422143	LOC422143	similar to RIKEN cDNA 2810405I11	ENSGALG00000004086	CHM1B_CHICK	Charged multivesicular body protein 1b (Chromatin-modifying protein 1b) (CHMP1b). [Source:Uniprot/SWISSPROT;Acc:Q5ZKX1]	-0.81	0.02
Gallus gallus finished cDNA, clone ChEST655j5	426796	SNCAIP	synuclein, alpha interacting protein (synphilin)	ENSGALG00000005330	SNCAIP	Synphilin-1 (Alpha-synuclein-interacting protein). [Source:Uniprot/SWISSPROT;Acc:Q9Y6H5] [from human gene ENSG00000064692]	-0.81	0.02
Gallus gallus finished cDNA, clone ChEST648p11	NA			ENSGALG00000023461			-0.81	0.02
Gallus gallus heat shock protein 90kDa beta (Grp94), member 1 (HSP90B1), mRNA	374163	HSP90B1	heat shock protein 90kDa beta (Grp94), member 1	ENSGALG00000012726	ENPL_CHICK	Endoplasmin precursor (Heat shock 108 kDa protein) (HSP108) (HSP 108) (Transferrin-binding protein). [Source:Uniprot/SWISSPROT;Acc:P08110]	-0.81	0.02
Gallus gallus mRNA for keratin-19, complete cds	395861	KRT19	keratin 19	ENSGALG00000019719	K1C19_CHICK	Keratin, type I cytoskeletal 19 (Cytokeratin-19) (CK-19) (Keratin-19) (K19). [Source:Uniprot/SWISSPROT;Acc:P08727] [from human gene ENSG00000171345]	-0.81	0.02
Gallus gallus finished cDNA, clone ChEST726c14	424564	ELOVL1	elongation of very long chain fatty acids (FEN1/Elo2, SUR4/Elo3, yeast)-like 1	ENSGALG00000009988	NP_001012616.1	Hypothetical protein. [Source:Uniprot/SPTREMBL;Acc:Q5F345]	-0.81	0.02
Gallus gallus eukaryotic initiation factor 2 alpha kinase mRNA, complete cds	395360	EIF2AK1	eukaryotic translation initiation factor 2-alpha kinase 1	ENSGALG00000003391	NP_989979.1	eukaryotic initiation factor 2 alpha kinase [Source:RefSeq_peptide;Acc:NP_989979]	-0.81	0.02
Gallus gallus finished cDNA, clone ChEST595m18	416344	YIPF5	Yip1 domain family, member 5				-0.81	0.02
Gallus gallus finished cDNA, clone ChEST333i9	424020	COPS8	COP9 constitutive photomorphogenic homolog subunit 8 (Arabidopsis)				-0.81	0.02
Gallus gallus finished cDNA, clone ChEST162j5	418001	RBX1	ring-box 1				-0.81	0.03
PREDICTED: Gallus gallus similar to RIKEN cDNA 2610318G18 (LOC421151), mRNA	421151	LOC421151	similar to RIKEN cDNA 2610318G18	ENSGALG00000000124	TMEM77		-0.81	0.03
Gallus gallus mRNA for hypothetical protein, clone 5b19	415752	UQCRFS1	ubiquinol-cytochrome c reductase, Rieske iron-sulfur polypeptide 1	ENSGALG00000004452	NP_001005843.1	Hypothetical protein. [Source:Uniprot/SPTREMBL;Acc:Q5ZLR5]	-0.81	0.03
PREDICTED: Gallus gallus similar to chromosome 6 open reading frame 55; My012 protein (LOC421674), mRNA	421674	VTA1	Vps20-associated 1 homolog (S. cerevisiae)	ENSGALG00000013810	VTA1		-0.81	0.03
Gallus gallus mRNA for hypothetical protein, clone 17c24	416693	NET	neuroepithelial cell transforming gene 1	ENSGALG00000008437	NP_001025819.1	similar to guanine nucleotide-exchange factor [Source:RefSeq_peptide;Acc:NP_001025819]	-0.81	0.03
Gallus gallus mRNA for condensin complex subunit (SMC4 gene)	395189	RCJMB04_2o19	structural maintenance of chromosomes 4	ENSGALG00000009553	NP_989849.1	condensin complex subunit Source: RefSeq_peptide NP_989849; contains mir 16-2 and mir-15b	-0.81	0.03
Gallus gallus finished cDNA, clone ChEST578n24	NA						-0.81	0.03
PREDICTED: Gallus gallus hypothetical LOC425108 (LOC425108), mRNA	425108	LOC425108	hypothetical LOC425108	ENSGALG00000003219			-0.81	0.03
Gallus gallus finished cDNA, clone ChEST278j13	416524	RCJMB04_2d1	epsin 2	ENSGALG00000005115	NP_001012806.1	Hypothetical protein. [Source:Uniprot/SPTREMBL;Acc:Q5ZMF7]	-0.81	0.03
PREDICTED: Gallus gallus hypothetical LOC428672 (LOC428672), partial mRNA	428672	LOC428672	hypothetical LOC428672	ENSGALG00000000258			-0.81	0.03
PREDICTED: Gallus gallus similar to ADAMTS-like 2 (LOC427019), mRNA	427019	ADAMTSL2	ADAMTS-like 2				-0.81	0.03
Gallus gallus mRNA for hypothetical protein, clone 3l6	418033	EIF3EIP	eukaryotic translation initiation factor 3, subunit E interacting protein	ENSGALG00000012296	NP_001012553.1	Hypothetical protein. [Source:Uniprot/SPTREMBL;Acc:Q5F428]	-0.81	0.04
PREDICTED: Gallus gallus similar to ubiquinol-cytochrome c reductase complex (7.2 kD) (ucrc) (LOC770937), mRNA	770937	LOC770937	similar to ubiquinol-cytochrome c reductase complex (7.2 kD) (ucrc)	ENSGALG00000008066			-0.81	0.04
Gallus gallus succinate dehydrogenase Ip subunit mRNA, complete cds	770063	SDHB	succinate dehydrogenase complex, subunit B, iron sulfur (Ip)	ENSGALG00000000508	Q9YHT2_CHICK	Succinate dehydrogenase Ip subunit. [Source:Uniprot/SPTREMBL;Acc:Q9YHT2]	-0.81	0.04
Gallus gallus finished cDNA, clone ChEST959e10	NA						-0.81	0.05
Gallus gallus UDP-GlcNAc:betaGal beta-1,3-N-acetylglucosaminyltransferase 2 (B3GNT2), mRNA	421286	B3GNT2	UDP-GlcNAc:betaGal beta-1,3-N-acetylglucosaminyltransferase 2	ENSGALG00000008930	NP_001008457.1	Hypothetical protein. [Source:Uniprot/SPTREMBL;Acc:Q5ZK57]	-0.81	0.05
Gallus gallus mRNA for hypothetical protein, clone 21m21	417539	RCJMB04_21m21	glioblastoma amplified sequence	ENSGALG00000002388	NP_001025884.1	hypothetical protein LOC417539 [Source:RefSeq_peptide;Acc:NP_001025884]	-0.8	0.02
PREDICTED: Gallus gallus similar to SON DNA binding protein (LOC770637), mRNA	770637	LOC770637	similar to SON DNA binding protein	ENSGALG00000006296	XR_026735.1		-0.8	0.02
PREDICTED: Gallus gallus similar to slinky (LOC421498), mRNA	421498	SDCCAG8	serologically defined colon cancer antigen 8	ENSGALG00000010713	SDCCAG8		-0.8	0.02
Gallus gallus leukotriene B4 12-hydroxydehydrogenase (LTB4DH), mRNA	427337	RCJMB04_25o1	leukotriene B4 12-hydroxydehydrogenase	ENSGALG00000015702	NP_001026606.1	Hypothetical protein. [Source:Uniprot/SPTREMBL;Acc:Q5ZII4]	-0.8	0.02
Gallus gallus similar to Tcf-3 co-repressor CtBP (LOC416354), mRNA	416354	RCJMB04_1j12	similar to Tcf-3 co-repressor CtBP	ENSGALG00000007642	Q5ZMM8_CHICK	Hypothetical protein. [Source:Uniprot/SPTREMBL;Acc:Q5ZMM8]	-0.8	0.02
PREDICTED: Gallus gallus similar to Cullin-4B (CUL-4B) (LOC422364), mRNA	422364	CUL4B	cullin 4B				-0.8	0.02
Gallus gallus finished cDNA, clone ChEST75j5	417898	RCJMB04_3o20	ubiquitin-conjugating enzyme E2N (UBC13 homolog, yeast)	ENSGALG00000011292	NP_001012828.1	Hypothetical protein. [Source:Uniprot/SPTREMBL;Acc:Q5F405]	-0.8	0.02
Gallus gallus mRNA for hypothetical protein, clone 3o3	770642	RCJMB04_3o3	hypothetical protein LOC770642	ENSGALG00000023443	Q5F409_CHICK	Hypothetical protein. [Source:Uniprot/SPTREMBL;Acc:Q5F409]	-0.8	0.02
Gallus gallus finished cDNA, clone ChEST1003a11	NA						-0.8	0.02
PREDICTED: Gallus gallus hypothetical LOC424065 (LOC424065), mRNA	424065	LOC424065	hypothetical LOC424065	ENSGALG00000008145	NP_001034782.1		-0.8	0.02
Gallus gallus mitochondrial ribosomal protein L37 (MRPL37), mRNA	772313	RCJMB04_29m8	mitochondrial ribosomal protein L37	ENSGALG00000010761	RM37_CHICK	39S ribosomal protein L37, mitochondrial precursor (L37mt) (MRP-L37). [Source:Uniprot/SWISSPROT;Acc:Q5ZI69]	-0.8	0.02
PREDICTED: Gallus gallus similar to Lsm3 protein (LOC416040), mRNA	416040	LSM3	LSM3 homolog, U6 small nuclear RNA associated (S. cerevisiae)	ENSGALG00000006386	LSM3		-0.8	0.02
Gallus gallus finished cDNA, clone ChEST595g14	NA			ENSGALG00000001542	MRPL20	mitochondrial ribosomal protein L20 [Source:RefSeq_peptide;Acc:NP_060441] [from human gene ENSG00000187652]	-0.8	0.03
PREDICTED: Gallus gallus similar to Transmembrane 6 superfamily member 2 (LOC425719), mRNA	425719	LOC425719	similar to Transmembrane 6 superfamily member 2				-0.8	0.03
PREDICTED: Gallus gallus hypothetical LOC427581 (LOC427581), mRNA	427581	LOC427581	hypothetical LOC427581	ENSGALG00000004940	C3orf31		-0.8	0.03
Gallus gallus finished cDNA, clone ChEST791i1	NA						-0.8	0.03
Gallus gallus finished cDNA, clone ChEST14g10	419062	MRPL48	mitochondrial ribosomal protein L48	ENSGALG00000017319	NP_001025224.1	mitochondrial ribosomal protein L48 [Source:RefSeq_peptide;Acc:NP_001025224]	-0.8	0.04
PREDICTED: Gallus gallus enhancer of zeste homolog 2 (Drosophila) (EZH2), mRNA	420784	EZH2	enhancer of zeste homolog 2 (Drosophila)	ENSGALG00000012405	EZH2	Enhancer of zeste homolog 2 (ENX-1). [Source:Uniprot/SWISSPROT;Acc:Q15910] [from human gene ENSG00000106462]	-0.8	0.05
Gallus gallus programmed cell death 4 (PDCD4), mRNA	374191	PDCD4	programmed cell death 4	ENSGALG00000008700	PDCD4_CHICK	Programmed cell death protein 4 (Protein I11/6). [Source:Uniprot/SWISSPROT;Acc:Q98TX3]	-0.79	0.02
Gallus gallus finished cDNA, clone ChEST631m10	417967	LOC417967	similar to hypothetical protein FLJ22662	ENSGALG00000011826	NP_079105.4		-0.79	0.02
PREDICTED: Gallus gallus similar to Nucleoporin 62kDa (LOC422183), mRNA	422183	NUP62	nucleoporin 62kDa	ENSGALG00000004856			-0.79	0.02
PREDICTED: Gallus gallus similar to PRYA1876, transcript variant 1 (LOC427696), mRNA	427696	ATPBD1C	ATP binding domain 1 family, member C	ENSGALG00000003807	ATPBD1C		-0.79	0.02
Gallus gallus mRNA for hypothetical protein, clone 23h2	772354	RCJMB04_23h2	protein phosphatase 6, catalytic subunit	ENSGALG00000001013	Q5ZIV0_CHICK	Hypothetical protein. [Source:Uniprot/SPTREMBL;Acc:Q5ZIV0]	-0.79	0.02
Gallus gallus finished cDNA, clone ChEST651c23	418138	LOC418138	similar to hypothetical protein MGC50559	ENSGALG00000012939	NP_776163.1		-0.79	0.02
Gallus gallus homeodomain transcription factor DLX1 (DLX1) mRNA, complete cds, alternatively spliced	429283	DLX1	distal-less homeobox 1	ENSGALG00000018439	NP_001039307.2	Homeodomain transcription factor DLX1. [Source:Uniprot/SPTREMBL;Acc:Q6DV98]	-0.79	0.02
PREDICTED: Gallus gallus similar to Chromosome 1 open reading frame 50 (LOC419506), mRNA	419506	LOC419506	similar to Chromosome 1 open reading frame 50	ENSGALG00000004800	C1orf50		-0.79	0.02
Gallus gallus mRNA for hypothetical protein, clone 6h7	418413	LOC418413	LOC418413	ENSGALG00000015363	NP_001006255.1	Hypothetical protein. [Source:Uniprot/SPTREMBL;Acc:Q5ZLF3]	-0.79	0.02
PREDICTED: Gallus gallus hypothetical protein LOC771763 (LOC771763), mRNA	771763	LOC771763	hypothetical protein LOC771763	ENSGALG00000023639	ANGPT2		-0.79	0.02
PREDICTED: Gallus gallus hypothetical LOC419335 (LOC419335), mRNA	419335	LOC419335	hypothetical gene supported by CR388438	ENSGALG00000007774			-0.79	0.02
PREDICTED: Gallus gallus hypothetical LOC424703 (LOC424703), mRNA	424703	SLC35D1	solute carrier family 35 (UDP-glucuronic acid/UDP-N-acetylgalactosamine dual transporter), member D1				-0.79	0.02
PREDICTED: Gallus gallus similar to U3 snoRNP associated 55 kDa protein (LOC415888), mRNA	415888	RRP9	RRP9, small subunit (SSU) processome component, homolog (yeast)	ENSGALG00000001422	RRP9		-0.79	0.02
PREDICTED: Gallus gallus hypothetical LOC421493 (LOC421493), mRNA	421493	LOC421493	hypothetical LOC421493	ENSGALG00000010676	FAM36A		-0.79	0.02
Chicken 78-kD glucose-regulated protein, complete cds	396487	HSPA5	heat shock 70kDa protein 5 (glucose-regulated protein, 78kDa)	ENSGALG00000001000	GRP78_CHICK	78 kDa glucose-regulated protein precursor (GRP 78) (Immunoglobulin heavy chain binding protein) (BiP). [Source:Uniprot/SWISSPROT;Acc:Q90593]	-0.79	0.02
Gallus gallus partial mRNA for MGC-24 protein (CD164 gene)	395380	CD164	CD164 molecule, sialomucin	ENSGALG00000015238	Q98TQ9_CHICK	MGC-24 protein (Fragment). [Source:Uniprot/SPTREMBL;Acc:Q98TQ9]	-0.79	0.02
Gallus gallus mRNA for phosphatase 2A catalytic subunit, complete cds	396021	PPP2CB	protein phosphatase 2 (formerly 2A), catalytic subunit, beta isoform	ENSGALG00000010273	PP2AA_CHICK	Serine/threonine protein phosphatase 2A, catalytic subunit, alpha isoform (EC 3.1.3.16) (PP2A-alpha). [Source:Uniprot/SWISSPROT;Acc:P48463]	-0.79	0.02
PREDICTED: Gallus gallus similar to tousled-like kinase 2, transcript variant 2 (LOC419949), mRNA	419949	TLK2	tousled-like kinase 2				-0.79	0.02
Gallus gallus finished cDNA, clone ChEST1026o7	NA			ENSGALG00000013872	SEH1L		-0.79	0.02
Gallus gallus transcription factor RelB (relb) mRNA, complete cds	395656	RELB	v-rel reticuloendotheliosis viral oncogene homolog B, nuclear factor of kappa light polypeptide gene enhancer in B-cells 3	ENSGALG00000015663	HSDL2		-0.79	0.02
PREDICTED: Gallus gallus FAT tumor suppressor homolog 4 (Drosophila) (FAT4), mRNA	395166	FAT4	FAT tumor suppressor homolog 4 (Drosophila)	ENSGALG00000011823	Q6V0P3_CHICK	Ebip7226-like (Fragment). [Source:Uniprot/SPTREMBL;Acc:Q6V0P3]	-0.79	0.03
PREDICTED: Gallus gallus similar to MGC86278 protein (LOC417571), mRNA	417571	PIGS	phosphatidylinositol glycan anchor biosynthesis, class S	ENSGALG00000003665	PIGS		-0.79	0.03
PREDICTED: Gallus gallus similar to METRNL protein (LOC417332), mRNA	417332	METRNL	meteorin, glial cell differentiation regulator-like	ENSGALG00000001413	METRNL		-0.79	0.03
Gallus gallus finished cDNA, clone ChEST664p24	422115	ATP5H	ATP synthase, H+ transporting, mitochondrial F0 complex, subunit d	ENSGALG00000007926		ATP synthase D chain, mitochondrial (EC 3.6.3.14). [Source:Uniprot/SWISSPROT;Acc:O75947] [from human gene ENSG00000167863]	-0.79	0.03
Gallus gallus finished cDNA, clone ChEST62g12	418302	GSTK1	glutathione S-transferase kappa 1	ENSGALG00000014708	GSTK1		-0.79	0.03
PREDICTED: Gallus gallus similar to chromosome 20 open reading frame 52 (LOC768833), mRNA	768833	LOC768833	similar to chromosome 20 open reading frame 52	ENSGALG00000001556	C20orf52		-0.79	0.04
Gallus gallus finished cDNA, clone ChEST70b22	422422	KLHL2	kelch-like 2, Mayven (Drosophila)				-0.79	0.04
PREDICTED: Gallus gallus t-complex-associated-testis-expressed 1-like 1, transcript variant 1 (TCTEL1), mRNA	421660	TCTEL1	t-complex-associated-testis-expressed 1-like 1				-0.79	0.04
Gallus gallus ribosomal protein L6 (RPL6), mRNA	373957	RPL6	ribosomal protein L6	ENSGALG00000023491			-0.79	0.05
Gallus gallus finished cDNA, clone ChEST372d11	419948	METTL2B	methyltransferase like 2B	ENSGALG00000000396	NP_001006329.1	Hypothetical protein. [Source:Uniprot/SPTREMBL;Acc:Q5ZHP8]	-0.78	0.02
Gallus gallus TASK-1 potassium channel (KCNK3) mRNA, partial cds	428382	KCNK9	potassium channel, subfamily K, member 9				-0.78	0.02
Gallus gallus microtubule-associated protein 1 light chain 3 beta (MAP1LC3B), mRNA	427559	RCJMB04_6g16	microtubule-associated protein 1 light chain 3 beta	ENSGALG00000005783	NP_001026632.1	Hypothetical protein. [Source:Uniprot/SPTREMBL;Acc:Q5ZLF8]	-0.78	0.02
Gallus gallus finished cDNA, clone ChEST13i3	418379	RCJMB04_18p19	discoidin, CUB and LCCL domain containing 2				-0.78	0.02
Gallus gallus finished cDNA, clone ChEST331n1	NA						-0.78	0.02
Gallus gallus serine/threonine kinase receptor associated protein (STRAP), mRNA	418175	STRAP	serine/threonine kinase receptor associated protein	ENSGALG00000013092	NP_001006247.1	Hypothetical protein. [Source:Uniprot/SPTREMBL;Acc:Q5ZL33]	-0.78	0.02
Gallus gallus finished cDNA, clone ChEST750g22	NA						-0.78	0.02
Gallus gallus finished cDNA, clone ChEST738b22	421752	TRAF3IP2	TRAF3 interacting protein 2	ENSGALG00000015026	TRAF3IP2		-0.78	0.02
PREDICTED: Gallus gallus similar to Solute carrier family 25, member 33 (LOC419442), mRNA	419442	SLC25A33	solute carrier family 25, member 33	ENSGALG00000002519			-0.78	0.02
PREDICTED: Gallus gallus hypothetical LOC429044 (LOC429044), mRNA	429044	CEP70	centrosomal protein 70kDa	ENSGALG00000012087	CEP70		-0.78	0.02
Gallus gallus finished cDNA, clone ChEST574m20	426492	RPLP2	ribosomal protein, large, P2				-0.78	0.02
G.gallus mRNA for brush border myosin IB	396187	MYO1F	myosin IF	ENSGALG00000001571	MYO1F		-0.78	0.02
Gallus gallus finished cDNA, clone ChEST68a12	NA			ENSGALG00000010517	C10orf61		-0.78	0.02
PREDICTED: Gallus gallus hypothetical gene supported by CR391210 (LOC424111), mRNA	424111	LOC424111	hypothetical gene supported by CR391210	ENSGALG00000008803			-0.78	0.02
Gallus gallus finished cDNA, clone ChEST122b22	420866	MUTED	muted homolog (mouse)	ENSGALG00000012782	NP_001006373.1	Hypothetical protein. [Source:Uniprot/SPTREMBL;Acc:Q5ZK77]	-0.78	0.02
Gallus gallus finished cDNA, clone ChEST963k5	NA						-0.78	0.02
PREDICTED: Gallus gallus similar to Glypican 4 (LOC422234), mRNA	422234	GPC4	glypican 4	ENSGALG00000006080	GPC4		-0.78	0.02
Gallus gallus gem (nuclear organelle) associated protein 4 (GEMIN4), mRNA	427835	GEMIN4	gem (nuclear organelle) associated protein 4	ENSGALG00000004817	NP_001012628.1	Hypothetical protein. [Source:Uniprot/SPTREMBL;Acc:Q5F3G4]	-0.78	0.02
Gallus gallus mRNA for hypothetical protein, clone 22a7	422332	LOC422332	similar to implantation-associated protein	ENSGALG00000007861	IAG2_CHICK	Implantation-associated protein homolog precursor. [Source:Uniprot/SWISSPROT;Acc:Q5ZJ06]	-0.78	0.02
PREDICTED: Gallus gallus similar to hypothetical protein FLJ10342, transcript variant 1 (LOC421821), mRNA	421821	LOC421821	similar to hypothetical protein FLJ10342	ENSGALG00000015791	C6orf166		-0.78	0.02
Gallus gallus superkiller viralicidic activity 2-like 2 (S. cerevisiae) (SKIV2L2), mRNA	427137	RCJMB04_1h14	superkiller viralicidic activity 2-like 2 (S. cerevisiae)	ENSGALG00000014709	SKIV2L2		-0.78	0.02
Gallus gallus prestin (SLC26A5) mRNA, complete cds	417715	SLC26A5	solute carrier family 26, member 5 (prestin)	ENSGALG00000008222	A0FKN5_CHICK		-0.78	0.02
Gallus gallus gizzard PTB-associated splicing factor mRNA, partial cds	395803	SFPQ	splicing factor proline/glutamine-rich (polypyrimidine tract binding protein associated)	ENSGALG00000002514	Q91017_CHICK	Gizzard PTB-associated splicing factor (Fragment). [Source:Uniprot/SPTREMBL;Acc:Q91017]	-0.78	0.02
PREDICTED: Gallus gallus hypothetical LOC424232 (LOC424232), mRNA	424232	LOC424232	hypothetical LOC424232	ENSGALG00000011593	TMEM177		-0.78	0.02
Gallus gallus finished cDNA, clone ChEST134o9	421370	NENF	neuron derived neurotrophic factor				-0.78	0.02
Gallus gallus mRNA for hypothetical protein, clone 33j19	417499	DHX33	DEAH (Asp-Glu-Ala-His) box polypeptide 33	ENSGALG00000001630	Q5ZHS8_CHICK	Putative ATP-dependent RNA helicase DHX33 (EC 3.6.1.-) (DEAH box protein 33). [Source:Uniprot/SWISSPROT;Acc:Q9H6R0] [from human gene ENSG00000005100]	-0.78	0.02
Gallus gallus finished cDNA, clone ChEST330b4	NA			ENSGALG00000006646	MRP1_CHICK	Multidrug resistance-associated protein 1 (ATP-binding cassette sub- family C member 1) (Leukotriene C(4) transporter) (LTC4 transporter). [Source:Uniprot/SWISSPROT;Acc:Q5F364]	-0.78	0.02
Gallus gallus mRNA for hypothetical protein, clone 18e19	416380	RCJMB04_18e19	coiled-coil domain containing 5 (spindle associated)	ENSGALG00000001761	NP_001025796.1	Hypothetical protein. [Source:Uniprot/SPTREMBL;Acc:Q5ZJG9]	-0.78	0.02
PREDICTED: Gallus gallus similar to H+ transporting F1 ATP synthase epsilon subunit (LOC768660), mRNA	768660	LOC768660	similar to H+ transporting F1 ATP synthase epsilon subunit				-0.78	0.03
Gallus gallus mRNA for hypothetical protein, clone 10g10	416955	YWHAH	tyrosine 3-monooxygenase/tryptophan 5-monooxygenase activation protein, eta polypeptide	ENSGALG00000006743	NP_001007840.1	tyrosine 3-monooxygenase/tryptophan 5-monooxygenase activation protein, eta polypeptide [Source:RefSeq_peptide;Acc:NP_001007840]	-0.78	0.03
Gallus gallus finished cDNA, clone ChEST91o19	396176	CSRP1	cysteine and glycine-rich protein 1	ENSGALG00000000318	CSRP1_CHICK	Cysteine-rich protein 1 (CRP1) (CRP). [Source:Uniprot/SWISSPROT;Acc:P67966]	-0.78	0.03
PREDICTED: Gallus gallus similar to ragA (LOC422311), mRNA	422311	RRAGA	Ras-related GTP binding A	ENSGALG00000007574	RRAGB		-0.78	0.03
Gallus gallus finished cDNA, clone ChEST693a14	422118	ARMC7	armadillo repeat containing 7	ENSGALG00000007961	ARMC7		-0.78	0.03
PREDICTED: Gallus gallus similar to Clathrin, heavy polypeptide (Hc) (LOC416765), mRNA	416765	CLTCL1	clathrin, heavy chain-like 1	ENSGALG00000001301	CLTCL1	Clathrin heavy chain 2 (CLH-22). [Source:Uniprot/SWISSPROT;Acc:P53675] [from human gene ENSG00000070371]	-0.78	0.03
Gallus gallus calgizzarin mRNA, complete cds	396075	S100A11	S100 calcium binding protein A11 (calgizzarin)	ENSGALG00000009163	S10AB_CHICK	Protein S100-A11 (S100 calcium-binding protein A11) (Calgizzarin). [Source:Uniprot/SWISSPROT;Acc:P24479]	-0.78	0.03
PREDICTED: Gallus gallus similar to Hepatoma-derived growth factor-related protein 2 (LOC772302), partial mRNA	772302	LOC772302	similar to Hepatoma-derived growth factor-related protein 2				-0.78	0.04
Gallus gallus partial mRNA for insulin-like growth factor binding protein 2 (IGFBP2 gene)	396315	IGFBP2	insulin-like growth factor binding protein 2, 36kDa				-0.78	0.04
Gallus gallus cyclin E1 (CCNE1), mRNA	426117	CCNE1	cyclin E1	ENSGALG00000004494	CCNE1_CHICK	G1/S-specific cyclin-E1. [Source:Uniprot/SWISSPROT;Acc:P49707]	-0.77	0.02
PREDICTED: Gallus gallus hypothetical protein LOC770817 (LOC770817), mRNA	770817	LOC770817	hypothetical protein LOC770817	ENSGALG00000009978	C14orf126		-0.77	0.02
PREDICTED: Gallus gallus similar to catalase (LOC769804), partial mRNA	769804	CAT	catalase	ENSGALG00000014471	NP_001026386.1	Hypothetical protein. [Source:Uniprot/SPTREMBL;Acc:Q5ZMM4]	-0.77	0.02
Gallus gallus WD repeat domain 91 (WDR91), mRNA	417939	RCJMB04_5j14	WD repeat domain 91	ENSGALG00000011724	NP_001025923.1	Hypothetical protein. [Source:Uniprot/SPTREMBL;Acc:Q5ZLL7]	-0.77	0.02
Gallus gallus F-box protein 22 (FBXO22), mRNA	415355	RCJMB04_6j20	F-box protein 22	ENSGALG00000002953	NP_001025716.1	Hypothetical protein. [Source:Uniprot/SPTREMBL;Acc:Q5ZLD9]	-0.77	0.02
Gallus gallus finished cDNA, clone ChEST246o3	429092	PIF1	PIF1 5'-to-3' DNA helicase homolog (S. cerevisiae)	ENSGALG00000009032	PIF1		-0.77	0.02
Gallus gallus lysosome-associated membrane glycoprotein LAMP-2b (LAMP-2) mRNA, complete cds	414800	LAMP2	lysosomal-associated membrane protein 2	ENSGALG00000008572	LAMP2_CHICK	Lysosome-associated membrane glycoprotein 2 precursor (LAMP-2). [Source:Uniprot/SWISSPROT;Acc:Q90617]	-0.77	0.02
PREDICTED: Gallus gallus similar to solute carrier family 7 (cationic amino acid transporter, y+ system), member 14 (LOC424989), mRNA	424989	SLC7A14	solute carrier family 7 (cationic amino acid transporter, y+ system), member 14	ENSGALG00000009349	SLC7A14		-0.77	0.02
Gallus gallus mRNA for hypothetical protein, clone 8n22	419556	WDR57	WD repeat domain 57 (U5 snRNP specific)	ENSGALG00000000615	NP_001006308.1	WD repeat domain 57 (U5 snRNP specific) [Source:RefSeq_peptide;Acc:NP_001006308]	-0.77	0.02
PREDICTED: Gallus gallus similar to scribble (LOC429470), mRNA	429470	SCRIB	scribbled homolog (Drosophila)	ENSGALG00000000075	SCRIB		-0.77	0.02
PREDICTED: Gallus gallus similar to RIKEN cDNA 2410129H14 (LOC418822), mRNA	418822	LOC418822	similar to RIKEN cDNA 2410129H14	ENSGALG00000016932	NP_001065243.1		-0.77	0.02
Gallus gallus zipcode-binding protein (ZBP1) mRNA, complete cds	395953	IGF2BP1	insulin-like growth factor 2 mRNA binding protein 1	ENSGALG00000001293	IF2B1_CHICK	zipcode-binding protein [Source:RefSeq_peptide;Acc:NP_990402]	-0.77	0.02
PREDICTED: Gallus gallus similar to RUFY1, transcript variant 1 (LOC770931), mRNA	770931	RUFY1	RUN and FYVE domain containing 1	ENSGALG00000005955	NP_989827.1	heterogeneous nuclear ribonucleoprotein H1 (H) [Source:RefSeq_peptide;Acc:NP_989827]	-0.77	0.02
PREDICTED: Gallus gallus similar to immunoglobulin (CD79A) binding protein 1b (LOC768951), mRNA	768951	LOC768951	similar to immunoglobulin (CD79A) binding protein 1b	ENSGALG00000020330			-0.77	0.02
PREDICTED: Gallus gallus similar to NEPH1 protein (LOC425302), partial mRNA	425302	LOC425302	similar to NEPH1 protein	ENSGALG00000006259			-0.77	0.02
Gallus gallus mRNA for hypothetical protein, clone 11p17	416255	RCJMB04_11p17	CCR4-NOT transcription complex, subunit 8	ENSGALG00000003950	NP_001025789.1	Hypothetical protein. [Source:Uniprot/SPTREMBL;Acc:Q5ZKA9]	-0.77	0.03
Gallus gallus mRNA for hypothetical protein, clone 1d9	423382	RCJMB04_1d9	aarF domain containing kinase 1	ENSGALG00000010504	ADCK1_CHICK	Uncharacterized aarF domain-containing protein kinase 1 precursor (EC 2.7.-.-). [Source:Uniprot/SWISSPROT;Acc:Q5ZMT7]	-0.77	0.03
Gallus gallus finished cDNA, clone ChEST712i24	NA			ENSGALG00000006837	TSPAN4		-0.77	0.03
Gallus gallus mRNA for hypothetical protein, clone 1c3	427410	VCP	valosin-containing protein	ENSGALG00000001986	NP_001038129.1	Transitional endoplasmic reticulum ATPase (TER ATPase) (15S Mg(2+)- ATPase p97 subunit) (Valosin-containing protein) (VCP). [Source:Uniprot/SWISSPROT;Acc:P55072] [from human gene ENSG00000165280]	-0.77	0.03
Gallus gallus protein phosphatase 1, catalytic subunit, gamma isoform (PPP1CC), mRNA	416872	PPP1CC	protein phosphatase 1, catalytic subunit, gamma isoform	ENSGALG00000004571	NP_001006190.1	Hypothetical protein. [Source:Uniprot/SPTREMBL;Acc:Q5ZL39]	-0.77	0.04
PREDICTED: Gallus gallus similar to MGC83985 protein (LOC425241), mRNA	425241	DIRAS2	DIRAS family, GTP-binding RAS-like 2	ENSGALG00000005323	DIRAS2		-0.77	0.04
Gallus gallus TAR DNA binding protein (TARDBP), mRNA	419453	RCJMB04_5g9	TAR DNA binding protein	ENSGALG00000002906	NP_001026049.1	Hypothetical protein. [Source:Uniprot/SPTREMBL;Acc:Q5ZLN5]	-0.77	0.05
Gallus gallus heterogeneous nuclear ribonucleoprotein H3 (2H9) (HNRPH3), mRNA	423686	HNRPH3	heterogeneous nuclear ribonucleoprotein H3 (2H9)	ENSGALG00000003947	NP_001012610.1	heterogeneous nuclear ribonucleoprotein H3 (2H9) [Source:RefSeq_peptide;Acc:NP_001012610]	-0.77	0.05
PREDICTED: Gallus gallus similar to Pre-mRNA cleavage complex 2 protein Pcf11 (Pre-mRNA cleavage complex II protein Pcf11) (LOC426157), partial mRNA	426157	LOC426157	similar to Pre-mRNA cleavage complex 2 protein Pcf11 (Pre-mRNA cleavage complex II protein Pcf11)	ENSGALG00000017249		Pre-mRNA cleavage complex II protein Pcf11 (Fragment). [Source:Uniprot/SWISSPROT;Acc:O94913] [from human gene ENSG00000165494]	-0.76	0.02
Gallus gallus mRNA for CENP-C, clone CENP-C_1_2, complete cds	395922	CENPC1	centromere protein C 1	ENSGALG00000011683	NP_990382.1	CENP-C [Source:RefSeq_peptide;Acc:NP_990382]	-0.76	0.02
PREDICTED: Gallus gallus similar to tumor protein p53 binding protein, 1 (LOC415589), mRNA	415589	TP53BP1	tumor protein p53 binding protein 1	ENSGALG00000008521	TP53BP1		-0.76	0.02
Gallus gallus finished cDNA, clone ChEST260f11	418381	LOC418381	similar to RIKEN cDNA 2610528E23	ENSGALG00000015267	C3orf26		-0.76	0.02
Gallus gallus finished cDNA, clone ChEST881n22	NA						-0.76	0.02
Gallus gallus finished cDNA, clone ChEST746l6	424746	ATG16L1	ATG16 autophagy related 16-like 1 (S. cerevisiae)	ENSGALG00000001619	ATG16L1		-0.76	0.02
PREDICTED: Gallus gallus similar to hypothetical protein FLJ20309 (LOC424103), mRNA	424103	LOC424103	similar to hypothetical protein FLJ20309	ENSGALG00000008610	NP_060229.2		-0.76	0.02
Gallus gallus mRNA for Surf4, complete cds	374273	SURF4	surfeit 4	ENSGALG00000003178	NP_989686.1	surfeit 4 [Source:RefSeq_peptide;Acc:NP_989686]	-0.76	0.02
Gallus gallus mRNA for hypothetical protein, clone 21n22	425666	RCJMB04_21n22	sorting nexin family member 27	ENSGALG00000000958	NP_001026517.1	Hypothetical protein. [Source:Uniprot/SPTREMBL;Acc:Q5ZJ11]	-0.76	0.02
PREDICTED: Gallus gallus similar to KIAA1843 protein (LOC424003), mRNA	424003	LOC424003	similar to KIAA1843 protein				-0.76	0.02
PREDICTED: Gallus gallus similar to ornithine decarboxylase antizyme 2 (LOC427481), mRNA	427481	LOC427481	similar to ornithine decarboxylase antizyme 2	ENSGALG00000002352	XR_026891.1		-0.76	0.02
Gallus gallus mRNA for hypothetical protein, clone 23c2	418886	SLC25A15	solute carrier family 25 (mitochondrial carrier; ornithine transporter) member 15	ENSGALG00000017032	NP_001008442.1	Hypothetical protein. [Source:Uniprot/SPTREMBL;Acc:Q5ZIW6]	-0.76	0.02
Gallus gallus finished cDNA, clone ChEST717k23	NA						-0.76	0.02
PREDICTED: Gallus gallus similar to beta-tubulin cofactor E (LOC426319), mRNA	426319	TBCE	tubulin folding cofactor E	ENSGALG00000013950	TBCE		-0.76	0.02
Chicken mRNA for CDC2 protein kinase	396252	CDC2	cell division cycle 2, G1 to S and G2 to M	ENSGALG00000003085	CDC2_CHICK	Cell division control protein 2 homolog (EC 2.7.11.22) (EC 2.7.11.23) (p34 protein kinase) (Cyclin-dependent kinase 1) (CDK1). [Source:Uniprot/SWISSPROT;Acc:P13863]	-0.76	0.02
Gallus gallus finished cDNA, clone ChEST87l5	423020	PDDC1	Parkinson disease 7 domain containing 1				-0.76	0.03
Gallus gallus similar to cofactor of BRCA1; negative elongation factor protein B (LOC417254), mRNA	417254	LOC417254	similar to cofactor of BRCA1; negative elongation factor protein B	ENSGALG00000008532	NP_001006202.1	Hypothetical protein. [Source:Uniprot/SPTREMBL;Acc:Q5ZLK9]	-0.76	0.03
PREDICTED: Gallus gallus chromodomain helicase DNA binding protein 9 (CHD9), mRNA	415722	CHD9	chromodomain helicase DNA binding protein 9				-0.76	0.03
PREDICTED: Gallus gallus similar to Vesicle-associated membrane protein, associated protein a (LOC426378), mRNA	426378	LOC426378	similar to Vesicle-associated membrane protein, associated protein a				-0.76	0.04
PREDICTED: Gallus gallus similar to CG9996-PA (LOC416097), mRNA	416097	LOC416097	similar to CG9996-PA				-0.76	0.04
Gallus gallus finished cDNA, clone ChEST359j24	421268	LOC421268	hypothetical gene supported by CR386154	ENSGALG00000008766			-0.76	0.04
Gallus gallus zinc finger, FYVE domain containing 27 (ZFYVE27), mRNA	423839	RCJMB04_7p9	zinc finger, FYVE domain containing 27	ENSGALG00000007531	ZFY27_CHICK	Zinc finger FYVE domain-containing protein 27. [Source:Uniprot/SWISSPROT;Acc:Q5ZL36]	-0.76	0.05
Gallus gallus mRNA for hypothetical protein, clone 24o4	417653	RCJMB04_24o4	apoptosis antagonizing transcription factor	ENSGALG00000005420	AATF_CHICK	Protein AATF (Apoptosis-antagonizing transcription factor). [Source:Uniprot/SWISSPROT;Acc:Q5ZIM6]	-0.75	0.02
PREDICTED: Gallus gallus similar to xenotropic and polytropic murine leukemia virus receptor X3 (LOC424415), mRNA	424415	XPR1	xenotropic and polytropic retrovirus receptor	ENSGALG00000003893	XPR1		-0.75	0.02
PREDICTED: Gallus gallus similar to WD repeat domain, phosphoinositide interacting 1 (LOC417437), mRNA	417437	WIPI1	WD repeat domain, phosphoinositide interacting 1	ENSGALG00000004215	WIPI1		-0.75	0.02
Gallus gallus finished cDNA, clone ChEST990k7	424293	UBXD2	UBX domain containing 2	ENSGALG00000012259	UBXD2		-0.75	0.02
Gallus gallus v-maf musculoaponeurotic fibrosarcoma oncogene homolog F (MAFF), mRNA	395519	MAFF	v-maf musculoaponeurotic fibrosarcoma oncogene homolog F	ENSGALG00000012277	MAFF_CHICK	Transcription factor MafF (V-maf musculoaponeurotic fibrosarcoma oncogene homolog F). [Source:Uniprot/SWISSPROT;Acc:Q90595]	-0.75	0.02
PREDICTED: Gallus gallus hypothetical protein LOC771365 (LOC771365), mRNA	771365	IMMP1L	IMP1 inner mitochondrial membrane peptidase-like (S. cerevisiae)	ENSGALG00000012128	IMMP1L		-0.75	0.02
PREDICTED: Gallus gallus similar to X-linked juvenile retinoschisis precursor protein (LOC772315), mRNA	772315	LOC772315	similar to X-linked juvenile retinoschisis precursor protein	ENSGALG00000016523	XR_026808.1		-0.75	0.02
Gallus gallus finished cDNA, clone ChEST378a7	NA						-0.75	0.02
Gallus gallus finished cDNA, clone ChEST543f4	NA						-0.75	0.02
PREDICTED: Gallus gallus hypothetical LOC424408 (LOC424408), mRNA	424408	DARS2	aspartyl-tRNA synthetase 2, mitochondrial	ENSGALG00000023748			-0.75	0.02
Gallus gallus finished cDNA, clone ChEST607g19	NA						-0.75	0.02
PREDICTED: Gallus gallus similar to OTTHUMP00000028966 (LOC427934), mRNA	427934	MCAT	malonyl CoA:ACP acyltransferase (mitochondrial)	ENSGALG00000014165	MCAT		-0.75	0.02
Gallus gallus mRNA for hypothetical protein, clone 21p3	419666	YARS	tyrosyl-tRNA synthetase	ENSGALG00000003563	SYYC_CHICK	Tyrosyl-tRNA synthetase, cytoplasmic (EC 6.1.1.1) (Tyrosyl--tRNA ligase) (TyrRS). [Source:Uniprot/SWISSPROT;Acc:Q5ZJ08]	-0.75	0.02
PREDICTED: Gallus gallus ubiquitin-activating enzyme E1C (UBA3 homolog, yeast) (UBE1C), mRNA	426073	UBE1C	ubiquitin-activating enzyme E1C (UBA3 homolog, yeast)	ENSGALG00000011370			-0.75	0.02
PREDICTED: Gallus gallus similar to Translocase of inner mitochondrial membrane 44 homolog (yeast) (LOC420053), mRNA	420053	TIMM44	translocase of inner mitochondrial membrane 44 homolog (yeast)	ENSGALG00000000352	TIMM44	Import inner membrane translocase subunit TIM44, mitochondrial precursor. [Source:Uniprot/SWISSPROT;Acc:O43615] [from human gene ENSG00000104980]	-0.75	0.02
PREDICTED: Gallus gallus similar to KIAA1830 protein (LOC421027), mRNA	421027	TXNDC10	thioredoxin domain containing 10				-0.75	0.02
PREDICTED: Gallus gallus similar to CDNA sequence BC072620 (LOC420075), mRNA	420075	LOC420075	similar to CDNA sequence BC072620	ENSGALG00000000806	hCG_2040376		-0.75	0.02
PREDICTED: Gallus gallus similar to RAS p21 protein activator 1 (LOC425409), mRNA	425409	LOC425409	similar to RAS p21 protein activator 1	ENSGALG00000015639	RASA1		-0.75	0.02
Gallus gallus finished cDNA, clone ChEST13m9	378797	GJB1	gap junction protein, beta 1, 32kDa (connexin 32)	ENSGALG00000005541	NP_989702.1	gap junction protein, beta 1, 32kDa (connexin 32) [Source:RefSeq_peptide;Acc:NP_989702]	-0.75	0.02
Gallus gallus dynein, cytoplasmic, intermediate polypeptide 2 (DNCI2), mRNA	424151	DNCI2	dynein, cytoplasmic, intermediate polypeptide 2	ENSGALG00000009551	NP_001006519.1	similar to cytoplasmic dynein intermediate chain 2C [Source:RefSeq_peptide;Acc:NP_001006519]	-0.75	0.02
Gallus gallus finished cDNA, clone ChEST410c22	NA						-0.75	0.03
PREDICTED: Gallus gallus CSE1 chromosome segregation 1-like (yeast) (CSE1L), mRNA	419212	CSE1L	CSE1 chromosome segregation 1-like (yeast)	ENSGALG00000004707	CSE1L	Importin-alpha re-exporter (Chromosome segregation 1-like protein) (Cellular apoptosis susceptibility protein). [Source:Uniprot/SWISSPROT;Acc:P55060] [from human gene ENSG00000124207]	-0.75	0.03
PREDICTED: Gallus gallus hypothetical LOC423672 (LOC423672), mRNA	423672	ADAM8	ADAM metallopeptidase domain 8	ENSGALG00000003437			-0.75	0.03
Gallus gallus finished cDNA, clone ChEST372k3	415499	MRPL46	mitochondrial ribosomal protein L46	ENSGALG00000006782	MRPL46		-0.75	0.03
PREDICTED: Gallus gallus carnitine palmitoyltransferase II (CPT2), mRNA	424649	RCJMB04_12h19	carnitine palmitoyltransferase II	ENSGALG00000010681	Q5ZK83_CHICK	Hypothetical protein. [Source:Uniprot/SPTREMBL;Acc:Q5ZK83]	-0.75	0.03
PREDICTED: Gallus gallus similar to similar to 38 kDa Mov34 homolog (LOC768339), mRNA	768339	LOC768339	similar to similar to 38 kDa Mov34 homolog	ENSGALG00000014512	NP_001034400.1	Hypothetical protein. [Source:Uniprot/SPTREMBL;Acc:Q5ZLC3]	-0.75	0.04
	NA						-0.75	0.04
PREDICTED: Gallus gallus hypothetical LOC427134 (LOC427134), mRNA	427134	LOC427134	hypothetical LOC427134	ENSGALG00000001668	NP_001026582.1	Hypothetical protein. [Source:Uniprot/SPTREMBL;Acc:Q5ZHR6]	-0.75	0.05
Gallus gallus mRNA for hypothetical protein, clone 18m15	426385	RCJMB04_18m15	similar to BC027088 protein				-0.74	0.02
Gallus gallus EURL (LOC395489), mRNA	395489	LOC395489	EURL	ENSGALG00000015716	EURL_CHICK	Protein EURL. [Source:Uniprot/SWISSPROT;Acc:Q9I8W6]	-0.74	0.02
PREDICTED: Gallus gallus similar to intestinal 15 kda protein; I-15P (LOC416154), mRNA	416154	FABP6	fatty acid binding protein 6, ileal (gastrotropin)	ENSGALG00000001445	FABP6		-0.74	0.02
PREDICTED: Gallus gallus hypothetical LOC422622 (LOC422622), mRNA	422622	LOC422622	hypothetical LOC422622	ENSGALG00000020185	C4orf14		-0.74	0.02
PREDICTED: Gallus gallus similar to KIAA0802 protein (LOC426050), mRNA	426050	LOC426050	similar to KIAA0802 protein	ENSGALG00000013357	KIAA0802		-0.74	0.02
Gallus gallus finished cDNA, clone ChEST370o18	426850	SEC11C	SEC11 homolog C (S. cerevisiae)	ENSGALG00000002839	SEC11C		-0.74	0.02
Gallus gallus finished cDNA, clone ChEST1022a5	427823	RCJMB04_28l23	glucuronidase, beta	ENSGALG00000002542	NP_001034405.1	Hypothetical protein. [Source:Uniprot/SPTREMBL;Acc:Q5ZIA4]	-0.74	0.02
Gallus gallus mRNA for hypothetical protein, clone 31o3	420223	RCJMB04_31o3	RNA binding motif protein 12B	ENSGALG00000015930	NP_001026115.1	Hypothetical protein. [Source:Uniprot/SPTREMBL;Acc:Q5ZHZ9]	-0.74	0.02
Gallus gallus finished cDNA, clone ChEST621m1	NA			ENSGALG00000017048	EXOSC8		-0.74	0.02
Gallus gallus transcriptional coactivator p100 mRNA, partial cds	373966	P100	EBNA-2 co-activator (100kD)				-0.74	0.02
Gallus gallus finished cDNA, clone ChEST747o21	NA			ENSGALG00000007293			-0.74	0.02
Gallus gallus transforming growth factor beta 4 precursor, mRNA, partial cds	NA						-0.74	0.02
Gallus gallus finished cDNA, clone ChEST153j6	NA						-0.74	0.02
Gallus gallus finished cDNA, clone ChEST540g8	421716	LOC421716	hypothetical gene supported by CR385186				-0.74	0.02
PREDICTED: Gallus gallus similar to nucleoporin 155 (LOC427443), mRNA	427443	NUP155	nucleoporin 155kDa	ENSGALG00000003688	NUP155		-0.74	0.02
PREDICTED: Gallus gallus similar to Hypothetical protein MGC63733 (LOC423850), mRNA	423850	LOC423850	similar to Hypothetical protein MGC63733	ENSGALG00000007658	C10orf76		-0.74	0.02
Gallus gallus mRNA for hypothetical protein, clone 22i13	418857	RCJMB04_22i13	succinate-CoA ligase, ADP-forming, beta subunit	ENSGALG00000016993	NP_001006271.1	succinate-CoA ligase, ADP-forming, beta subunit [Source:RefSeq_peptide;Acc:NP_001006271]	-0.74	0.02
Gallus gallus mRNA for hypothetical protein, clone 3n12	769547	PNO1	partner of NOB1 homolog (S. cerevisiae)	ENSGALG00000009093	PNO1_CHICK	Hypothetical protein. [Source:Uniprot/SPTREMBL;Acc:Q5F414]	-0.74	0.03
PREDICTED: Gallus gallus similar to Defective in sister chromatid cohesion homolog 1 (S. cerevisiae) (LOC420358), mRNA	420358	LOC420358	similar to Defective in sister chromatid cohesion homolog 1 (S. cerevisiae)	ENSGALG00000016417	NP_076999.1	defective in sister chromatid cohesion homolog 1 [Source:RefSeq_peptide;Acc:NP_076999] [from human gene ENSG00000136982]	-0.74	0.03
Gallus gallus WEE1 homolog (S. pombe) (WEE1), mRNA	423045	RCJMB04_4a6	WEE1 homolog (S. pombe)	ENSGALG00000005769	NP_001026352.1	Hypothetical protein. [Source:Uniprot/SPTREMBL;Acc:Q5F400]	-0.74	0.03
	NA			ENSGALG00000000346	NP_001025866.1	Hypothetical protein. [Source:Uniprot/SPTREMBL;Acc:Q5F437]	-0.74	0.03
PREDICTED: Gallus gallus similar to envoplakin (LOC427805), mRNA	427805	EVPL	envoplakin	ENSGALG00000002108	EVPL		-0.74	0.03
PREDICTED: Gallus gallus oxidoreductase NAD-binding domain containing 1 (OXNAD1), mRNA	420644	OXNAD1	oxidoreductase NAD-binding domain containing 1	ENSGALG00000011239	OXNAD1		-0.74	0.03
PREDICTED: Gallus gallus similar to CWF19-like 1, cell cycle control (S. pombe) (LOC770765), mRNA	770765	CWF19L1	CWF19-like 1, cell cycle control (S. pombe)	ENSGALG00000003249	CWF19L1		-0.74	0.04
PREDICTED: Gallus gallus similar to epithin (LOC419731), mRNA	419731	ST14	suppression of tumorigenicity 14 (colon carcinoma)	ENSGALG00000001331			-0.74	0.04
PREDICTED: Gallus gallus N-myc downstream regulated gene 1 (NDRG1), mRNA	420321	NDRG1	N-myc downstream regulated gene 1	ENSGALG00000016216	NDRG1		-0.73	0.02
PREDICTED: Gallus gallus similar to LOC495113 protein (LOC768962), mRNA	768962	MND1	meiotic nuclear divisions 1 homolog (S. cerevisiae)	ENSGALG00000009212	MND1		-0.73	0.02
Gallus gallus finished cDNA, clone ChEST977k5	417941	ARHGDIB	Rho GDP dissociation inhibitor (GDI) beta	ENSGALG00000011738	ARHGDIB		-0.73	0.02
Gallus gallus mRNA for hypothetical protein, clone 1n4	422546	SLC25A4	solute carrier family 25 (mitochondrial carrier; adenine nucleotide translocator), member 4	ENSGALG00000010614	NP_001006443.1	solute carrier family 25 (mitochondrial carrier; adenine nucleotide translocator), member 4 [Source:RefSeq_peptide;Acc:NP_001006443]	-0.73	0.02
PREDICTED: Gallus gallus similar to Hyaluronoglucosaminidase 1 (LOC426739), mRNA	426739	HYAL1	hyaluronoglucosaminidase 1				-0.73	0.02
PREDICTED: Gallus gallus ankyrin repeat domain 15 (ANKRD15), mRNA	395475	ANKRD15	ankyrin repeat domain 15	ENSGALG00000010158			-0.73	0.02
Gallus gallus ADP-ribosylation factor 6 (ARF6), mRNA	428927	ARF6	ADP-ribosylation factor 6	ENSGALG00000012267	XR_026815.1		-0.73	0.02
PREDICTED: Gallus gallus similar to coxsackie and adenovirus receptor protein (LOC418473), mRNA	418473	CXADR	coxsackie virus and adenovirus receptor	ENSGALG00000015701	CXADR		-0.73	0.02
PREDICTED: Gallus gallus similar to MADH2 protein (LOC769000), partial mRNA	769000	LOC769000	similar to MADH2 protein	ENSGALG00000014697	NP_989892.1	MADH2 protein [Source:RefSeq_peptide;Acc:NP_989892]	-0.73	0.02
Gallus gallus finished cDNA, clone ChEST332o22	421755	AMD1	adenosylmethionine decarboxylase 1	ENSGALG00000015049	NP_001012587.1	similar to S-adenosylmethionine decarboxylase [Source:RefSeq_peptide;Acc:NP_001012587]	-0.73	0.02
Gallus gallus finished cDNA, clone ChEST143f19	NA						-0.73	0.02
PREDICTED: Gallus gallus similar to cyclin D2 (LOC771236), partial mRNA	771236	LOC771236	similar to cyclin D2	ENSGALG00000017283	CCND2_CHICK	G1/S-specific cyclin-D2. [Source:Uniprot/SWISSPROT;Acc:P49706]	-0.73	0.02
PREDICTED: Gallus gallus mitochondrial ribosomal protein L27, transcript variant 1 (MRPL27), mRNA	422105	MRPL27	mitochondrial ribosomal protein L27	ENSGALG00000007682	MRPL27		-0.73	0.02
PREDICTED: Gallus gallus LON peptidase N-terminal domain and ring finger 3 (LONRF3), mRNA	422375	LONRF3	LON peptidase N-terminal domain and ring finger 3	ENSGALG00000008860	LONRF3		-0.73	0.02
Gallus gallus pumilio 2 (pum2) mRNA, complete cds	421961	PUM2	pumilio homolog 2 (Drosophila)	ENSGALG00000016481	NP_001034381.1	Pumilio 2. [Source:Uniprot/SPTREMBL;Acc:Q2VB18]	-0.73	0.02
PREDICTED: Gallus gallus similar to Mybbp1a protein (LOC417491), mRNA	417491	MYBBP1A	MYB binding protein (P160) 1a	ENSGALG00000001363	MYBBP1A		-0.73	0.03
Gallus gallus mRNA for hypothetical protein, clone 3m16	420828	DEK	DEK oncogene (DNA binding)	ENSGALG00000012684	NP_001012578.1	Hypothetical protein. [Source:Uniprot/SPTREMBL;Acc:Q5F422]	-0.73	0.03
PREDICTED: Gallus gallus similar to C2orf29 protein (LOC418711), mRNA	418711	LOC418711	similar to C2orf29 protein	ENSGALG00000016777	C2orf29		-0.73	0.04
PREDICTED: Gallus gallus mitochondrial ribosomal protein S9, transcript variant 1 (MRPS9), mRNA	418723	MRPS9	mitochondrial ribosomal protein S9	ENSGALG00000016794	MRPS9		-0.73	0.04
Gallus gallus finished cDNA, clone ChEST748f17	427399	NUDT2	nudix (nucleoside diphosphate linked moiety X)-type motif 2	ENSGALG00000005810	NUDT2		-0.73	0.04
Gallus gallus finished cDNA, clone ChEST358k20	NA						-0.73	0.04
Gallus gallus finished cDNA, clone ChEST79n1	416918	XBP1	X-box binding protein 1	ENSGALG00000005796	NP_001006192.1	Hypothetical protein. [Source:Uniprot/SPTREMBL;Acc:Q5ZL88]	-0.73	0.04
	NA						-0.73	0.04
PREDICTED: Gallus gallus similar to MGC80689 protein (LOC422846), mRNA	422846	LYAR	Ly1 antibody reactive homolog (mouse)	ENSGALG00000015000	LYAR_HUMAN		-0.73	0.04
Gallus gallus ADP-ribosylation-like factor 6 interacting protein 5 (ARL6IP5), mRNA	426074	ARL6IP5	ADP-ribosylation-like factor 6 interacting protein 5	ENSGALG00000017436	PRAF3_CHICK	PRA1 family protein 3 (ADP-ribosylation-like factor 6-interacting protein 5). [Source:Uniprot/SWISSPROT;Acc:Q5F433]	-0.73	0.05
Gallus gallus RAD51 homologue mRNA sequence	396086	RAD51	RAD51 homolog (RecA homolog, E. coli) (S. cerevisiae)	ENSGALG00000023984			-0.73	0.05
Gallus gallus finished cDNA, clone ChEST563l4	NA						-0.72	0.02
Gallus gallus finished cDNA, clone ChEST839j16	NA			ENSGALG00000016953	NARG1L		-0.72	0.02
Gallus gallus mRNA, partial cds, clone:CLFEST8	396022	RCP9	calcitonin gene-related peptide-receptor component protein	ENSGALG00000002587	Q90841_CHICK	Hypothetical protein (Fragment). [Source:Uniprot/SPTREMBL;Acc:Q90841]	-0.72	0.02
Gallus gallus finished cDNA, clone ChEST770a24	NA						-0.72	0.02
Gallus gallus finished cDNA, clone ChEST278b6	423683	HERC4	hect domain and RLD 4	ENSGALG00000003861	Q5F401_CHICK	Hypothetical protein. [Source:Uniprot/SPTREMBL;Acc:Q5F401]	-0.72	0.02
PREDICTED: Gallus gallus coiled-coil domain containing 28A (CCDC28A), mRNA	421679	CCDC28A	coiled-coil domain containing 28A	ENSGALG00000013834	CCDC28A		-0.72	0.02
PREDICTED: Gallus gallus similar to Solute carrier family 30 (zinc transporter), member 4 (LOC415444), mRNA	415444	LOC415444	similar to Solute carrier family 30 (zinc transporter), member 4				-0.72	0.02
PREDICTED: Gallus gallus similar to WD repeat protein Gemin5 (LOC416254), mRNA	416254	GEMIN5	gem (nuclear organelle) associated protein 5	ENSGALG00000003937	GEMIN5		-0.72	0.02
Gallus gallus guanine nucleotide binding protein (G protein), alpha transducing activity polypeptide 1 (GNAT1), mRNA	395426	GNAT1	guanine nucleotide binding protein (G protein), alpha transducing activity polypeptide 1				-0.72	0.02
PREDICTED: Gallus gallus similar to P53 and DNA damage regulated 1 (LOC771852), mRNA	771852	PDRG1	p53 and DNA damage regulated 1	ENSGALG00000006464	PDRG1		-0.72	0.02
Gallus gallus mRNA for hypothetical protein, clone 4b7	418602	RCJMB04_4b7	spermine synthase	ENSGALG00000016379	NP_001025974.1	Hypothetical protein. [Source:Uniprot/SPTREMBL;Acc:Q5F3Z6]	-0.72	0.02
Gallus gallus integrator complex subunit 9 (INTS9), mRNA	422023	RCJMB04_10e20	integrator complex subunit 9	ENSGALG00000016631	INT9_CHICK	Integrator complex subunit 9 (Int9). [Source:Uniprot/SWISSPROT;Acc:Q5ZKK2]	-0.72	0.02
Gallus gallus finished cDNA, clone ChEST1028k8	NA						-0.72	0.02
Gallus gallus mRNA for hypothetical protein, clone 20p15	416575	RCJMB04_20p15	polo-like kinase 1 (Drosophila)	ENSGALG00000006110	NP_001025810.1	Serine/threonine-protein kinase PLK1 (EC 2.7.1.37) (Polo-like kinase 1) (PLK-1) (Serine/threonine-protein kinase 13) (STPK13). [Source:Uniprot/SWISSPROT;Acc:P53350] [from human gene ENSG00000166851]	-0.72	0.02
PREDICTED: Gallus gallus similar to ATP-dependent Lon protease (LOC768942), mRNA	768942	LONP1	lon peptidase 1, mitochondrial	ENSGALG00000000490	LONP1		-0.72	0.02
PREDICTED: Gallus gallus similar to Awp1-pending-prov protein (LOC426626), mRNA	426626	LOC426626	similar to Awp1-pending-prov protein	ENSGALG00000014589			-0.72	0.02
Gallus gallus TRF2-interacting telomeric RAP1 protein (RAP1) mRNA, complete cds	395122	TERF2IP	telomeric repeat binding factor 2, interacting protein	ENSGALG00000000903	NP_989799.1	TRF2-interacting telomeric RAP1 protein [Source:RefSeq_peptide;Acc:NP_989799]	-0.72	0.03
Gallus gallus finished cDNA, clone ChEST876h12	NA						-0.72	0.03
Gallus gallus finished cDNA, clone ChEST812p6	417261	MRPL41	mitochondrial ribosomal protein L41				-0.72	0.03
PREDICTED: Gallus gallus hypothetical LOC431205 (LOC431205), mRNA	431205	LOC431205	hypothetical LOC431205	ENSGALG00000023999			-0.72	0.03
Gallus gallus splicing factor, arginine/serine-rich 2 (SFRS2), mRNA	396195	SFRS2	splicing factor, arginine/serine-rich 2	ENSGALG00000017357			-0.72	0.03
PREDICTED: Gallus gallus NADH dehydrogenase (ubiquinone) 1 beta subcomplex, 10, 22kDa (NDUFB10), mRNA	416543	NDUFB10	NADH dehydrogenase (ubiquinone) 1 beta subcomplex, 10, 22kDa	ENSGALG00000005465	NDUFB10	NADH-ubiquinone oxidoreductase PDSW subunit (EC 1.6.5.3) (EC 1.6.99.3) (Complex I-PDSW) (CI-PDSW). [Source:Uniprot/SWISSPROT;Acc:O96000] [from human gene ENSG00000140990]	-0.72	0.03
Gallus gallus finished cDNA, clone ChEST509a6	NA			ENSGALG00000009089	Q788U5_CHICK	Structural muscle protein titin (Fragment). [Source:Uniprot/SPTREMBL;Acc:Q9IAR9]	-0.72	0.03
Gallus gallus finished cDNA, clone ChEST1006d10	420704	EXOSC7	exosome component 7	ENSGALG00000011886	EXOSC7		-0.72	0.03
Gallus gallus finished cDNA, clone ChEST103h18	423082	UEVLD	UEV and lactate/malate dehyrogenase domains	ENSGALG00000006312	TSG101	Tumor susceptibility gene 101 protein. [Source:Uniprot/SWISSPROT;Acc:Q99816] [from human gene ENSG00000074319]	-0.72	0.03
Gallus gallus GLI3 mRNA, partial cds	420769	GLI3	GLI-Kruppel family member GLI3	ENSGALG00000012329	Q9DF31_CHICK	GLI3 (Fragment). [Source:Uniprot/SPTREMBL;Acc:Q9IA31]	-0.72	0.03
Gallus gallus mRNA for hypothetical protein, clone 6d17	419566	RCJMB04_6d17	replication protein A2, 32kDa	ENSGALG00000000734	NP_001026063.1	Hypothetical protein. [Source:Uniprot/SPTREMBL;Acc:Q5ZLH1]	-0.72	0.04
Gallus gallus mRNA for hypothetical protein, clone 20p1	771794	DENR	density-regulated protein	ENSGALG00000003795	DENR_CHICK	Density-regulated protein (DRP). [Source:Uniprot/SWISSPROT;Acc:Q5ZJ39]	-0.72	0.04
PREDICTED: Gallus gallus hypothetical LOC430609 (LOC430609), partial mRNA	430609	LOC430609	hypothetical LOC430609				-0.72	0.04
PREDICTED: Gallus gallus similar to protein N-terminal asparagine amidohydrolase (LOC768445), mRNA	768445	NTAN1	N-terminal asparagine amidase	ENSGALG00000002835	NTAN1		-0.72	0.04
Gallus gallus mRNA for hypothetical protein, clone 5l9	428251	HYOU1	hypoxia up-regulated 1	ENSGALG00000007659	NP_001006588.1	Hypothetical protein. [Source:Uniprot/SPTREMBL;Acc:Q5ZLK7]	-0.72	0.04
PREDICTED: Gallus gallus similar to ubiquitin-conjugating enzyme E2D 2; ubiquitin conjugating enzyme 2e (LOC416137), mRNA	416137	UBE2D2	ubiquitin-conjugating enzyme E2D 2 (UBC4/5 homolog, yeast)	ENSGALG00000000861	UBE2D2		-0.72	0.04
PREDICTED: Gallus gallus similar to ribokinase (LOC421418), mRNA	421418	RBKS	ribokinase				-0.72	0.05
Gallus gallus mRNA for hypothetical protein, clone 12j12	424328	PKP4	plakophilin 4	ENSGALG00000012561	NP_001006529.1	Hypothetical protein. [Source:Uniprot/SPTREMBL;Acc:Q5ZK79]	-0.72	0.05
Gallus gallus mRNA for hypothetical protein, clone 23b19	423062	RRAS2	related RAS viral (r-ras) oncogene homolog 2	ENSGALG00000005998	NP_001006466.1	Hypothetical protein. [Source:Uniprot/SPTREMBL;Acc:Q5ZIW8]	-0.71	0.02
Gallus gallus finished cDNA, clone ChEST295j22	NA						-0.71	0.02
Gallus gallus ribosomal RNA processing 12 homolog (S. cerevisiae) (RRP12), mRNA	423845	RCJMB04_11j1	ribosomal RNA processing 12 homolog (S. cerevisiae)	ENSGALG00000007603	RRP12_CHICK	Protein KIAA0690 homolog. [Source:Uniprot/SWISSPROT;Acc:Q5ZKD5]	-0.71	0.02
PREDICTED: Gallus gallus similar to trans-Golgi protein GMx33 (LOC425502), mRNA	425502	LOC425502	similar to trans-Golgi protein GMx33				-0.71	0.02
PREDICTED: Gallus gallus SWI/SNF related, matrix associated, actin dependent regulator of chromatin, subfamily a-like 1 (SMARCAL1), mRNA	396031	SMARCAL1	SWI/SNF related, matrix associated, actin dependent regulator of chromatin, subfamily a-like 1	ENSGALG00000011475	SMARCAL1		-0.71	0.02
Gallus gallus finished cDNA, clone ChEST968n22	422419	NPY5R	neuropeptide Y receptor Y5	ENSGALG00000009501	NP_060822.1		-0.71	0.02
Gallus gallus finished cDNA, clone ChEST20l8	424342	GPSM2	G-protein signaling modulator 2 (AGS3-like, C. elegans)	ENSGALG00000002106	CLCC1		-0.71	0.02
Gallus gallus finished cDNA, clone ChEST944m12	396261	GOT1	glutamic-oxaloacetic transaminase 1, soluble (aspartate aminotransferase 1)	ENSGALG00000007484	AATC_CHICK	Aspartate aminotransferase, cytoplasmic (EC 2.6.1.1) (Transaminase A) (Glutamate oxaloacetate transaminase 1). [Source:Uniprot/SWISSPROT;Acc:P00504]	-0.71	0.02
Gallus gallus finished cDNA, clone ChEST578c13	NA			ENSGALG00000004383	TIMM22		-0.71	0.02
PREDICTED: Gallus gallus hypothetical protein LOC770733 (LOC770733), mRNA	770733	LOC770733	hypothetical protein LOC770733	ENSGALG00000005291			-0.71	0.02
Gallus gallus mRNA for hypothetical protein, clone 25g18	NA						-0.71	0.02
PREDICTED: Gallus gallus similar to RBM35A protein (LOC420228), mRNA	420228	RBM35A	RNA binding motif protein 35A	ENSGALG00000015968	RBM35A		-0.71	0.02
PREDICTED: Gallus gallus zinc finger protein 639 (ZNF639), mRNA	425280	RCJMB04_8o1	zinc finger protein 639	ENSGALG00000005944	Q5ZKW6_CHICK	Hypothetical protein (Fragment). [Source:Uniprot/SPTREMBL;Acc:Q5ZKW6]	-0.71	0.02
Gallus gallus finished cDNA, clone ChEST964m18	NA						-0.71	0.02
Gallus gallus finished cDNA, clone ChEST929j20	NA						-0.71	0.02
Gallus gallus SWI/SNF related, matrix associated, actin dependent regulator of chromatin, subfamily b, member 1 (SMARCB1), mRNA	378892	RCJMB04_13f19	SWI/SNF related, matrix associated, actin dependent regulator of chromatin, subfamily b, member 1	ENSGALG00000005983	SNF5_CHICK	SWI/SNF-related matrix-associated actin-dependent regulator of chromatin subfamily B member 1. [Source:Uniprot/SWISSPROT;Acc:Q5ZK40]	-0.71	0.02
Gallus gallus finished cDNA, clone ChEST580i10	418971	ELMOD1	ELMO/CED-12 domain containing 1	ENSGALG00000017169	ELMOD1		-0.71	0.02
PREDICTED: Gallus gallus similar to acyl-Coenzyme A oxidase 1, palmitoyl (LOC770172), mRNA	770172	MRPL38	mitochondrial ribosomal protein L38	ENSGALG00000002194	Q5ZHS7_CHICK	Hypothetical protein. [Source:Uniprot/SPTREMBL;Acc:Q5ZHS7]	-0.71	0.02
Gallus gallus finished cDNA, clone ChEST257e20	416973	POP5	processing of precursor 5, ribonuclease P/MRP subunit (S. cerevisiae)	ENSGALG00000007124	POP5		-0.71	0.02
PREDICTED: Gallus gallus hypothetical gene supported by CR391242 (LOC423752), mRNA	423752	LOC423752	hypothetical gene supported by CR391242				-0.71	0.02
Gallus gallus TRAM mRNA for Translocating chain-associated membrane protein, complete cds	378918	TRAM1	translocation associated membrane protein 1	ENSGALG00000015629	NP_989731.1	translocation associated membrane protein 1 [Source:RefSeq_peptide;Acc:NP_989731]	-0.71	0.02
PREDICTED: Gallus gallus similar to geranylgeranyl diphosphate synthase (LOC427092), mRNA	427092	GGPS1	geranylgeranyl diphosphate synthase 1	ENSGALG00000002604	GGPS1		-0.71	0.02
Gallus gallus finished cDNA, clone ChEST403p14	418386	NIT2	nitrilase family, member 2	ENSGALG00000015275	Q6PTX5_CHICK	Nit protein 2 (Fragment). [Source:Uniprot/SPTREMBL;Acc:Q6PTX5]	-0.71	0.02
PREDICTED: Gallus gallus similar to Complement component 1, q subcomponent, gamma polypeptide (LOC419503), mRNA	419503	C1QC	complement component 1, q subcomponent, C chain	ENSGALG00000023605	C1QC		-0.71	0.03
PREDICTED: Gallus gallus hypothetical protein LOC770750 (LOC770750), mRNA	770750	PHPT1	phosphohistidine phosphatase 1	ENSGALG00000021242	PHPT1		-0.71	0.03
Gallus gallus mRNA for hypothetical protein, clone 5h12	418514	CHAF1B	chromatin assembly factor 1, subunit B (p60)	ENSGALG00000016042	NP_001008677.2	Hypothetical protein. [Source:Uniprot/SPTREMBL;Acc:Q5ZLM9]	-0.71	0.03
Gallus gallus finished cDNA, clone ChEST83f4	NA						-0.71	0.03
Chicken HMG-CoA synthase mRNA, complete cds	396379	HMGCS1	3-hydroxy-3-methylglutaryl-Coenzyme A synthase 1 (soluble)	ENSGALG00000014862	HMCS1_CHICK	Hydroxymethylglutaryl-CoA synthase, cytoplasmic (EC 2.3.3.10) (HMG-CoA synthase) (3-hydroxy-3-methylglutaryl coenzyme A synthase). [Source:Uniprot/SWISSPROT;Acc:P23228]	-0.71	0.03
Chicken mRNA insertionally activated c-Ha-ras oncogene from nephroblastoma	396229	HRAS	v-Ha-ras Harvey rat sarcoma viral oncogene homolog	ENSGALG00000006885	RASH_CHICK	GTPase HRas precursor (Transforming protein p21) (p21ras) (H-Ras-1) (c-H-ras). [Source:Uniprot/SWISSPROT;Acc:P08642]	-0.71	0.03
PREDICTED: Gallus gallus hypothetical LOC421870, transcript variant 1 (LOC421870), mRNA	421870	LOC421870	hypothetical LOC421870				-0.71	0.03
PREDICTED: Gallus gallus similar to importin beta subunit (LOC426499), mRNA	426499	LOC426499	similar to importin beta subunit	ENSGALG00000000454	KPNB1		-0.71	0.03
Gallus gallus hemoglobin, zeta (HBZ), mRNA	416650	HBZ	hemoglobin, zeta	ENSGALG00000007458		Hemoglobin pi subunit (Hemoglobin pi chain) (Pi-globin) (Hemoglobin pi' chain). [Source:Uniprot/SWISSPROT;Acc:P02007]	-0.71	0.03
PREDICTED: Gallus gallus polymerase (RNA) II (DNA directed) polypeptide C, 33kDa (POLR2C), mRNA	415635	POLR2C	polymerase (RNA) II (DNA directed) polypeptide C, 33kDa	ENSGALG00000001168	POLR2C	DNA-directed RNA polymerase II 33 kDa polypeptide (EC 2.7.7.6) (RPB3) (RNA polymerase II subunit 3) (RPB33) (RPB31). [Source:Uniprot/SWISSPROT;Acc:P19387] [from human gene ENSG00000102978]	-0.71	0.04
Gallus gallus finished cDNA, clone ChEST530b19	NA						-0.71	0.04
Gallus gallus mRNA for hypothetical protein, clone 28a6	419713	RCJMB04_28a6	signal recognition particle receptor ('docking protein')	ENSGALG00000001053	NP_001034366.1	Hypothetical protein. [Source:Uniprot/SPTREMBL;Acc:Q5F390]	-0.71	0.04
Gallus gallus kinesin family member 20A (KIF20A), mRNA	416220	RCJMB04_10l13	kinesin family member 20A	ENSGALG00000003263	SFXN1		-0.71	0.05
PREDICTED: Gallus gallus hypothetical LOC423833 (LOC423833), mRNA	423833	LOC423833	hypothetical LOC423833	ENSGALG00000007489	CNNM1		-0.7	0.02
PREDICTED: Gallus gallus hypothetical LOC426015 (LOC426015), partial mRNA	426015	LOC426015	hypothetical LOC426015				-0.7	0.02
Gallus gallus finished cDNA, clone ChEST1017p8	421080	IMPACT	Impact homolog (mouse)	ENSGALG00000015093	IMPACT		-0.7	0.02
PREDICTED: Gallus gallus similar to UNQ5810 protein, transcript variant 2 (LOC771758), mRNA	771758	LOC771758	similar to UNQ5810 protein	ENSGALG00000020911	Q6UXS0_HUMAN		-0.7	0.02
PREDICTED: Gallus gallus similar to KIAA0528 gene product (LOC418197), mRNA	418197	LOC418197	similar to KIAA0528 gene product	ENSGALG00000013210	KIAA0528		-0.7	0.02
PREDICTED: Gallus gallus hypothetical LOC424216 (LOC424216), mRNA	424216	USP37	ubiquitin specific peptidase 37	ENSGALG00000011434	NRAM1_CHICK	Natural resistance-associated macrophage protein 1 (NRAMP 1). [Source:Uniprot/SWISSPROT;Acc:P51027]	-0.7	0.02
Chicken agrin-related protein 1 mRNA, 3' end	396538	AGRN	agrin	ENSGALG00000002041	AGRIN_CHICK	Agrin precursor. [Source:Uniprot/SWISSPROT;Acc:P31696]	-0.7	0.02
PREDICTED: Gallus gallus similar to syndet, transcript variant 1 (LOC423235), mRNA	423235	SNAP23	synaptosomal-associated protein, 23kDa				-0.7	0.02
Gallus gallus mRNA for hypothetical protein, clone 9l4	417811	RPAP3	RNA polymerase II associated protein 3	ENSGALG00000009743	NP_001006231.1	Hypothetical protein. [Source:Uniprot/SPTREMBL;Acc:Q5ZKQ3]	-0.7	0.02
PREDICTED: Gallus gallus similar to actin binding protein anillin (LOC420738), mRNA	420738	ANLN	anillin, actin binding protein	ENSGALG00000012104	ANLN		-0.7	0.02
PREDICTED: Gallus gallus similar to REX1, RNA exonuclease 1 homolog (S. cerevisiae) (LOC428327), mRNA	428327	REXO1	REX1, RNA exonuclease 1 homolog (S. cerevisiae)	ENSGALG00000001043			-0.7	0.02
PREDICTED: Gallus gallus hypothetical protein LOC771514 (LOC771514), mRNA	771514	LOC771514	hypothetical protein LOC771514	ENSGALG00000015690			-0.7	0.02
Gallus gallus finished cDNA, clone ChEST990i4	NA						-0.7	0.03
PREDICTED: Gallus gallus similar to Protein BAP28 (LOC425734), mRNA	425734	HEATR1	HEAT repeat containing 1	ENSGALG00000000258			-0.7	0.03
Gallus gallus finished cDNA, clone ChEST950k15	NA						-0.7	0.03
PREDICTED: Gallus gallus RAN binding protein 5 (RANBP5), mRNA	418783	RANBP5	RAN binding protein 5	ENSGALG00000016887		Importin beta-3 (Karyopherin beta-3) (Ran-binding protein 5) (RanBP5). [Source:Uniprot/SWISSPROT;Acc:O00410] [from human gene ENSG00000065150]	-0.7	0.03
PREDICTED: Gallus gallus similar to Collagen alpha 6(IV) chain precursor (LOC422350), mRNA	422350	COL4A6	collagen, type IV, alpha 6	ENSGALG00000008282	ATG4A_CHICK	Cysteine protease ATG4A (EC 3.4.22.-) (Autophagy-related protein 4 homolog A). [Source:Uniprot/SWISSPROT;Acc:Q5ZIW7]	-0.7	0.03
Gallus gallus mRNA for hypothetical protein, clone 33g10	423178	FUT8	fucosyltransferase 8 (alpha (1,6) fucosyltransferase)	ENSGALG00000008078	NP_001004766.1	fucosyltransferase 8 (alpha (1,6) fucosyltransferase) [Source:RefSeq_peptide;Acc:NP_001004766]	-0.7	0.03
PREDICTED: Gallus gallus mitochondrial ribosomal protein S31 (MRPS31), mRNA	418887	MRPS31	mitochondrial ribosomal protein S31	ENSGALG00000017033	MRPS31		-0.7	0.04
Chicken CHOX M mRNA for HOX-4.3-related protein	396301	HOXD8	homeobox D8	ENSGALG00000009270	NM_207177.1	homeo box D8; homeobox protein Hox-D8; CHOX M product [Source:RefSeq_peptide;Acc:NP_997060]	-0.7	0.04
PREDICTED: Gallus gallus similar to mitogen-activated protein kinase 12 (LOC769763), mRNA	769763	MAPK12	mitogen-activated protein kinase 12	ENSGALG00000019384			-0.7	0.05
PREDICTED: Gallus gallus ERO1-like (S. cerevisiae) (ERO1L), mRNA	423585	ERO1L	ERO1-like (S. cerevisiae)	ENSGALG00000012404	ERO1L		-0.69	0.02
PREDICTED: Gallus gallus similar to Centrosomal protein 76kDa (LOC768721), mRNA	768721	LOC768721	similar to Centrosomal protein 76kDa	ENSGALG00000013858	CEP76		-0.69	0.02
PREDICTED: Gallus gallus similar to phosphatidic acid phosphatase type 2 domain containing 2 (LOC424383), mRNA	424383	LOC424383	similar to phosphatidic acid phosphatase type 2 domain containing 2	ENSGALG00000003029	XR_027208.1		-0.69	0.02
Gallus gallus mRNA for hypothetical protein, clone 7n11	423500	RCJMB04_7n11	cell division cycle associated 4	ENSGALG00000011692	NP_001026383.1	Hypothetical protein. [Source:Uniprot/SPTREMBL;Acc:Q5ZL47]	-0.69	0.02
Gallus gallus finished cDNA, clone ChEST236f12	NA			ENSGALG00000011880	XR_026729.1		-0.69	0.02
PREDICTED: Gallus gallus similar to ASB-4 protein (LOC420569), mRNA	420569	ASB4	ankyrin repeat and SOCS box-containing 4	ENSGALG00000009691	ASB4		-0.69	0.02
Gallus gallus finished cDNA, clone ChEST1003j19	NA						-0.69	0.02
Gallus gallus finished cDNA, clone ChEST533l10	NA						-0.69	0.02
PREDICTED: Gallus gallus similar to clathrin-like protein (LOC426790), mRNA	426790	AP3M2	adaptor-related protein complex 3, mu 2 subunit	ENSGALG00000003659	AP3M2		-0.69	0.02
Gallus gallus glutamic-oxaloacetic transaminase 2, mitochondrial (aspartate aminotransferase 2) (GOT2), mRNA	396533	GOT2	glutamic-oxaloacetic transaminase 2, mitochondrial (aspartate aminotransferase 2)	ENSGALG00000002321	AATM_CHICK	Aspartate aminotransferase, mitochondrial precursor (EC 2.6.1.1) (Transaminase A) (Glutamate oxaloacetate transaminase 2). [Source:Uniprot/SWISSPROT;Acc:P00508]	-0.69	0.02
Messenger fragment for chicken pro-alpha-2 (I) collagen	420564	COL1A2	collagen, type I, alpha 2	ENSGALG00000009641	CO1A2_CHICK	Collagen alpha-2(I) chain precursor (Fragments). [Source:Uniprot/SWISSPROT;Acc:P02467]	-0.69	0.02
Gallus gallus collagen, type II, alpha 1 (primary osteoarthritis, spondyloepiphyseal dysplasia, congenital) (COL2A1), mRNA	395069	COL2A1	collagen, type II, alpha 1 (primary osteoarthritis, spondyloepiphyseal dysplasia, congenital)				-0.69	0.02
PREDICTED: Gallus gallus Smad nuclear interacting protein 1 (SNIP1), mRNA	419616	SNIP1	Smad nuclear interacting protein 1	ENSGALG00000002010	SNIP1		-0.69	0.02
Gallus gallus prostaglandin E receptor 4 (subtype EP4) (PTGER4), mRNA	427183	PTGER4	prostaglandin E receptor 4 (subtype EP4)	ENSGALG00000014824	A2TH16_CHICK		-0.69	0.02
Gallus gallus mRNA for hypothetical protein, clone 27l24	428246	RCJMB04_27l24	ubiquitin specific peptidase 28	ENSGALG00000006969	UBP28_CHICK	Ubiquitin carboxyl-terminal hydrolase 28 (EC 3.1.2.15) (Ubiquitin thioesterase 28) (Ubiquitin-specific-processing protease 28) (Deubiquitinating enzyme 28). [Source:Uniprot/SWISSPROT;Acc:Q5ZID5]	-0.69	0.03
Gallus gallus finished cDNA, clone ChEST1037j3	NA						-0.69	0.03
PREDICTED: Gallus gallus hypothetical LOC428559 (LOC428559), mRNA	428559	CRLS1	cardiolipin synthase 1	ENSGALG00000009214	CRLS1		-0.69	0.03
Gallus gallus D-dopachrome tautomerase (DDT), mRNA	416937	RCJMB04_2c16	D-dopachrome tautomerase	ENSGALG00000006350	NP_001025838.1	Hypothetical protein. [Source:Uniprot/SPTREMBL;Acc:Q5ZMG0]	-0.69	0.03
PREDICTED: Gallus gallus zinc finger protein 654 (ZNF654), mRNA	418428	ZNF654	zinc finger protein 654				-0.69	0.03
Gallus gallus finished cDNA, clone ChEST868e22	NA						-0.69	0.03
PREDICTED: Gallus gallus similar to coiled-coil domain containing 46 (LOC417432), mRNA	417432	CCDC46	coiled-coil domain containing 46	ENSGALG00000003975	CCDC46		-0.69	0.03
PREDICTED: Gallus gallus hypothetical LOC423377 (LOC423377), mRNA	423377	LOC423377	hypothetical LOC423377	ENSGALG00000010459	C14orf133		-0.69	0.03
Gallus gallus Add3 mRNA for gamma adducin, complete cds	373892	ADD3	adducin 3 (gamma)	ENSGALG00000008542	NP_989434.1	adducin 3 (gamma) [Source:RefSeq_peptide;Acc:NP_989434]	-0.69	0.04
Gallus gallus low density lipoprotein-related protein 1 (LRP1), mRNA	396170	LRP1	low density lipoprotein-related protein 1				-0.69	0.04
Gallus gallus RAB8A, member RAS oncogene family (RAB8A), mRNA	428352	RCJMB04_2k8	RAB8A, member RAS oncogene family	ENSGALG00000003998	RAB8A_CHICK	Gallus gallus similar to mel transforming oncogene; ras-associated protein RAB8; mel transforming oncogene (derived from cell line NK14)- RAB8 homolog; mel transforming oncogene (RAB8 homolog); mel transforming oncogene (derived from cell line NK14) ... ( [Source:RefSeq_dna;Acc:NM_001031504]	-0.69	0.04
Gallus gallus finished cDNA, clone ChEST976g12	395149	MRAS	muscle RAS oncogene homolog	ENSGALG00000011592	NP_989820.1	R-Ras3 [Source:RefSeq_peptide;Acc:NP_989820]	-0.69	0.04
Gallus gallus finished cDNA, clone ChEST730p8	423201	PEX16	peroxisomal biogenesis factor 16	ENSGALG00000023316			-0.69	0.04
PREDICTED: Gallus gallus similar to cdk7/cyclin H assembly factor (LOC423521), mRNA	423521	MNAT1	menage a trois homolog 1, cyclin H assembly factor (Xenopus laevis)	ENSGALG00000011910	MNAT1		-0.69	0.04
Gallus gallus finished cDNA, clone ChEST335d17	378892	RCJMB04_13f19	SWI/SNF related, matrix associated, actin dependent regulator of chromatin, subfamily b, member 1	ENSGALG00000005983	SNF5_CHICK	SWI/SNF-related matrix-associated actin-dependent regulator of chromatin subfamily B member 1. [Source:Uniprot/SWISSPROT;Acc:Q5ZK40]	-0.69	0.04
Gallus gallus similar to hypothetical protein DKFZp566A1524 (LOC421949), mRNA	421949	LOC421949	similar to hypothetical protein DKFZp566A1524	ENSGALG00000016463	FA49A_CHICK	Hypothetical protein. [Source:Uniprot/SPTREMBL;Acc:Q5ZI04]	-0.69	0.04
Gallus gallus finished cDNA, clone ChEST363m17	NA						-0.69	0.05
PREDICTED: Gallus gallus hypothetical LOC423423 (LOC423423), mRNA	423423	LOC423423	hypothetical LOC423423	ENSGALG00000010827	ITPK1_CHICK	Inositol-tetrakisphosphate 1-kinase (EC 2.7.1.134) (Inositol- triphosphate 5/6-kinase) (EC 2.7.1.-) (Inositol 1,3,4-trisphosphate 5/6-kinase). [Source:Uniprot/SWISSPROT;Acc:Q5F480]	-0.69	0.05
Gallus gallus finished cDNA, clone ChEST744d9	NA						-0.68	0.02
Gallus gallus finished cDNA, clone ChEST699e3	NA						-0.68	0.02
PREDICTED: Gallus gallus similar to POM121 membrane glycoprotein (rat) (LOC417463), mRNA	417463	POM121	POM121 membrane glycoprotein (rat)				-0.68	0.02
PREDICTED: Gallus gallus similar to transducin (beta)-like 1 X-linked; transducin (beta)-like 1 (LOC426045), mRNA	426045	TBL1X	transducin (beta)-like 1X-linked	ENSGALG00000013366			-0.68	0.02
Gallus gallus mRNA for hypothetical protein, clone 1l24	418894	RCJMB04_1l24	ubiquitin-fold modifier 1	ENSGALG00000017042	UFM1_CHICK	Ubiquitin-fold modifier 1 precursor. [Source:Uniprot/SWISSPROT;Acc:Q5ZMK7]	-0.68	0.02
PREDICTED: Gallus gallus similar to KIAA0091 (LOC415704), mRNA	415704	LOC415704	similar to KIAA0091	ENSGALG00000003293	MBTPS1		-0.68	0.02
Gallus gallus finished cDNA, clone ChEST462o22	419761	REXO2	REX2, RNA exonuclease 2 homolog (S. cerevisiae)	ENSGALG00000007024	REXO2		-0.68	0.02
Chicken nonmuscle myosin heavy chain (MHC) gene, complete cds	396469	MYH9	myosin, heavy chain 9, non-muscle	ENSGALG00000012533	NM_205477.1	Myosin-9 (Myosin heavy chain, nonmuscle IIa) (Nonmuscle myosin heavy chain IIa) (NMMHC II-a) (NMMHC-IIA) (Cellular myosin heavy chain, type A) (Nonmuscle myosin heavy chain-A) (NMMHC-A). [Source:Uniprot/SWISSPROT;Acc:P14105]	-0.68	0.02
PREDICTED: Gallus gallus similar to costal2 (LOC415488), mRNA	415488	LOC415488	similar to costal2	ENSGALG00000006611	KIF7		-0.68	0.02
Gallus gallus similar to protein phosphatase 2C eta (LOC415941), mRNA	415941	RCJMB04_2e20	similar to protein phosphatase 2C eta	ENSGALG00000003977	WDR82_CHICK	Twinfilin-2. Source: Uniprot/SWISSPROT Q5ZM35; contains let-7g	-0.68	0.02
PREDICTED: Gallus gallus similar to Tripartite motif-containing 13, transcript variant 2 (LOC418872), mRNA	418872	TRIM13	tripartite motif-containing 13	ENSGALG00000017011	TRIM13		-0.68	0.03
Gallus gallus similar to chromosome 7 open reading frame 28B; CGI-43 like protein; H_DJ1163J12.2 (LOC416433), mRNA	416433	LOC416433	similar to chromosome 7 open reading frame 28B; CGI-43 like protein; H_DJ1163J12.2	ENSGALG00000003458	NP_001006158.1	Hypothetical protein. [Source:Uniprot/SPTREMBL;Acc:Q5ZLN2]	-0.68	0.03
PREDICTED: Gallus gallus hypothetical LOC421354 (LOC421354), mRNA	421354	SPATA17	spermatogenesis associated 17	ENSGALG00000009616	SPATA17		-0.68	0.03
Gallus gallus N-glycanase 1 (NGLY1), mRNA	420655	RCJMB04_17c15	N-glycanase 1	ENSGALG00000011304	NGLY1_CHICK	Peptide-N(4)-(N-acetyl-beta-glucosaminyl)asparagine amidase (EC 3.5.1.52) (PNGase) (Peptide:N-glycanase) (N-glycanase 1). [Source:Uniprot/SWISSPROT;Acc:Q5ZJM3]	-0.68	0.03
PREDICTED: Gallus gallus ARP3 actin-related protein 3 homolog B (yeast) (ACTR3B), mRNA	420439	ACTR3B	ARP3 actin-related protein 3 homolog B (yeast)	ENSGALG00000006292		actin-related protein 3-beta [Source:RefSeq_peptide;Acc:NP_065178] [from human gene ENSG00000133627]	-0.68	0.03
Gallus gallus finished cDNA, clone ChEST133g2	420985	TMEFF1	transmembrane protein with EGF-like and two follistatin-like domains 1	ENSGALG00000013212	TMEFF1		-0.68	0.03
PREDICTED: Gallus gallus hypothetical LOC416414 (LOC416414), mRNA	416414	LOC416414	hypothetical LOC416414	ENSGALG00000002862	XR_026846.1		-0.68	0.03
PREDICTED: Gallus gallus similar to Chromosome 9 open reading frame 140 (LOC770416), mRNA	770416	LOC770416	similar to Chromosome 9 open reading frame 140	ENSGALG00000009060	C9orf140		-0.68	0.03
PREDICTED: Gallus gallus similar to splicing factor 3b, subunit 1 (LOC424056), mRNA	424056	SF3B1	splicing factor 3b, subunit 1, 155kDa	ENSGALG00000008038	SF3B1		-0.68	0.03
PREDICTED: Gallus gallus hypothetical LOC416799 (LOC416799), mRNA	416799	PUS1	pseudouridylate synthase 1				-0.68	0.03
Gallus gallus similar to interleukin 25; lymphocyte antigen 6 complex, locus E ligand (LOC420161), mRNA	420161	LOC420161	similar to interleukin 25; lymphocyte antigen 6 complex, locus E ligand	ENSGALG00000004263	NP_001006342.1	Hypothetical protein. [Source:Uniprot/SPTREMBL;Acc:Q5ZMF4]	-0.68	0.03
Gallus gallus finished cDNA, clone ChEST132n6	423577	SPG3A	spastic paraplegia 3A	ENSGALG00000012339	SPG3A		-0.68	0.03
PREDICTED: Gallus gallus similar to single stranded DNA binding protein-2 (LOC770958), mRNA	770958	SSBP2	single-stranded DNA binding protein 2	ENSGALG00000023089	SSBP2		-0.68	0.03
PREDICTED: Gallus gallus hypothetical protein LOC770909 (LOC770909), mRNA	770909	MORC3	MORC family CW-type zinc finger 3	ENSGALG00000016040	Q5F3X3_CHICK	Hypothetical protein. [Source:Uniprot/SPTREMBL;Acc:Q5F3X3]	-0.68	0.04
Gallus gallus kinase related protein mRNA, complete cds	396445	MYLK	myosin, light chain kinase	ENSGALG00000023186			-0.68	0.04
Gallus gallus finished cDNA, clone ChEST296d2	NA			ENSGALG00000003259	EIF2B1		-0.68	0.04
PREDICTED: Gallus gallus similar to Prpk (p53-related protein kinase)-binding protein (LOC425906), mRNA	425906	TPRKB	TP53RK binding protein	ENSGALG00000013018	TPRKB		-0.68	0.04
Gallus gallus mRNA for hypothetical protein, clone 24a4	423362	TMED10	transmembrane emp24-like trafficking protein 10 (yeast)	ENSGALG00000010318	NP_001006482.1	Hypothetical protein. [Source:Uniprot/SPTREMBL;Acc:Q5ZIR6]	-0.68	0.04
Gallus gallus mRNA for hypothetical protein, clone 10d1	415776	RCJMB04_10d1	peptidase D	ENSGALG00000004899	Q5ZKL3_CHICK	Hypothetical protein. [Source:Uniprot/SPTREMBL;Acc:Q5ZKL3]	-0.68	0.04
PREDICTED: Gallus gallus similar to Eukaryotic translation initiation factor 3, subunit 7 zeta, 66/67kDa (LOC771356), mRNA	771356	EIF3D	eukaryotic translation initiation factor 3, subunit D	ENSGALG00000012529	Q5ZKM9_CHICK		-0.68	0.04
PREDICTED: Gallus gallus similar to TBC1 domain family, member 13 (LOC771771), mRNA	771771	TBC1D13	TBC1 domain family, member 13	ENSGALG00000013978	NP_001026542.1	Hypothetical protein. [Source:Uniprot/SPTREMBL;Acc:Q5ZM56]	-0.68	0.04
Gallus gallus finished cDNA, clone ChEST1014h13	396245	RAF1	v-raf-1 murine leukemia viral oncogene homolog 1	ENSGALG00000004998	RAF1_CHICK	RAF proto-oncogene serine/threonine-protein kinase (EC 2.7.11.1) (RAF- 1) (C-RAF) (MIL proto-oncogene serine/threonine-protein kinase) (C- MIL). [Source:Uniprot/SWISSPROT;Acc:P05625]	-0.68	0.04
	NA						-0.68	0.04
Gallus gallus mRNA for hypothetical protein, clone 15e3	423763	NDUFB8	NADH dehydrogenase (ubiquinone) 1 beta subcomplex, 8, 19kDa	ENSGALG00000005704	NP_001006502.1	Hypothetical protein. [Source:Uniprot/SPTREMBL;Acc:Q5ZJW2]	-0.68	0.05
PREDICTED: Gallus gallus similar to beta(1,6)-N-acetylglucosaminyltransferase V (LOC427801), mRNA	427801	MGAT5B	mannosyl (alpha-1,6-)-glycoprotein beta-1,6-N-acetyl-glucosaminyltransferase, isozyme B	ENSGALG00000001740	MGAT5B		-0.68	0.05
Gallus gallus RNA binding motif protein 6 (RBM6), mRNA	415931	RCJMB04_13g1	RNA binding motif protein 6	ENSGALG00000002941	NP_001025759.1	Hypothetical protein. [Source:Uniprot/SPTREMBL;Acc:Q5F3M4]	-0.67	0.02
Gallus gallus finished cDNA, clone ChEST34o5	NA			ENSGALG00000006766	DEPDC5		-0.67	0.02
Gallus gallus finished cDNA, clone ChEST78j7	NA						-0.67	0.02
Gallus gallus finished cDNA, clone ChEST385l11	416702	HNRPLL	heterogeneous nuclear ribonucleoprotein L-like	ENSGALG00000008504	HNRPLL		-0.67	0.02
Gallus gallus finished cDNA, clone ChEST398k1	418396	TXNL4B	thioredoxin-like 4B	ENSGALG00000015327	TXNL4B		-0.67	0.02
PREDICTED: Gallus gallus hypothetical LOC420293 (LOC420293), mRNA	420293	PYCRL	pyrroline-5-carboxylate reductase-like	ENSGALG00000016130	PYCRL		-0.67	0.02
PREDICTED: Gallus gallus similar to SLC35F1 protein (LOC770279), mRNA	770279	SLC35F1	solute carrier family 35, member F1	ENSGALG00000014898	SLC35F1		-0.67	0.02
PREDICTED: Gallus gallus similar to fibrinogen silencer binding protein (LOC770634), mRNA	770634	LOC770634	similar to fibrinogen silencer binding protein	ENSGALG00000015956	FSBP_HUMAN		-0.67	0.02
Gallus gallus cytochrome P450, family 51, subfamily A, polypeptide 1 (CYP51), mRNA	420548	CYP51	cytochrome P450, family 51, subfamily A, polypeptide 1				-0.67	0.02
Gallus gallus zinc finger protein 326 (ZNF326), mRNA	424512	ZNF326	zinc finger protein 326	ENSGALG00000006113	ZN326_CHICK	Zinc finger protein 326. [Source:Uniprot/SWISSPROT;Acc:Q5ZJ02]	-0.67	0.02
PREDICTED: Gallus gallus similar to tetratricopeptide repeat domain 12 (LOC770784), mRNA	770784	LOC770784	similar to tetratricopeptide repeat domain 12	ENSGALG00000007833	TTC12		-0.67	0.02
	NA						-0.67	0.02
PREDICTED: Gallus gallus similar to Ras-related protein RAB43 (LOC415970), mRNA	415970	RAB43	RAB43, member RAS oncogene family				-0.67	0.02
Gallus gallus mRNA for hypothetical protein, clone 7n6	419310	RCJMB04_17b4	slowmo homolog 2 (Drosophila)	ENSGALG00000007439	NP_001026037.1	Hypothetical protein. [Source:Uniprot/SPTREMBL;Acc:Q5F3S7]	-0.67	0.02
Gallus gallus mitogen-activated protein kinase phosphatase 2 (MKP-2) mRNA, complete cds	395642	DUSP4	dual specificity phosphatase 4	ENSGALG00000011419	DUS4_CHICK	Dual specificity protein phosphatase 4 (EC 3.1.3.48) (EC 3.1.3.16) (Mitogen-activated protein kinase phosphatase 2) (MAP kinase phosphatase 2) (MKP-2). [Source:Uniprot/SWISSPROT;Acc:Q9PW71]	-0.67	0.02
PREDICTED: Gallus gallus similar to UTP14, U3 small nucleolar ribonucleoprotein, homolog A (yeast) (LOC422140), mRNA	422140	UTP14A	UTP14, U3 small nucleolar ribonucleoprotein, homolog A (yeast)	ENSGALG00000024039			-0.67	0.03
Gallus gallus mRNA for hypothetical protein, clone 9a8	422648	DCK	deoxycytidine kinase	ENSGALG00000011575	NP_001006451.1	deoxycytidine kinase [Source:RefSeq_peptide;Acc:NP_001006451]	-0.67	0.03
Gallus gallus finished cDNA, clone ChEST668m18	NA			ENSGALG00000024169			-0.67	0.03
PREDICTED: Gallus gallus hypothetical LOC427905 (LOC427905), mRNA	427905	GCAT	glycine C-acetyltransferase (2-amino-3-ketobutyrate coenzyme A ligase)	ENSGALG00000012312	GCAT		-0.67	0.03
PREDICTED: Gallus gallus similar to yeast INO80-like protein (LOC423210), mRNA	423210	INOC1	INO80 complex homolog 1 (S. cerevisiae)	ENSGALG00000008553	INOC1		-0.67	0.03
	NA			ENSGALG00000002399			-0.67	0.03
PREDICTED: Gallus gallus similar to ANAPC7 protein (LOC416838), mRNA	416838	ANAPC7	anaphase promoting complex subunit 7	ENSGALG00000003826	ANAPC7		-0.67	0.03
PREDICTED: Gallus gallus similar to cyclin L ania-6a (LOC425024), mRNA	425024	CCNL1	cyclin L1	ENSGALG00000009699	CCNL1		-0.67	0.03
PREDICTED: Gallus gallus nuclear cap binding protein subunit 2, 20kDa (NCBP2), mRNA	424889	NCBP2	nuclear cap binding protein subunit 2, 20kDa				-0.67	0.04
PREDICTED: Gallus gallus similar to WD repeat domain 85 (LOC417262), mRNA	417262	WDR85	WD repeat domain 85	ENSGALG00000008750	WDR85		-0.67	0.04
Gallus gallus finished cDNA, clone ChEST972a3	NA						-0.67	0.04
PREDICTED: Gallus gallus similar to Syntaxin-1A (Synaptotagmin-associated 35 kDa protein) (P35A) (Neuron-specific antigen HPC-1) (LOC770216), mRNA	770216	STX1A	syntaxin 1A (brain)	ENSGALG00000014539	STX1A		-0.67	0.04
G.gallus mRNA-2 for cardiac myosin alkali light chain (pHMA-2)	396067	MYL3	myosin, light chain 3, alkali; ventricular, skeletal, slow	ENSGALG00000005448	MLEC_CHICK	Myosin light chain 1, cardiac muscle (A1 catalytic) (Alkali). [Source:Uniprot/SWISSPROT;Acc:P02606]	-0.67	0.04
PREDICTED: Gallus gallus hypothetical protein LOC770448 (LOC770448), mRNA	770448	LOC770448	hypothetical protein LOC770448	ENSGALG00000011934	NP_056519.1		-0.67	0.05
Gallus gallus finished cDNA, clone ChEST1022d17	415473	MESDC1	mesoderm development candidate 1	ENSGALG00000006399	MESDC1		-0.67	0.05
PREDICTED: Gallus gallus snail homolog 2 (Drosophila) (SNAI2), mRNA	432368	SNAI2	snail homolog 2 (Drosophila)	ENSGALG00000015241			-0.66	0.02
Gallus gallus mRNA for hypothetical protein, clone 13k21	423440	GLRX5	glutaredoxin 5	ENSGALG00000011079	NP_001008472.1	hypothetical protein LOC423440 [Source:RefSeq_peptide;Acc:NP_001008472]	-0.66	0.02
Gallus gallus finished cDNA, clone ChEST726i10	423095	SYT8	synaptotagmin VIII	ENSGALG00000006602	SYT2		-0.66	0.02
Gallus gallus finished cDNA, clone ChEST77p16	414798	CYB5	cytochrome b-5	ENSGALG00000013708	CYB5_CHICK	Cytochrome b5. [Source:Uniprot/SWISSPROT;Acc:P00174]	-0.66	0.02
PREDICTED: Gallus gallus LAS1-like (S. cerevisiae) (LAS1L), mRNA	422174	RCJMB04_24f18	LAS1-like (S. cerevisiae)	ENSGALG00000004713	Q5ZIQ0_CHICK	LAS1-like protein. [Source:Uniprot/SWISSPROT;Acc:Q9Y4W2] [from human gene ENSG00000001497]	-0.66	0.02
Gallus gallus signal recognition particle 14kDa (homologous Alu RNA binding protein) (SRP14), mRNA	423284	SRP14	signal recognition particle 14kDa (homologous Alu RNA binding protein)	ENSGALG00000009592	NP_001006478.1	hypothetical protein LOC423284 [Source:RefSeq_peptide;Acc:NP_001006478]	-0.66	0.02
PREDICTED: Gallus gallus hypothetical LOC419226 (LOC419226), mRNA	419226	GTPBP5	GTP binding protein 5 (putative)	ENSGALG00000005164	GTPBP5		-0.66	0.02
PREDICTED: Gallus gallus TSR1, 20S rRNA accumulation, homolog (S. cerevisiae) (TSR1), mRNA	417565	RCJMB04_5d7	TSR1, 20S rRNA accumulation, homolog (S. cerevisiae)	ENSGALG00000003180	TSR1		-0.66	0.02
Gallus gallus finished cDNA, clone ChEST592n5	421347	RCJMB04_1g3	3'(2'), 5'-bisphosphate nucleotidase 1	ENSGALG00000009576	NP_001012892.1	Hypothetical protein. [Source:Uniprot/SPTREMBL;Acc:Q5ZMR5]	-0.66	0.02
Gallus gallus finished cDNA, clone ChEST866l20	NA						-0.66	0.02
Gallus gallus finished cDNA, clone ChEST78o7	NA						-0.66	0.02
PREDICTED: Gallus gallus similar to HSPC176 (LOC415847), mRNA	415847	TRAPPC2L	trafficking protein particle complex 2-like	ENSGALG00000006250	TRAPPC2L		-0.66	0.02
Gallus gallus finished cDNA, clone ChEST987f24	424659	PARS2	prolyl-tRNA synthetase 2, mitochondrial (putative)	ENSGALG00000023236			-0.66	0.02
Gallus gallus suppressor of IKK epsilon (SIKE), mRNA	419887	SIKE	suppressor of IKK epsilon	ENSGALG00000002147	NP_001006324.1	Hypothetical protein. [Source:Uniprot/SPTREMBL;Acc:Q5ZIH5]	-0.66	0.02
Gallus gallus mRNA for hypothetical protein, clone 8f15	416845	RCJMB04_8f15	ORAI calcium release-activated calcium modulator 1	ENSGALG00000004240	CRCM1_CHICK	Calcium release-activated calcium channel protein 1 (Transmembrane protein 142A) (Protein orai-1). [Source:Uniprot/SWISSPROT;Acc:Q5ZL05]	-0.66	0.03
PREDICTED: Gallus gallus similar to DNA segment, Chr 10, Johns Hopkins University 81 expressed (LOC418811), mRNA	418811	LOC418811	similar to DNA segment, Chr 10, Johns Hopkins University 81 expressed	ENSGALG00000016918			-0.66	0.03
Gallus gallus finished cDNA, clone ChEST635g2	422360	STAG2	stromal antigen 2	ENSGALG00000008482	STAG2		-0.66	0.03
Gallus gallus mRNA for hypothetical protein, clone 2i9	426574	RCJMB04_2i9	nucleolar protein 5A (56kDa with KKE/D repeat)				-0.66	0.03
PREDICTED: Gallus gallus hypothetical LOC418073 (LOC418073), mRNA	418073	CKAP4	cytoskeleton-associated protein 4				-0.66	0.03
Gallus gallus mRNA for hypothetical protein, clone 1c5	415681	RCJMB04_1c5	component of oligomeric golgi complex 4	ENSGALG00000002603	NP_001012793.1	component of oligomeric golgi complex 4 [Source:RefSeq_peptide;Acc:NP_001012793]	-0.66	0.03
Gallus gallus finished cDNA, clone ChEST27a14	NA						-0.66	0.03
PREDICTED: Gallus gallus similar to TBC1 domain family, member 24 (LOC770475), mRNA	770475	ATP6V0C	ATPase, H+ transporting, lysosomal 16kDa, V0 subunit c	ENSGALG00000009229	Q5ZJ19_CHICK	Hypothetical protein. [Source:Uniprot/SPTREMBL;Acc:Q5ZJ19]	-0.66	0.03
	NA						-0.66	0.04
Gallus gallus finished cDNA, clone ChEST421i17	422104	EME1	essential meiotic endonuclease 1 homolog 1 (S. pombe)	ENSGALG00000007676	EME1		-0.66	0.04
Gallus gallus finished cDNA, clone ChEST252p12	418053	RABL4	RAB, member of RAS oncogene family-like 4	ENSGALG00000012523	RABL4		-0.66	0.04
Gallus gallus topoisomerase (DNA) I, mitochondrial (TOP1MT), mRNA	408025	TOP1MT	topoisomerase (DNA) I, mitochondrial	ENSGALG00000016146	NP_001001300.1	Mitochondrial topoisomerase I. [Source:Uniprot/SPTREMBL;Acc:Q6T722]	-0.66	0.04
PREDICTED: Gallus gallus similar to F-box only protein 3 (LOC429495), mRNA	429495	FBXO3	F-box protein 3	ENSGALG00000006619	FBXO3		-0.66	0.04
PREDICTED: Gallus gallus similar to TCBA1 (LOC421720), mRNA	421720	NKAIN2	Na+/K+ transporting ATPase interacting 2	ENSGALG00000014844	TCBA1		-0.66	0.04
Gallus gallus mRNA for hypothetical protein, clone 20c2	424852	RCJMB04_20c2	inhibitor of growth family, member 5	ENSGALG00000006317	NP_001026483.1	Hypothetical protein. [Source:Uniprot/SPTREMBL;Acc:Q5ZJ84]	-0.66	0.04
PREDICTED: Gallus gallus SUMO1/sentrin specific peptidase 6 (SENP6), mRNA	421859	RCJMB04_28g17	SUMO1/sentrin specific peptidase 6	ENSGALG00000015901	Q5ZIB5_CHICK	Hypothetical protein. [Source:Uniprot/SPTREMBL;Acc:Q5ZIB5]	-0.66	0.04
PREDICTED: Gallus gallus hypothetical LOC422355 (LOC422355), mRNA	422355	VBP1	von Hippel-Lindau binding protein 1	ENSGALG00000008389	VBP1		-0.66	0.05
PREDICTED: Gallus gallus sphingomyelin phosphodiesterase 4, neutral membrane (neutral sphingomyelinase-3), transcript variant 2 (SMPD4), mRNA	416942	SMPD4	sphingomyelin phosphodiesterase 4, neutral membrane (neutral sphingomyelinase-3)	ENSGALG00000006455	SMPD4		-0.66	0.05
Gallus gallus mRNA for hypothetical protein, clone 17f16	420955	GALNT1	UDP-N-acetyl-alpha-D-galactosamine:polypeptide N-acetylgalactosaminyltransferase 1 (GalNAc-T1)	ENSGALG00000013135	NP_001006381.1	Hypothetical protein. [Source:Uniprot/SPTREMBL;Acc:Q5ZJL1]	-0.66	0.05
Gallus gallus heart and neural crest derivatives expressed 2 (HAND2), mRNA	395813	HAND2	heart and neural crest derivatives expressed 2	ENSGALG00000010757	HAND2_CHICK	Heart- and neural crest derivatives-expressed protein 2 (Deciduum, heart, autonomic nervous system and neural crest derivatives-expressed protein 2) (dHAND). [Source:Uniprot/SWISSPROT;Acc:Q90690]	-0.66	0.05
Gallus gallus catenin (cadherin-associated protein), alpha 2 (CTNNA2), mRNA	396035	CTNNA2	catenin (cadherin-associated protein), alpha 2	ENSGALG00000015966	CTNA2_CHICK	Catenin alpha-2 (Alpha N-catenin) (Neural alpha-catenin). [Source:Uniprot/SWISSPROT;Acc:P30997]	-0.65	0.02
Gallus gallus mRNA for hypothetical protein, clone 19c24	417997	RANGAP1	Ran GTPase activating protein 1	ENSGALG00000011966	NP_001006237.1	Ran GTPase-activating protein 1. [Source:Uniprot/SWISSPROT;Acc:P46060] [from human gene ENSG00000100401]	-0.65	0.02
Gallus gallus ROR1 gene for tyrosine kinase orphan receptor 1, genomic RNA	395179	ROR1	receptor tyrosine kinase-like orphan receptor 1	ENSGALG00000011019	NP_989840.1	tyrosine kinase orphan receptor 1 [Source:RefSeq_peptide;Acc:NP_989840]	-0.65	0.02
PREDICTED: Gallus gallus similar to SAS10 (LOC422644), mRNA	422644	UTP3	UTP3, small subunit (SSU) processome component, homolog (S. cerevisiae)	ENSGALG00000011553	SAS10_HUMAN	Something about silencing protein 10 (Disrupter of silencing SAS10) (Charged amino acid-rich leucine zipper 1). [Source:Uniprot/SWISSPROT;Acc:Q9NQZ2] [from human gene ENSG00000132467]	-0.65	0.02
Gallus gallus finished cDNA, clone ChEST712d13	NA						-0.65	0.02
Gallus gallus finished cDNA, clone ChEST679f9	NA						-0.65	0.02
Gallus gallus finished cDNA, clone ChEST36l22	NA						-0.65	0.02
PREDICTED: Gallus gallus similar to Zinc metallopeptidase (STE24 homolog, yeast) (LOC419572), mRNA	419572	ZMPSTE24	zinc metallopeptidase (STE24 homolog, S. cerevisiae)	ENSGALG00000000855	ZMPSTE24		-0.65	0.02
PREDICTED: Gallus gallus similar to SPR-1 (LOC420607), mRNA	420607	SP4	Sp4 transcription factor	ENSGALG00000010905	SP4		-0.65	0.02
PREDICTED: Gallus gallus similar to ATP-binding cassette transporter 1 (LOC770610), mRNA	770610	LOC770610	similar to ATP-binding cassette transporter 1	ENSGALG00000002453			-0.65	0.02
Gallus gallus finished cDNA, clone ChEST928h12	NA						-0.65	0.02
Gallus gallus mRNA for ribosomal protein L37a	396031	SMARCAL1	SWI/SNF related, matrix associated, actin dependent regulator of chromatin, subfamily a-like 1	ENSGALG00000011472	RL37A_CHICK	60S ribosomal protein L37a. [Source:Uniprot/SWISSPROT;Acc:P32046]	-0.65	0.02
PREDICTED: Gallus gallus cAMP responsive element binding protein 3-like 2 (CREB3L2), mRNA	418123	CREB3L2	cAMP responsive element binding protein 3-like 2				-0.65	0.02
Gallus gallus finished cDNA, clone ChEST571p23	396516	FGFR1	fibroblast growth factor receptor 1	ENSGALG00000003311	FGFR1_CHICK		-0.65	0.02
PREDICTED: Gallus gallus tetratricopeptide repeat domain 15 (TTC15), mRNA	421917	TTC15	tetratricopeptide repeat domain 15	ENSGALG00000016387	TTC15		-0.65	0.02
	NA						-0.65	0.02
	NA						-0.65	0.03
PREDICTED: Gallus gallus similar to eIF-4E (LOC422703), mRNA	422703	EIF4E	eukaryotic translation initiation factor 4E	ENSGALG00000012233	EIF4E		-0.65	0.03
PREDICTED: Gallus gallus similar to hypothetical protein LOC196264 (LOC419778), mRNA	419778	MPZL3	myelin protein zero-like 3				-0.65	0.03
PREDICTED: Gallus gallus similar to pancreatitis-induced protein 49, transcript variant 2 (LOC417139), mRNA	417139	LOC417139	similar to pancreatitis-induced protein 49				-0.65	0.03
Gallus gallus finished cDNA, clone ChEST851n21	427422	GOLPH3	golgi phosphoprotein 3 (coat-protein)	ENSGALG00000003151			-0.65	0.03
Chicken transforming growth factor beta (TGF-beta-3) mRNA, complete cds	396438	TGFB3	transforming growth factor, beta 3	ENSGALG00000010346	TGFB3_CHICK	Transforming growth factor beta-3 precursor (TGF-beta-3). [Source:Uniprot/SWISSPROT;Acc:P16047]	-0.65	0.03
Gallus gallus mRNA for hypothetical protein, clone 2f21	415741	PHKB	phosphorylase kinase, beta	ENSGALG00000004004	NP_001007832.1	Hypothetical protein. [Source:Uniprot/SPTREMBL;Acc:Q5ZME3]	-0.65	0.03
PREDICTED: Gallus gallus RNA polymerase 1-3 (LOC418927), mRNA	418927	LOC418927	RNA polymerase 1-3				-0.65	0.03
PREDICTED: Gallus gallus similar to kinesin-associated protein 3 (LOC424395), mRNA	424395	KIFAP3	kinesin-associated protein 3	ENSGALG00000021047	KIFAP3		-0.65	0.03
Gallus gallus adaptor-related protein complex 1, mu 1 subunit (AP1M1), mRNA	420149	AP1M1	adaptor-related protein complex 1, mu 1 subunit	ENSGALG00000003959	NP_001007887.1	Hypothetical protein. [Source:Uniprot/SPTREMBL;Acc:Q5ZMG7]	-0.65	0.03
PREDICTED: Gallus gallus crystallin, zeta (quinone reductase)-like 1 (CRYZL1), mRNA	418505	CRYZL1	crystallin, zeta (quinone reductase)-like 1	ENSGALG00000015992	CRYZL1		-0.65	0.03
Gallus gallus finished cDNA, clone ChEST982e20	NA						-0.65	0.03
Gallus gallus activating transcription factor 4 (tax-responsive enhancer element B67) (ATF4), mRNA	395693	ATF4	activating transcription factor 4 (tax-responsive enhancer element B67)	ENSGALG00000023153			-0.65	0.03
Gallus gallus mRNA for hypothetical protein, clone 2j4	423116	RCJMB04_2j4	SAPS domain family, member 3	ENSGALG00000007037	SAPS3_CHICK	SAPS domain family member 3. [Source:Uniprot/SWISSPROT;Acc:Q5F471]	-0.65	0.04
Gallus gallus finished cDNA, clone ChEST373d20	420701	LIMD1	LIM domains containing 1	ENSGALG00000011848	LIMD1		-0.65	0.04
Gallus gallus similar to putative MAPK activating protein (LOC419462), mRNA	419462	RCJMB04_13j19	similar to putative MAPK activating protein	ENSGALG00000003734	NP_001026051.1	Hypothetical protein. [Source:Uniprot/SPTREMBL;Acc:Q5ZK25]	-0.65	0.04
Gallus gallus finished cDNA, clone ChEST23p6	427206	LOC427206	similar to TGF beta-inducible nuclear protein 1 (L-name related LNR42)	ENSGALG00000014942	NP_001006579.1	Hypothetical protein. [Source:Uniprot/SPTREMBL;Acc:Q5ZMH9]	-0.65	0.04
Gallus gallus zona pellucida glycoprotein 4 (ZP4), mRNA	395692	ZP4	zona pellucida glycoprotein 4	ENSGALG00000005462	NP_990210.1	zona pellucida B protein [Source:RefSeq_peptide;Acc:NP_990210]	-0.65	0.04
Gallus gallus plasma membrane calcium pump mRNA, partial cds	374244	ATP2B1	ATPase, Ca++ transporting, plasma membrane 1	ENSGALG00000011258	AT2B1_CHICK	Plasma membrane calcium-transporting ATPase 1 (EC 3.6.3.8) (PMCA1) (Plasma membrane calcium pump isoform 1) (Plasma membrane calcium ATPase isoform 1) (Fragment). [Source:Uniprot/SWISSPROT;Acc:Q98SH2]	-0.65	0.05
PREDICTED: Gallus gallus similar to human phosphotyrosine phosphatase kappa (LOC421711), partial mRNA	421711	PTPRK	protein tyrosine phosphatase, receptor type, K	ENSGALG00000014783	PTPRK		-0.65	0.05
Gallus gallus finished cDNA, clone ChEST333f9	421335	LOC421335	similar to hypothetical protein FLJ12806	ENSGALG00000009426			-0.64	0.02
PREDICTED: Gallus gallus similar to RIKEN cDNA 4922503N01 gene (LOC424632), mRNA	424632	LOC424632	similar to RIKEN cDNA 4922503N01 gene	ENSGALG00000010540	C1orf34		-0.64	0.02
Gallus gallus finished cDNA, clone ChEST956k4	NA			ENSGALG00000018373	COX1_CHICK	Cytochrome c oxidase subunit 1 (EC 1.9.3.1) (Cytochrome c oxidase polypeptide I). [Source:Uniprot/SWISSPROT;Acc:P18943]	-0.64	0.02
Gallus gallus finished cDNA, clone ChEST817a9	NA						-0.64	0.02
PREDICTED: Gallus gallus similar to copper chaperone (LOC770231), mRNA	770231	ATOX1	ATX1 antioxidant protein 1 homolog (yeast)	ENSGALG00000004176	ATOX1		-0.64	0.02
PREDICTED: Gallus gallus hypothetical protein LOC769345 (LOC769345), mRNA	769345	LOC769345	hypothetical protein LOC769345				-0.64	0.02
PREDICTED: Gallus gallus similar to hypothetical protein MGC26717 (LOC418429), mRNA	418429	LOC418429	similar to hypothetical protein MGC26717				-0.64	0.02
PREDICTED: Gallus gallus similar to Ubiquitin specific peptidase 3 (LOC415369), mRNA	415369	USP3	ubiquitin specific peptidase 3	ENSGALG00000003427	USP3		-0.64	0.02
Gallus gallus finished cDNA, clone ChEST342f4	NA			ENSGALG00000019976	DEADC1		-0.64	0.02
Gallus gallus olfactomedin 1 (OLFM1), mRNA	395535	OLFM1	olfactomedin 1	ENSGALG00000002515	NOE1_CHICK	Noelin precursor (Neuronal olfactomedin-related ER localized protein) (Olfactomedin-1) (Pancortin). [Source:Uniprot/SWISSPROT;Acc:Q9IAK4]	-0.64	0.03
PREDICTED: Gallus gallus HIV-1 Tat specific factor 1 (HTATSF1), mRNA	422245	RCJMB04_11k6	HIV-1 Tat specific factor 1	ENSGALG00000006410	Q5ZKD3_CHICK	Hypothetical protein. [Source:Uniprot/SPTREMBL;Acc:Q5ZKD3]	-0.64	0.03
PREDICTED: Gallus gallus similar to Mthfr-prov protein (LOC419489), mRNA	419489	MTHFR	5,10-methylenetetrahydrofolate reductase (NADPH)	ENSGALG00000004612	MTHFR		-0.64	0.03
Chicken tyrosine kinase (cek3) mRNA, complete cds	396259	FGFR2	fibroblast growth factor receptor 2	ENSGALG00000009495	FGFR2_CHICK	Fibroblast growth factor receptor 2 precursor (EC 2.7.10.1) (FGFR-2) (Tyrosine kinase receptor CEK3). [Source:Uniprot/SWISSPROT;Acc:P18461]	-0.64	0.03
Gallus gallus finished cDNA, clone ChEST483j8	NA						-0.64	0.03
Gallus gallus protein arginine methyltransferase 7 (PRMT7), mRNA	415620	PRMT7	protein arginine methyltransferase 7	ENSGALG00000000800	NP_001005831.1	Hypothetical protein. [Source:Uniprot/SPTREMBL;Acc:Q5ZIB9]	-0.64	0.03
Gallus gallus finished cDNA, clone ChEST462h18	NA						-0.64	0.03
chicken muscle pyruvate kinase (pk) mrna, complete sequence	396456	PKM2	pyruvate kinase, muscle	ENSGALG00000001901	NP_001025558.1	Hypothetical protein. [Source:Uniprot/SPTREMBL;Acc:Q5F465]	-0.64	0.03
PREDICTED: Gallus gallus similar to glypican-6 (LOC418794), mRNA	418794	GPC6	glypican 6	ENSGALG00000016900	GPC6	Glypican-6 precursor. [Source:Uniprot/SWISSPROT;Acc:Q9Y625] [from human gene ENSG00000183098]	-0.64	0.03
PREDICTED: Gallus gallus similar to epithelial sodium channel gamma subunit (LOC416579), mRNA	416579	SCNN1G	sodium channel, nonvoltage-gated 1, gamma	ENSGALG00000006270	SCNN1G		-0.64	0.03
Gallus gallus finished cDNA, clone ChEST772i2	NA			ENSGALG00000005567		RNA-binding protein Musashi homolog 2 (Musashi-2). [Source:Uniprot/SWISSPROT;Acc:Q96DH6] [from human gene ENSG00000153944]	-0.64	0.03
PREDICTED: Gallus gallus potassium channel, subfamily K, member 1 (KCNK1), mRNA	421519	KCNK1	potassium channel, subfamily K, member 1	ENSGALG00000011005	Q5ZLI4_CHICK	Hypothetical protein (Fragment). [Source:Uniprot/SPTREMBL;Acc:Q5ZLI4]	-0.64	0.03
Gallus gallus DSN1, MIND kinetochore complex component, homolog (S. cerevisiae) (DSN1), mRNA	426088	DSN1	DSN1, MIND kinetochore complex component, homolog (S. cerevisiae)				-0.64	0.03
PREDICTED: Gallus gallus similar to Methionine-tRNA synthetase (LOC777478), partial mRNA	777478	MARS	methionyl-tRNA synthetase				-0.64	0.03
Gallus gallus finished cDNA, clone ChEST1026a3	NA						-0.64	0.03
Gallus gallus TNF receptor-associated factor 7 (TRAF7), mRNA	416555	TRAF7	TNF receptor-associated factor 7	ENSGALG00000005767	NP_001012546.1	Hypothetical protein. [Source:Uniprot/SPTREMBL;Acc:Q5F483]	-0.64	0.03
Gallus gallus mRNA for hypothetical protein, clone 24o19	422704	RCJMB04_24o19	methionyl aminopeptidase 1	ENSGALG00000012239	NP_001026322.1	Hypothetical protein. [Source:Uniprot/SPTREMBL;Acc:Q5ZIM5]	-0.64	0.03
Gallus gallus lin-28 homolog B (C. elegans) (LIN28B), mRNA	421786	LIN28B	lin-28 homolog B (C. elegans)	ENSGALG00000015411	LN28B_CHICK	Lin-28 homolog B. [Source:Uniprot/SWISSPROT;Acc:Q45KJ4]	-0.64	0.03
Gallus gallus finished cDNA, clone ChEST969m22	422200	FUNDC2	FUN14 domain containing 2	ENSGALG00000005381			-0.64	0.04
Gallus gallus finished cDNA, clone ChEST901m10	419828	NUAK2	NUAK family, SNF1-like kinase, 2	ENSGALG00000000680			-0.64	0.04
Gallus gallus finished cDNA, clone ChEST508a5	NA						-0.64	0.04
PREDICTED: Gallus gallus hypothetical LOC421265 (LOC421265), mRNA	421265	LOC421265	hypothetical LOC421265	ENSGALG00000008753	NP_001019851.1		-0.64	0.04
PREDICTED: Gallus gallus similar to transportin 1; karyopherin (importin) beta 2 (LOC427218), mRNA	427218	TNPO1	transportin 1	ENSGALG00000015014	TNPO1		-0.64	0.05
Gallus gallus mRNA for hypothetical protein, clone 3b17	420098	RCJMB04_3b17	polypyrimidine tract binding protein 1	ENSGALG00000001962	NP_001026106.1	Hypothetical protein. [Source:Uniprot/SPTREMBL;Acc:Q5F456]	-0.64	0.05
Gallus gallus mRNA for hypothetical protein, clone 5i13	420017	PSME3	proteasome (prosome, macropain) activator subunit 3 (PA28 gamma; Ki)	ENSGALG00000002937	PSME3_CHICK	Proteasome activator complex subunit 3 (Proteasome activator 28-gamma subunit) (PA28gamma) (PA28g) (Activator of multicatalytic protease subunit 3) (11S regulator complex gamma subunit) (REG-gamma) (Ki nuclear autoantigen). [Source:Uniprot/SWISSPROT;Acc:P61289] [from human gene ENSG00000131467]	-0.64	0.05
Gallus gallus similar to RIKEN cDNA 1110067D22 (LOC421278), mRNA	421278	LOC421278	similar to RIKEN cDNA 1110067D22	ENSGALG00000008831	NP_001008456.1	Hypothetical protein. [Source:Uniprot/SPTREMBL;Acc:Q5ZHQ2]	-0.64	0.05
PREDICTED: Gallus gallus ribosomal protein L35a, transcript variant 2 (RPL35A), mRNA	424924	RPL35A	ribosomal protein L35a	ENSGALG00000007611	RPL35A		-0.64	0.05
Gallus gallus cullin 2 (CUL2), mRNA	420467	RCJMB04_28p16	cullin 2	ENSGALG00000007095	NP_001026141.1	Hypothetical protein. [Source:Uniprot/SPTREMBL;Acc:Q5F385]	-0.64	0.05
Gallus gallus finished cDNA, clone ChEST168n22	NA						-0.64	0.05
PREDICTED: Gallus gallus similar to MOCO sulphurase C-terminal domain containing 2 (LOC428563), mRNA	428563	MOSC2	MOCO sulphurase C-terminal domain containing 2	ENSGALG00000009453			-0.63	0.02
Gallus gallus finished cDNA, clone ChEST885k23	418939	LOC418939	similar to family with sequence similarity 123A				-0.63	0.02
PREDICTED: Gallus gallus similar to Tsg24 protein (LOC421228), mRNA	421228	ANAPC1	anaphase promoting complex subunit 1	ENSGALG00000008254		Anaphase promoting complex subunit 1 (APC1) (Cyclosome subunit 1) (Protein Tsg24) (Mitotic checkpoint regulator). [Source:Uniprot/SWISSPROT;Acc:Q9H1A4] [from human gene ENSG00000153107]	-0.63	0.02
Gallus gallus finished cDNA, clone ChEST648l12	419814	KCTD20	potassium channel tetramerisation domain containing 20	ENSGALG00000000511	KCTD20		-0.63	0.03
Gallus gallus finished cDNA, clone ChEST729h10	NA						-0.63	0.03
Gallus gallus finished cDNA, clone ChEST34l18	415680	RCJMB04_1i13	splicing factor 3b, subunit 3, 130kDa	ENSGALG00000002531	Q5ZI54_CHICK	Hypothetical protein. [Source:Uniprot/SPTREMBL;Acc:Q5ZMP0]	-0.63	0.03
Gallus gallus finished cDNA, clone ChEST318c4	416749	CCNF	cyclin F	ENSGALG00000009201	CCNF		-0.63	0.03
Gallus gallus OAF homolog (Drosophila) (OAF), mRNA	395161	OAF	OAF homolog (Drosophila)	ENSGALG00000006715	OAF_CHICK	hypothetical protein LOC395161 [Source:RefSeq_peptide;Acc:NP_989831]	-0.63	0.03
PREDICTED: Gallus gallus 6-phosphofructo-2-kinase/fructose-2,6-biphosphatase 4 (PFKFB4), mRNA	415906	PFKFB4	6-phosphofructo-2-kinase/fructose-2,6-biphosphatase 4	ENSGALG00000002099	PFKFB4		-0.63	0.03
Gallus gallus finished cDNA, clone ChEST606n15	417193	PTGES	prostaglandin E synthase	ENSGALG00000004226	PTGES		-0.63	0.03
PREDICTED: Gallus gallus similar to TBP-associated factor (LOC415780), mRNA	415780	LOC415780	similar to TBP-associated factor	ENSGALG00000004911			-0.63	0.03
Gallus gallus mRNA for hypothetical protein, clone 26m2	NA			ENSGALG00000001972	Q5F399_CHICK	Hypothetical protein. [Source:Uniprot/SPTREMBL;Acc:Q5F399]	-0.63	0.03
PREDICTED: Gallus gallus RAN binding protein 5 (RANBP5), mRNA	418783	RANBP5	RAN binding protein 5	ENSGALG00000016887		Importin beta-3 (Karyopherin beta-3) (Ran-binding protein 5) (RanBP5). [Source:Uniprot/SWISSPROT;Acc:O00410] [from human gene ENSG00000065150]	-0.63	0.03
PREDICTED: Gallus gallus similar to Coq6 protein (LOC423342), mRNA	423342	COQ6	coenzyme Q6 homolog, monooxygenase (S. cerevisiae)	ENSGALG00000010197	COQ6		-0.63	0.03
Gallus gallus finished cDNA, clone ChEST533l5	418288	GPR162	G protein-coupled receptor 162	ENSGALG00000022926	GPR153		-0.63	0.03
PREDICTED: Gallus gallus 30 kDa protein (LOC415936), mRNA	415936	LOC415936	30 kDa protein	ENSGALG00000003738	TMEM111	UPF0347 protein LOC55831. [Source:Uniprot/SWISSPROT;Acc:Q9P0I2] [from human gene ENSG00000125037]	-0.63	0.03
PREDICTED: Gallus gallus similar to xenotropic and polytropic murine leukemia virus receptor X3 (LOC424415), mRNA	424415	XPR1	xenotropic and polytropic retrovirus receptor	ENSGALG00000003893	XPR1		-0.63	0.03
PREDICTED: Gallus gallus similar to PRP6 pre-mRNA splicing factor 6 homolog (yeast) (LOC419254), mRNA	419254	PRPF6	PRP6 pre-mRNA processing factor 6 homolog (S. cerevisiae)	ENSGALG00000006001	PRPF6		-0.63	0.03
Gallus gallus adhesion regulating molecule 1 (ADRM1), mRNA	395365	ADRM1	adhesion regulating molecule 1	ENSGALG00000005200	ADRM1_CHICK	ARM-1 protein [Source:RefSeq_peptide;Acc:NP_989982]	-0.63	0.04
Gallus gallus mRNA for hypothetical protein, clone 9m16	418634	TRAPPC2	trafficking protein particle complex 2	ENSGALG00000016578	NP_001006263.1	Hypothetical protein. [Source:Uniprot/SPTREMBL;Acc:Q5ZKP4]	-0.63	0.04
Gallus gallus finished cDNA, clone ChEST618p23	416893	RCJMB04_2p8	coronin, actin binding protein, 1C	ENSGALG00000004901	NP_001034354.1	Hypothetical protein. [Source:Uniprot/SPTREMBL;Acc:Q5ZM70]	-0.63	0.04
PREDICTED: Gallus gallus similar to yeast ribosomal protein S28 homologue (LOC427323), mRNA	427323	RPS23	ribosomal protein S23	ENSGALG00000015617	RPS23	40S ribosomal protein S23. [Source:Uniprot/SWISSPROT;Acc:P62266] [from human gene ENSG00000186468]	-0.63	0.04
Gallus gallus glutamyl-prolyl-tRNA synthetase (EPRS), mRNA	421348	EPRS	glutamyl-prolyl-tRNA synthetase	ENSGALG00000009598	NP_001006398.1	hypothetical protein LOC421348 [Source:RefSeq_peptide;Acc:NP_001006398]	-0.63	0.04
PREDICTED: Gallus gallus similar to Probable ATP-dependent RNA helicase DHX35 (DEAH box protein 35) (LOC419172), mRNA	419172	DHX35	DEAH (Asp-Glu-Ala-His) box polypeptide 35	ENSGALG00000003658	DHX35		-0.63	0.04
Gallus gallus thymine-DNA glycosylase (TDG), mRNA	395510	TDG	thymine-DNA glycosylase	ENSGALG00000012722	NP_990081.1	G/T mismatch DNA glycosylase [Source:RefSeq_peptide;Acc:NP_990081]	-0.63	0.05
Gallus gallus finished cDNA, clone ChEST373k24	422848	STX18	syntaxin 18	ENSGALG00000015012	STX18		-0.63	0.05
PREDICTED: Gallus gallus similar to Prt1 homolog (LOC769783), mRNA	769783	LOC769783	similar to Prt1 homolog	ENSGALG00000004269	XR_026700.1		-0.63	0.05
Gallus gallus mRNA for hypothetical protein, clone 14a13	416724	SEC23B	Sec23 homolog B (S. cerevisiae)	ENSGALG00000008793	NP_001006179.1	Hypothetical protein. [Source:Uniprot/SPTREMBL;Acc:Q5ZK03]	-0.63	0.05
PREDICTED: Gallus gallus hypothetical protein LOC769595 (LOC769595), mRNA	769595	WTIP	Wilms tumor 1 interacting protein	ENSGALG00000004962	WTIP		-0.63	0.05
PREDICTED: Gallus gallus similar to apoptosis-inducing protein (LOC427546), mRNA	427546	PLEKHF1	pleckstrin homology domain containing, family F (with FYVE domain) member 1	ENSGALG00000004474	PLEKHF1		-0.63	0.05
Gallus gallus finished cDNA, clone ChEST307k2	420773	MRPL32	mitochondrial ribosomal protein L32	ENSGALG00000012337	MRPL32		-0.63	0.05
	NA			ENSGALG00000023579			-0.62	0.03
PREDICTED: Gallus gallus hypothetical LOC421356 (LOC421356), mRNA	421356	LOC421356	hypothetical LOC421356	ENSGALG00000009645	NP_001007082.1	Nuclear receptor subfamily 3 group B member 3. [Source:Uniprot/SPTREMBL;Acc:Q5UKY7]	-0.62	0.03
	NA						-0.62	0.03
PREDICTED: Gallus gallus similar to sodium iodide symporter (LOC431544), mRNA	431544	LOC431544	similar to sodium iodide symporter				-0.62	0.03
Gallus gallus finished cDNA, clone ChEST375j10	423366	LOC423366	similar to UPF0143 protein C14orf1 (HSPC288) (AD-011) (x0006)	ENSGALG00000010328	C14orf1		-0.62	0.03
	NA			ENSGALG00000012748	ELOVL2		-0.62	0.03
Gallus gallus cleavage and polyadenylation specific factor 6, 68kDa (CPSF6), mRNA	417844	RCJMB04_7p13	cleavage and polyadenylation specific factor 6, 68kDa	ENSGALG00000019355	CPSF6_CHICK	Cleavage and polyadenylation specificity factor 6. [Source:Uniprot/SWISSPROT;Acc:Q5ZL34]	-0.62	0.03
PREDICTED: Gallus gallus TM2 domain containing 2 (TM2D2), mRNA	426780	TM2D2	TM2 domain containing 2	ENSGALG00000003356	TM2D2		-0.62	0.03
Gallus gallus finished cDNA, clone ChEST66d17	416651	HBA2	hemoglobin, alpha 2	ENSGALG00000006061	NP_001012590.1	Hypothetical protein (Fragment). [Source:Uniprot/SPTREMBL;Acc:Q5ZLJ5]	-0.62	0.03
Gallus gallus finished cDNA, clone ChEST85l4	418107	AKR1D1	aldo-keto reductase family 1, member D1 (delta 4-3-ketosteroid-5-beta-reductase)	ENSGALG00000012834	AKR1D1		-0.62	0.03
Gallus gallus mRNA for hypothetical protein, clone 7b18	421931	ADAM17	ADAM metallopeptidase domain 17 (tumor necrosis factor, alpha, converting enzyme)	ENSGALG00000016427	NP_001008682.1	Hypothetical protein. [Source:Uniprot/SPTREMBL;Acc:Q5ZL93]	-0.62	0.03
PREDICTED: Gallus gallus similar to Kinetochore-associated protein 1 (Rough deal homolog) (hRod) (HsROD) (Rod) (LOC416865), mRNA	416865	KNTC1	kinetochore associated 1	ENSGALG00000004515	KNTC1		-0.62	0.03
PREDICTED: Gallus gallus similar to Cdk7 protein (LOC771294), mRNA	771294	LOC771294	similar to Cdk7 protein	ENSGALG00000014790	CDK7		-0.62	0.03
Gallus gallus finished cDNA, clone ChEST550d13	423111	RNH1	ribonuclease/angiogenin inhibitor 1	ENSGALG00000006904	NP_001006473.1	ribonuclease/angiogenin inhibitor 1 [Source:RefSeq_peptide;Acc:NP_001006473]	-0.62	0.03
Gallus gallus finished cDNA, clone ChEST327h1	NA			ENSGALG00000000707	Q5ZL99_CHICK	Hypothetical protein (Fragment). [Source:Uniprot/SPTREMBL;Acc:Q5ZL99]	-0.62	0.03
PREDICTED: Gallus gallus leucyl-tRNA synthetase (LARS), mRNA	416347	LARS	leucyl-tRNA synthetase	ENSGALG00000007494	LARS		-0.62	0.03
Gallus gallus finished cDNA, clone ChEST989p5	419203	LOC419203	oxidative stress responsive 1	ENSGALG00000004321	NP_001025152.1		-0.62	0.03
Gallus gallus cadherin 13, H-cadherin (heart) (CDH13), mRNA	414849	CDH13	cadherin 13, H-cadherin (heart)				-0.62	0.03
Gallus gallus finished cDNA, clone ChEST555l6	418176	DERA	2-deoxyribose-5-phosphate aldolase homolog (C. elegans)	ENSGALG00000013095	NP_001006248.1	Hypothetical protein. [Source:Uniprot/SPTREMBL;Acc:Q5ZMM6]	-0.62	0.03
Gallus gallus mRNA for hypothetical protein, clone 1l21	423735	ADK	adenosine kinase	ENSGALG00000005057	NP_001006501.1	adenosine kinase [Source:RefSeq_peptide;Acc:NP_001006501]	-0.62	0.03
Gallus gallus finished cDNA, clone ChEST536k16	NA						-0.62	0.03
Gallus gallus phosphoribosyl pyrophosphate synthetase-associated protein 2 (PRPSAP2), mRNA	416521	PRPSAP2	phosphoribosyl pyrophosphate synthetase-associated protein 2	ENSGALG00000005064	NP_001006165.1	Hypothetical protein. [Source:Uniprot/SPTREMBL;Acc:Q5ZL26]	-0.62	0.04
PREDICTED: Gallus gallus similar to RIKEN cDNA 2310061C15 gene, transcript variant 3 (LOC426139), mRNA	426139	LOC426139	similar to RIKEN cDNA 2310061C15 gene				-0.62	0.04
PREDICTED: Gallus gallus similar to Chain D, Crystal Structure Of Arp23 COMPLEX (LOC429041), mRNA	429041	ARPC2	actin related protein 2/3 complex, subunit 2, 34kDa	ENSGALG00000011452	ARPC2		-0.62	0.04
Gallus gallus mRNA for hypothetical protein, clone 7d16	422701	RCJMB04_7d16	RAP1, GTP-GDP dissociation stimulator 1	ENSGALG00000012222	NP_001026321.1	Hypothetical protein. [Source:Uniprot/SPTREMBL;Acc:Q5ZL86]	-0.62	0.04
Gallus gallus mRNA for hypothetical protein, clone 15i14	420162	TNFAIP8L1	tumor necrosis factor, alpha-induced protein 8-like 1	ENSGALG00000004266	TP8L1_CHICK	Hypothetical protein. [Source:Uniprot/SPTREMBL;Acc:Q5ZJU8]	-0.62	0.05
PREDICTED: Gallus gallus hypothetical LOC417913 (LOC417913), mRNA	417913	USP44	ubiquitin specific peptidase 44	ENSGALG00000011400	USP44		-0.62	0.05
PREDICTED: Gallus gallus calcium-sensing receptor (CASR), mRNA	418266	CASR	calcium-sensing receptor (hypocalciuric hypercalcemia 1, severe neonatal hyperparathyroidism)	ENSGALG00000014407	Q5TLZ3_CHICK	Calcium-sensing receptor (Fragment). [Source:Uniprot/SPTREMBL;Acc:Q5TLZ3]	-0.61	0.03
Gallus gallus finished cDNA, clone ChEST83i2	395156	CRMP1	collapsin response mediator protein 1	ENSGALG00000015042	NP_989826.1	collapsin response mediator protein-1B [Source:RefSeq_peptide;Acc:NP_989826]	-0.61	0.03
Gallus gallus hepatocyte nuclear factor 1a dimerization cofactor isoform (DCoH) mRNA, complete cds	374030	PCBD2	pterin-4 alpha-carbinolamine dehydratase/dimerization cofactor of hepatocyte nuclear factor 1 alpha (TCF1) 2	ENSGALG00000006367	PHS2_CHICK	Pterin-4-alpha-carbinolamine dehydratase 2 (EC 4.2.1.96) (PHS 2) (4- alpha-hydroxy-tetrahydropterin dehydratase 2) (DcoH-like protein DCoHm) (Hepatocyte nuclear factor 1a dimerization cofactor isoform) (DCoH-alpha). [Source:Uniprot/SWISSPROT;Acc:Q9DG45]	-0.61	0.03
PREDICTED: Gallus gallus nucleoporin 35kDa (NUP35), mRNA	423998	NUP35	nucleoporin 35kDa	ENSGALG00000002689	NUP35		-0.61	0.03
Gallus gallus annexin A5 (ANXA5), mRNA	428767	ANXA5	annexin A5	ENSGALG00000011885	ANXA5_CHICK	Annexin A5 (Annexin V) (Lipocortin V) (Endonexin II) (Calphobindin I) (CBP-I) (Placental anticoagulant protein I) (PAP-I) (PP4) (Thromboplastin inhibitor) (Vascular anticoagulant-alpha) (VAC-alpha) (Anchorin CII). [Source:Uniprot/SWISSPROT;Acc:P17153]	-0.61	0.03
Gallus gallus interferon regulatory factor 6 (IRF6) mRNA, partial cds	419863	IRF6	interferon regulatory factor 6	ENSGALG00000001405	Q1PS65_CHICK	Interferon regulatory factor 6 (Fragment). [Source:Uniprot/SPTREMBL;Acc:Q1PS65]	-0.61	0.03
Gallus gallus finished cDNA, clone ChEST726n12	NA			ENSGALG00000009880	INPP4B		-0.61	0.03
Gallus gallus 15 kDa selenoprotein (SEP15), mRNA	424521	RCJMB04_2n3	15 kDa selenoprotein	ENSGALG00000006261	NP_001012944.1	hypothetical protein LOC424521 [Source:RefSeq_peptide;Acc:NP_001012944]	-0.61	0.03
Gallus gallus finished cDNA, clone ChEST743e13	415943	DNAH1	dynein, axonemal, heavy chain 1	ENSGALG00000004297	DNAH1		-0.61	0.03
PREDICTED: Gallus gallus hypothetical LOC425800 (LOC425800), mRNA	425800	EIF2B4	eukaryotic translation initiation factor 2B, subunit 4 delta, 67kDa	ENSGALG00000012471	EIF2B4		-0.61	0.03
PREDICTED: Gallus gallus similar to Cks1 protein homologue (LOC768830), mRNA	768830	CKS2	CDC28 protein kinase regulatory subunit 2	ENSGALG00000010693	CKS2		-0.61	0.03
PREDICTED: Gallus gallus similar to Werner syndrome (LOC771227), mRNA	771227	GTF2E2	general transcription factor IIE, polypeptide 2, beta 34kDa	ENSGALG00000010283	Q5ZIE1_CHICK	Hypothetical protein. [Source:Uniprot/SPTREMBL;Acc:Q5ZIE1]	-0.61	0.03
PREDICTED: Gallus gallus hypothetical LOC431057 (LOC431057), partial mRNA	431057	LOC431057	hypothetical LOC431057				-0.61	0.03
PREDICTED: Gallus gallus similar to pDJA1 chaperone (LOC415360), mRNA	415360	DNAJA4	DnaJ (Hsp40) homolog, subfamily A, member 4	ENSGALG00000003251	DNAJA4		-0.61	0.03
PREDICTED: Gallus gallus similar to Centrin, EF-hand protein, 3 (CDC31 homolog, yeast) (LOC427104), mRNA	427104	CETN3	centrin, EF-hand protein, 3 (CDC31 homolog, yeast)	ENSGALG00000014648	CETN3		-0.61	0.03
PREDICTED: Gallus gallus similar to Frataxin, mitochondrial precursor (Friedreich ataxia protein) (Fxn) (LOC427244), mRNA	427244	FXN	frataxin	ENSGALG00000015108	FXN		-0.61	0.03
PREDICTED: Gallus gallus similar to calcium modulating cyclophilin ligand CAML (LOC776215), partial mRNA	776215	LOC776215	similar to calcium modulating cyclophilin ligand CAML	ENSGALG00000006411	NP_990293.1	calcium modulating cyclophilin ligand CAML [Source:RefSeq_peptide;Acc:NP_990293]	-0.61	0.03
Gallus gallus finished cDNA, clone ChEST545o19	NA						-0.61	0.03
PREDICTED: Gallus gallus similar to RIO kinase 1 (LOC420870), mRNA	420870	RIOK1	RIO kinase 1 (yeast)	ENSGALG00000012795			-0.61	0.03
Gallus gallus finished cDNA, clone ChEST397o20	418934	WASF3	WAS protein family, member 3				-0.61	0.03
PREDICTED: Gallus gallus similar to TNF receptor-associated factor 4 (LOC417577), mRNA	417577	LOC417577	similar to TNF receptor-associated factor 4	ENSGALG00000003987	TRAF4		-0.61	0.03
PREDICTED: Gallus gallus similar to FKSG89 (LOC428757), mRNA	428757	MBOAT4	membrane bound O-acyltransferase domain containing 4	ENSGALG00000011454	MBOAT4		-0.61	0.03
PREDICTED: Gallus gallus similar to Cartilage paired-class homeoprotein 1 (LOC427871), mRNA	427871	ALX1	ALX homeobox 1	ENSGALG00000011144	CART1		-0.61	0.03
PREDICTED: Gallus gallus similar to pancreas-enriched phospholipase C (LOC425224), partial mRNA	425224	LOC425224	similar to pancreas-enriched phospholipase C				-0.61	0.03
Gallus gallus finished cDNA, clone ChEST811l24	419767	RNF214	ring finger protein 214	ENSGALG00000007277	RNF214		-0.61	0.03
PREDICTED: Gallus gallus hypothetical protein LOC769047 (LOC769047), mRNA	769047	LOC769047	hypothetical protein LOC769047	ENSGALG00000003430	XR_026668.1	Hypothetical protein. [Source:Uniprot/SPTREMBL;Acc:Q5ZJ94]	-0.61	0.04
PREDICTED: Gallus gallus scavenger receptor class B, member 2 (SCARB2), mRNA	422638	SCARB2	scavenger receptor class B, member 2	ENSGALG00000011499	SCARB2		-0.61	0.04
PREDICTED: Gallus gallus RNA terminal phosphate cyclase-like 1 (RCL1), mRNA	427222	RCL1	RNA terminal phosphate cyclase-like 1	ENSGALG00000015024	RCL1	RNA 3'-terminal phosphate cyclase-like protein; contains mir-101	-0.61	0.04
Gallus gallus finished cDNA, clone ChEST468b8	419884	DENND2C	DENN/MADD domain containing 2C	ENSGALG00000002002	BCAS2		-0.61	0.04
Gallus gallus lysophosphatidylglycerol acyltransferase 1 (LPGAT1), mRNA	421375	RCJMB04_11l17	lysophosphatidylglycerol acyltransferase 1	ENSGALG00000009848	NP_001026220.1	Hypothetical protein. [Source:Uniprot/SPTREMBL;Acc:Q5ZKD0]	-0.61	0.04
Gallus gallus finished cDNA, clone ChEST935n17	416269	DCTN4	dynactin 4 (p62)	ENSGALG00000024038			-0.61	0.04
Gallus gallus finished cDNA, clone ChEST497p7	NA						-0.61	0.04
Gallus gallus clathrin interactor 1 (CLINT1), mRNA	416240	RCJMB04_3c5	clathrin interactor 1	ENSGALG00000003702	NP_001025786.1	Hypothetical protein. [Source:Uniprot/SPTREMBL;Acc:Q5ZM53]	-0.61	0.04
Gallus gallus aryl hydrocarbon receptor nuclear translocator mRNA, complete cds	374026	ARNT	aryl hydrocarbon receptor nuclear translocator	ENSGALG00000000751	Q98SN3_CHICK	Aryl hydrocarbon receptor nuclear translocator. [Source:Uniprot/SPTREMBL;Acc:Q98SN3]	-0.61	0.04
Gallus gallus mRNA for hypothetical protein, clone 19e20	423370	RCJMB04_19e20	angel homolog 1 (Drosophila)	ENSGALG00000010372	NP_001026376.1	Hypothetical protein. [Source:Uniprot/SPTREMBL;Acc:Q5ZJC6]	-0.61	0.04
Gallus gallus finished cDNA, clone ChEST786m2	NA			ENSGALG00000015644	NP_001026112.1	similar to staufen, RNA binding protein, homolog 2 [Source:RefSeq_peptide;Acc:NP_001026112]	-0.61	0.05
PREDICTED: Gallus gallus hypothetical protein LOC768416 (LOC768416), mRNA	768416	LOC768416	hypothetical protein				-0.61	0.05
Gallus gallus poly(A) binding protein, cytoplasmic 1 (PABPC1), mRNA	430997	RCJMB04_7l20	poly(A) binding protein, cytoplasmic 1	ENSGALG00000014450	NP_001026768.1	similar to Polyadenylate-binding protein 1 (Poly(A)-binding protein 1) (PABP 1) [Source:RefSeq_peptide;Acc:NP_001026768]	-0.61	0.05
Gallus gallus translin (TSN), mRNA	395955	TSN	translin	ENSGALG00000011652	TSN_CHICK	Translin. [Source:Uniprot/SWISSPROT;Acc:P79769]	-0.61	0.05
PREDICTED: Gallus gallus similar to CDK5 regulatory subunit associated protein 1-like 1 (LOC420823), mRNA	420823	CDKAL1	CDK5 regulatory subunit associated protein 1-like 1	ENSGALG00000012677	CDKAL1		-0.61	0.05
PREDICTED: Gallus gallus hypothetical LOC430303 (LOC430303), mRNA	430303	LOC430303	hypothetical LOC430303	ENSGALG00000020183	Q6ZW63_HUMAN		-0.6	0.03
PREDICTED: Gallus gallus similar to phosphofructokinase, transcript variant 1 (LOC769850), mRNA	769850	PFKL	phosphofructokinase, liver	ENSGALG00000006543	Q8AYP9_CHICK	6-phosphofructokinase, liver type (EC 2.7.1.11) (Phosphofructokinase 1) (Phosphohexokinase) (Phosphofructo-1-kinase isozyme B) (PFK-B). [Source:Uniprot/SWISSPROT;Acc:P17858] [from human gene ENSG00000141959]	-0.6	0.03
PREDICTED: Gallus gallus similar to Human Diff6,H5,CDC10 homologue (LOC424843), mRNA	424843	2007-09-02	septin 2	ENSGALG00000005809	2007-09-02		-0.6	0.03
Gallus gallus cell division cycle 27 homolog (S. cerevisiae) (CDC27), mRNA	419960	CDC27	cell division cycle 27 homolog (S. cerevisiae)	ENSGALG00000000596	NP_001006331.1	Hypothetical protein. [Source:Uniprot/SPTREMBL;Acc:Q5ZK91]	-0.6	0.03
Gallus gallus mRNA for hypothetical protein, clone 2c19	421316	RCJMB04_2c19	lin-9 homolog (C. elegans)	ENSGALG00000009233	NP_001026213.1	Hypothetical protein. [Source:Uniprot/SPTREMBL;Acc:Q5ZMF8]	-0.6	0.03
PREDICTED: Gallus gallus peroxisome biogenesis factor 13 (PEX13), mRNA	421197	PEX13	peroxisome biogenesis factor 13				-0.6	0.03
Gallus gallus mRNA for basement membrane-specific heparan sulfate proteoglycan core protein precursor (HSPG gene)	414739	HSPG	basement membrane-specific heparan sulfate proteoglycan core protein				-0.6	0.03
PREDICTED: Gallus gallus hypothetical protein LOC770816 (LOC770816), mRNA	770816	OSBPL5	oxysterol binding protein-like 5				-0.6	0.03
PREDICTED: Gallus gallus similar to calcium channel, voltage-dependent, alpha 1H subunit (LOC416526), mRNA	416526	CACNA1H	calcium channel, voltage-dependent, T type, alpha 1H subunit	ENSGALG00000005215	CACNA1H		-0.6	0.03
Gallus gallus ribophorin II (RPN2), mRNA	419177	RPN2	ribophorin II	ENSGALG00000003815	NP_001006288.1	Hypothetical protein. [Source:Uniprot/SPTREMBL;Acc:Q5ZM80]	-0.6	0.03
PREDICTED: Gallus gallus ADP-ribosylation factor-like 5B (ARL5B), mRNA	420513	ARL5B	ADP-ribosylation factor-like 5B				-0.6	0.03
PREDICTED: Gallus gallus hypothetical LOC416005 (LOC416005), mRNA	416005	LOC416005	hypothetical LOC416005	ENSGALG00000005620	XR_027205.1		-0.6	0.03
Gallus gallus finished cDNA, clone ChEST533e6	422172	LOC422172	similar to adrenodoxin homolog - chicken (fragment)				-0.6	0.03
PREDICTED: Gallus gallus transmembrane and coiled-coil domains 6 (TMCO6), mRNA	416135	TMCO6	transmembrane and coiled-coil domains 6	ENSGALG00000021559	CD14		-0.6	0.03
Gallus gallus finished cDNA, clone ChEST644m12	423925	LOC423925	similar to DNA segment, Chr 19, ERATO Doi 737, expressed	ENSGALG00000009307	C10orf84		-0.6	0.03
PREDICTED: Gallus gallus hypothetical LOC417566 (LOC417566), mRNA	417566	LOC417566	hypothetical LOC417566	ENSGALG00000023757	C17orf32		-0.6	0.03
Gallus gallus finished cDNA, clone ChEST151l13	421453	YIPF3	Yip1 domain family, member 3	ENSGALG00000010355	YIPF3_CHICK	Protein YIPF3 (YIP1 family member 3). [Source:Uniprot/SWISSPROT;Acc:Q5F384]	-0.6	0.03
Gallus gallus finished cDNA, clone ChEST361c24	421420	SLC4A1AP	solute carrier family 4 (anion exchanger), member 1, adaptor protein	ENSGALG00000010047	SLC4A1AP		-0.6	0.03
Gallus gallus adiponectin receptor 1 (ADIPOR1), mRNA	421148	ADIPOR1	adiponectin receptor 1	ENSGALG00000000094	NP_001026198.1	Adiponectin receptor 1. [Source:Uniprot/SPTREMBL;Acc:Q4PKP2]	-0.6	0.03
PREDICTED: Gallus gallus hypothetical protein LOC770081 (LOC770081), mRNA	770081	EPS8L2	EPS8-like 2	ENSGALG00000024035	EPS8L2		-0.6	0.03
Gallus gallus mRNA for hypothetical protein, clone 1k4	423249	RCJMB04_1k4	LOC423249	ENSGALG00000020454	NP_001026367.1	Hypothetical protein. [Source:Uniprot/SPTREMBL;Acc:Q5ZMM1]	-0.6	0.03
Gallus gallus mRNA for hypothetical protein, clone 4k19	418852	LCP1	lymphocyte cytosolic protein 1 (L-plastin)	ENSGALG00000016986	NP_001008440.1	Hypothetical protein. [Source:Uniprot/SPTREMBL;Acc:Q5ZLW0]	-0.6	0.03
PREDICTED: Gallus gallus similar to KIAA0664 protein (LOC417675), mRNA	417675	LOC417675	similar to KIAA0664 protein	ENSGALG00000005854	KIAA0664		-0.6	0.03
Gallus gallus finished cDNA, clone ChEST515b15	421995	HADHB	hydroxyacyl-Coenzyme A dehydrogenase/3-ketoacyl-Coenzyme A thiolase/enoyl-Coenzyme A hydratase (trifunctional protein), beta subunit	ENSGALG00000016555	HADHB		-0.6	0.04
PREDICTED: Gallus gallus similar to Cdc7-related kinase (LOC424507), mRNA	424507	CDC7	cell division cycle 7 homolog (S. cerevisiae)	ENSGALG00000006051	CDC7		-0.6	0.04
Gallus gallus finished cDNA, clone ChEST773j8	NA						-0.6	0.04
Gallus gallus mRNA for hypothetical protein, clone 24m3	415965	RCJMB04_24m3	tRNA splicing endonuclease 2 homolog (S. cerevisiae)	ENSGALG00000004981	SEN2_CHICK	tRNA-splicing endonuclease subunit Sen2 (EC 3.1.27.9) (tRNA-intron endonuclease Sen2). [Source:Uniprot/SWISSPROT;Acc:Q5ZIN2]	-0.6	0.04
Gallus gallus mRNA for hypothetical protein, clone 19f10	771726	RCJMB04_19f10	ring finger and CHY zinc finger domain containing 1	ENSGALG00000023335	Q5ZJC3_CHICK	Hypothetical protein. [Source:Uniprot/SPTREMBL;Acc:Q5ZJC3]	-0.6	0.04
PREDICTED: Gallus gallus similar to sec7 domain family member (LOC423758), mRNA	423758	GBF1	golgi-specific brefeldin A resistance factor 1				-0.6	0.04
Gallus gallus finished cDNA, clone ChEST192f6	NA						-0.6	0.04
Gallus gallus ornithine decarboxylase antizyme mRNA, complete cds	395746	OAZ1	ornithine decarboxylase antizyme 1	ENSGALG00000000812	OAZ_CHICK	Ornithine decarboxylase antizyme (ODC-Az). [Source:Uniprot/SWISSPROT;Acc:O42148]	-0.6	0.04
PREDICTED: Gallus gallus similar to Transmembrane protein 110 (LOC770449), mRNA	770449	LOC770449	similar to Transmembrane protein 110	ENSGALG00000001720			-0.6	0.04
PREDICTED: Gallus gallus similar to Histone H2B (LOC426037), mRNA	426037	LOC426037	similar to Histone H2B	ENSGALG00000013346			-0.6	0.04
PREDICTED: Gallus gallus similar to molybdopterin synthase large subunit, transcript variant 2 (LOC427199), mRNA	427199	MOCS2	molybdenum cofactor synthesis 2	ENSGALG00000014906	MOCS2		-0.6	0.04
	NA						-0.6	0.05
Gallus gallus RAP1 GTPase activating protein (RAP1GAP), mRNA	395647	RAP1GAP	RAP1 GTPase activating protein	ENSGALG00000014701	RAP1GAP		0.6	0.03
PREDICTED: Gallus gallus similar to 3,5-cyclic nucleotide phosphodiesterase 10A1 (LOC421574), mRNA	421574	PDE10A	phosphodiesterase 10A	ENSGALG00000011537	PDE10A		0.6	0.03
PREDICTED: Gallus gallus similar to LOC495320 protein (LOC418450), mRNA	418450	LOC418450	similar to LOC495320 protein	ENSGALG00000015467	IGSF2		0.6	0.04
Gallus gallus finished cDNA, clone ChEST560g11	NA			ENSGALG00000017302	SLCO2B1		0.6	0.04
	NA			ENSGALG00000011322	NEK10		0.6	0.04
	NA						0.6	0.04
Gallus gallus finished cDNA, clone ChEST331h11	NA						0.6	0.04
Gallus gallus finished cDNA, clone ChEST254d2	424431	SEC16B	SEC16 homolog B (S. cerevisiae)	ENSGALG00000004424	NP_001026440.1	Regucalcin gene promotor region related protein. [Source:Uniprot/SPTREMBL;Acc:Q6AW68]	0.6	0.04
PREDICTED: Gallus gallus hypothetical protein LOC771274 (LOC771274), mRNA	771274	LOC771274	hypothetical protein LOC771274				0.6	0.04
Gallus gallus cholinergic receptor, nicotinic, beta 4 (CHRNB4), mRNA	395613	CHRNB4	cholinergic receptor, nicotinic, beta 4	ENSGALG00000003005	ACHB4_CHICK	Neuronal acetylcholine receptor protein subunit beta-4 precursor (Neuronal acetylcholine receptor non-alpha-3 chain) (N-alpha 3) (Fragment). [Source:Uniprot/SWISSPROT;Acc:P26153]	0.6	0.04
Gallus gallus POT1 protection of telomeres 1 homolog (S. pombe) (POT1), mRNA	404538	POT1	POT1 protection of telomeres 1 homolog (S. pombe)	ENSGALG00000008740	POTE1_CHICK	Protection of telomeres 1 (cPot1) (POT1-like telomere end-binding protein). [Source:Uniprot/SWISSPROT;Acc:P62597]	0.6	0.04
Gallus gallus cytochrome P450, family 2, subfamily C, polypeptide 18 (CYP2C18), mRNA	414841	CYP2C18	cytochrome P450, family 2, subfamily C, polypeptide 18	ENSGALG00000005795	CP2H1_CHICK	Cytochrome P450 2H1 (EC 1.14.14.1) (CYPIIH1) (PB15) (P450 PCHP3). [Source:Uniprot/SWISSPROT;Acc:P05180]	0.6	0.04
PREDICTED: Gallus gallus similar to cysteine string protein (LOC430721), mRNA	430721	LOC430721	similar to cysteine string protein	ENSGALG00000014512	NP_001034400.1	Hypothetical protein. [Source:Uniprot/SPTREMBL;Acc:Q5ZLC3]	0.6	0.04
PREDICTED: Gallus gallus dopamine beta-hydroxylase (dopamine beta-monooxygenase) (DBH), mRNA	395549	DBH	dopamine beta-hydroxylase (dopamine beta-monooxygenase)	ENSGALG00000002926	Q9I9A1_CHICK	Dopamine beta-hydroxylase (Fragment). [Source:Uniprot/SPTREMBL;Acc:Q9I9A1]	0.6	0.04
Gallus gallus mRNA for hypothetical protein, clone 10h2	416249	RCJMB04_10h2	hepatitis A virus cellular receptor 1	ENSGALG00000017362	NP_001025788.1	Hypothetical protein. [Source:Uniprot/SPTREMBL;Acc:Q5ZKI8]	0.6	0.05
Gallus gallus finished cDNA, clone ChEST998b17	NA						0.6	0.05
Gallus gallus finished cDNA, clone ChEST863m15	NA			ENSGALG00000002457	SIL1		0.6	0.05
PREDICTED: Gallus gallus hypothetical LOC421341 (LOC421341), mRNA	421341	LOC421341	hypothetical LOC421341	ENSGALG00000021852			0.6	0.05
Gallus gallus finished cDNA, clone ChEST579e9	415430	SEMA6D	sema domain, transmembrane domain (TM), and cytoplasmic domain, (semaphorin) 6D	ENSGALG00000004844	SEMA6D		0.61	0.03
Gallus gallus interleukin 10 receptor, beta (IL10RB), mRNA	395663	IL10RB	interleukin 10 receptor, beta	ENSGALG00000015941	NP_990188.1	Interleukin-10 receptor 2. [Source:Uniprot/SPTREMBL;Acc:Q2PBB9]	0.61	0.03
Gallus gallus finished cDNA, clone ChEST588l4	NA			ENSGALG00000012526	NP_989492.1	formin binding protein 3 [Source:RefSeq_peptide;Acc:NP_989492]	0.61	0.03
Gallus gallus finished cDNA, clone ChEST1013k3	NA			ENSGALG00000003178	NP_989686.1	surfeit 4 [Source:RefSeq_peptide;Acc:NP_989686]	0.61	0.03
Gallus gallus finished cDNA, clone ChEST859m6	NA						0.61	0.03
Gallus gallus homeodomain protein (Nkx-2.2) mRNA, partial cds	395738	NKX-2.2	homeodomain protein				0.61	0.03
Gallus gallus finished cDNA, clone ChEST817d19	NA						0.61	0.03
PREDICTED: Gallus gallus similar to class I alpha chain (LOC769497), mRNA	769497	LOC769497	similar to class I alpha chain				0.61	0.03
PREDICTED: Gallus gallus L-type calcium channel, alpha 1 subunit (LOC395985), mRNA	395985	LOC395985	L-type calcium channel, alpha 1 subunit	ENSGALG00000000730	CAC1S_CHICK	Voltage-dependent L-type calcium channel subunit alpha-1S (Voltage- gated calcium channel subunit alpha Cav1.1) (Fragment). [Source:Uniprot/SWISSPROT;Acc:O42398]	0.61	0.03
Gallus gallus finished cDNA, clone ChEST47k15	NA			ENSGALG00000007268	CADPS		0.61	0.03
Gallus gallus nuclear receptor subfamily 2, group F, member 2 (NR2F2), mRNA	386585	NR2F2	nuclear receptor subfamily 2, group F, member 2	ENSGALG00000007000	COT2_CHICK	COUP transcription factor 2 (COUP-TF2) (COUP-TF II). [Source:Uniprot/SWISSPROT;Acc:Q90733]	0.61	0.03
Gallus gallus finished cDNA, clone ChEST690l2	426175	NXNL2	nucleoredoxin-like 2				0.61	0.03
Gallus gallus finished cDNA, clone ChEST742p10	NA						0.61	0.03
PREDICTED: Gallus gallus similar to Rad51C (LOC417626), mRNA	417626	RAD51C	RAD51 homolog C (S. cerevisiae)	ENSGALG00000005055	RAD51C		0.61	0.03
PREDICTED: Gallus gallus similar to forkhead transcription factor AFX variant zeta (LOC428703), mRNA	428703	FOXO4	forkhead box O4	ENSGALG00000005658	MLLT7		0.61	0.03
Gallus gallus finished cDNA, clone ChEST287e20	NA			ENSGALG00000017002	NP_001012844.1	Hypothetical protein. [Source:Uniprot/SPTREMBL;Acc:Q5ZJP5]	0.61	0.03
PREDICTED: Gallus gallus hypothetical LOC419961 (LOC419961), mRNA	419961	LOC419961	hypothetical LOC419961	ENSGALG00000000603	KIAA1267		0.61	0.03
PREDICTED: Gallus gallus similar to alkaline ceramidase (LOC420088), mRNA	420088	ASAH3	N-acylsphingosine amidohydrolase (alkaline ceramidase) 3	ENSGALG00000001592	ASAH3		0.61	0.03
PREDICTED: Gallus gallus hypothetical protein LOC769717 (LOC769717), mRNA	769717	LOC769717	hypothetical protein LOC769717	ENSGALG00000001618	XR_026694.1		0.61	0.03
Gallus gallus finished cDNA, clone ChEST178d9	417998	CHAD	chondroadherin	ENSGALG00000011970	Q5JY13_HUMAN		0.61	0.03
	NA			ENSGALG00000006787	CCDC71		0.61	0.03
PREDICTED: Gallus gallus gene model 711, (NCBI) (LOC417154), mRNA	417154	LOC417154	gene model 711, (NCBI)	ENSGALG00000003175	C9orf96		0.61	0.03
Gallus gallus finished cDNA, clone ChEST760o24	NA						0.61	0.03
Gallus gallus finished cDNA, clone ChEST898k24	NA			ENSGALG00000013537		Minor alpha-tropomyosin mrna. (Fragment). [Source:Uniprot/SPTREMBL;Acc:Q90937]	0.61	0.03
	NA			ENSGALG00000016183			0.61	0.03
PREDICTED: Gallus gallus similar to Chromosome 5 open reading frame 22 (LOC420910), mRNA	420910	LOC420910	similar to Chromosome 5 open reading frame 22	ENSGALG00000012909	C5orf22		0.61	0.03
	NA						0.61	0.03
Gallus gallus finished cDNA, clone ChEST928i2	NA			ENSGALG00000006256			0.61	0.03
	NA						0.61	0.03
	NA			ENSGALG00000007946	LBXCOR1		0.61	0.03
PREDICTED: Gallus gallus similar to seven transmembrane helix receptor (LOC430475), mRNA	430475	LOC430475	similar to seven transmembrane helix receptor				0.61	0.03
Gallus gallus finished cDNA, clone ChEST696c11	427063	LOC427063	similar to NOD3 protein; CARD15-like	ENSGALG00000002416	C14orf166B		0.61	0.03
PREDICTED: Gallus gallus hypothetical LOC424850 (LOC424850), mRNA	424850	ILKAP	integrin-linked kinase-associated serine/threonine phosphatase 2C	ENSGALG00000006253	ILKAP		0.61	0.03
Gallus gallus finished cDNA, clone ChEST368p18	NA			ENSGALG00000002988	PHGDH		0.61	0.03
Gallus gallus finished cDNA, clone ChEST750a12	NA						0.61	0.03
Gallus gallus finished cDNA, clone ChEST823g14	NA			ENSGALG00000015725	FGRL1_CHICK	Fibroblast growth factor receptor-like 1 precursor. Source: Uniprot/SWISSPROT Q7T2H2	0.61	0.03
PREDICTED: Gallus gallus similar to dynein light chain 2 TCTEX2, transcript variant 2 (LOC421555), mRNA	421555	TCTE3	t-complex-associated-testis-expressed 3	ENSGALG00000005095	SLC25A25		0.61	0.03
Gallus gallus finished cDNA, clone ChEST1013l17	NA			ENSGALG00000011976	NP_001006238.1	Hypothetical protein. [Source:Uniprot/SPTREMBL;Acc:Q5ZLC2]	0.61	0.03
PREDICTED: Gallus gallus hypothetical LOC423333 (LOC423333), mRNA	423333	TTC6	tetratricopeptide repeat domain 6	ENSGALG00000010137	TTC6		0.61	0.04
Gallus gallus finished cDNA, clone ChEST698b24	NA						0.61	0.04
PREDICTED: Gallus gallus hypothetical protein LOC770670 (LOC770670), mRNA	770670	LOC770670	hypothetical protein LOC770670	ENSGALG00000014734	ZSWIM6		0.61	0.04
Gallus gallus finished cDNA, clone ChEST983n4	NA						0.61	0.04
Gallus gallus similar to hypothetical protein (LOC431499), mRNA	431499	RCJMB04_10i2	similar to hypothetical protein				0.61	0.04
Gallus gallus finished cDNA, clone ChEST148b18	NA						0.61	0.04
Gallus gallus finished cDNA, clone ChEST198l5	NA						0.61	0.04
PREDICTED: Gallus gallus hypothetical LOC425284 (LOC425284), mRNA	425284	LOC425284	hypothetical LOC425284	ENSGALG00000023618			0.61	0.05
PREDICTED: Gallus gallus hypothetical protein LOC772326 (LOC772326), partial mRNA	772326	LOC772326	hypothetical protein LOC772326	ENSGALG00000011065	XR_026809.1		0.61	0.05
PREDICTED: Gallus gallus NADH dehydrogenase (ubiquinone) 1 alpha subcomplex, 12, transcript variant 1 (NDUFA12), mRNA	417907	NDUFA12	NADH dehydrogenase (ubiquinone) 1 alpha subcomplex, 12	ENSGALG00000011325	NDUFA12		0.62	0.03
Gallus gallus finished cDNA, clone ChEST111p23	NA			ENSGALG00000021487			0.62	0.03
PREDICTED: Gallus gallus similar to C1orf22 (LOC424450), mRNA	424450	EDEM3	ER degradation enhancer, mannosidase alpha-like 3	ENSGALG00000004806	EDEM3		0.62	0.03
	NA			ENSGALG00000007031			0.62	0.03
Gallus gallus finished cDNA, clone ChEST1007e6	NA						0.62	0.03
Gallus gallus finished cDNA, clone ChEST835h13	416602	PM5	pM5 protein	ENSGALG00000006730			0.62	0.03
	NA						0.62	0.03
Gallus gallus finished cDNA, clone ChEST1027o6	NA						0.62	0.03
Gallus gallus finished cDNA, clone ChEST115d7	NA						0.62	0.03
Gallus gallus finished cDNA, clone ChEST834o20	NA						0.62	0.03
Gallus gallus finished cDNA, clone ChEST973n15	NA			ENSGALG00000005266	Q3B7T3_HUMAN		0.62	0.03
Gallus gallus finished cDNA, clone ChEST875n22	NA						0.62	0.03
Gallus gallus chordin-like 1 (CHRDL1), mRNA	373985	CHRDL1	chordin-like 1	ENSGALG00000008072	CRDL1_CHICK	Chordin-like protein 1 precursor (Neuralin-1) (Ventroptin) (Neurogenesin-1). [Source:Uniprot/SWISSPROT;Acc:Q90ZD5]	0.62	0.03
PREDICTED: Gallus gallus similar to feather keratin (LOC425854), mRNA	425854	LOC425854	similar to feather keratin				0.62	0.03
Gallus gallus finished cDNA, clone ChEST400b6	NA			ENSGALG00000008774	MEIS1		0.62	0.03
PREDICTED: Gallus gallus ubiquitin protein ligase E3B (UBE3B), mRNA	374194	UBE3B	ubiquitin protein ligase E3B	ENSGALG00000013851	Q98SE8_CHICK	Ubiquitin protein ligase (Fragment). [Source:Uniprot/SPTREMBL;Acc:Q98SE8]	0.62	0.03
PREDICTED: Gallus gallus similar to neurotensin receptor 1 (LOC428149), mRNA	428149	NTSR1	neurotensin receptor 1 (high affinity)				0.62	0.03
PREDICTED: Gallus gallus similar to ADAM metallopeptidase with thrombospondin type 1 motif, 12 preproprotein (LOC427428), mRNA	427428	LOC427428	similar to ADAM metallopeptidase with thrombospondin type 1 motif, 12 preproprotein	ENSGALG00000003295	ADAMTS12		0.62	0.03
PREDICTED: Gallus gallus hypothetical protein LOC768877 (LOC768877), mRNA	768877	SAG	S-antigen; retina and pineal gland (arrestin)	ENSGALG00000001696	SAG		0.62	0.03
Gallus gallus finished cDNA, clone ChEST884p5	NA			ENSGALG00000016576			0.62	0.03
	NA			ENSGALG00000011094	PDE4B		0.62	0.03
Gallus gallus finished cDNA, clone ChEST596e16	416812	BRI3BP	BRI3 binding protein	ENSGALG00000002913	NP_001035209.1	BASH/BLNK N-terminal associated protein 1. [Source:Uniprot/SPTREMBL;Acc:Q25QX5]	0.62	0.03
Gallus gallus c-ets-1 oncogene (LOC396235), mRNA	396235	LOC396235	c-ets-1 oncogene	ENSGALG00000004496	Q9DDF5_CHICK	Virion-associated nuclear-shuttling protein (Fragment). [Source:Uniprot/SPTREMBL;Acc:Q9DDF5]	0.62	0.03
Gallus gallus finished cDNA, clone ChEST269h5	NA			ENSGALG00000007689	CCDC84		0.62	0.03
Gallus gallus finished cDNA, clone ChEST35m1	NA						0.62	0.03
PREDICTED: Gallus gallus hypothetical LOC425284 (LOC425284), mRNA	425284	LOC425284	hypothetical LOC425284				0.62	0.03
Gallus gallus finished cDNA, clone ChEST158j4	NA			ENSGALG00000005992	PDE8A		0.62	0.03
	NA						0.62	0.03
PREDICTED: Gallus gallus KH domain containing, RNA binding, signal transduction associated 3, transcript variant 1 (KHDRBS3), mRNA	420317	KHDRBS3	KH domain containing, RNA binding, signal transduction associated 3	ENSGALG00000016203	KHDRBS3		0.62	0.03
PREDICTED: Gallus gallus hypothetical LOC426292 (LOC426292), mRNA	426292	MAPK15	mitogen-activated protein kinase 15	ENSGALG00000004967	MAPK15		0.62	0.04
PREDICTED: Gallus gallus similar to Protocadherin beta 15 precursor (PCDH-beta15) (LOC425750), mRNA	425750	LOC425750	similar to Protocadherin beta 15 precursor (PCDH-beta15)				0.62	0.04
	NA						0.62	0.04
	NA						0.62	0.04
PREDICTED: Gallus gallus similar to ubiquitin-conjugating enzyme E2Z (LOC419991), mRNA	419991	UBE2Z	ubiquitin-conjugating enzyme E2Z	ENSGALG00000001315	UBE2Z		0.62	0.04
Gallus gallus mRNA for aminopeptidase, partial	395667	ANPEP	alanyl (membrane) aminopeptidase (aminopeptidase N, aminopeptidase M, microsomal aminopeptidase, CD13, p150)				0.62	0.04
	NA						0.62	0.04
PREDICTED: Gallus gallus similar to trypsinogen (LOC776681), partial mRNA	776681	LOC776681	similar to trypsinogen	ENSGALG00000010465			0.62	0.04
PREDICTED: Gallus gallus similar to seven transmembrane helix receptor (LOC776190), mRNA	776190	LOC776190	similar to seven transmembrane helix receptor				0.62	0.05
	NA						0.62	0.05
PREDICTED: Gallus gallus hypothetical protein LOC772153 (LOC772153), mRNA	772153	LOC772153	hypothetical protein LOC772153				0.62	0.05
PREDICTED: Gallus gallus hypothetical LOC423023 (LOC423023), mRNA	423023	VPS37C	vacuolar protein sorting 37 homolog C (S. cerevisiae)	ENSGALG00000005197	VPS37C		0.62	0.05
Gallus gallus Burkitt lymphoma receptor 1, GTP binding protein (chemokine (C-X-C motif) receptor 5) (BLR1), mRNA	419784	BLR1	Burkitt lymphoma receptor 1, GTP binding protein (chemokine (C-X-C motif) receptor 5)	ENSGALG00000007675	NM_001030912.1		0.63	0.02
PREDICTED: Gallus gallus hypothetical LOC427838 (LOC427838), mRNA	427838	LOC427838	hypothetical LOC427838	ENSGALG00000005504	XR_027111.1		0.63	0.02
Gallus gallus TAF12 RNA polymerase II, TATA box binding protein (TBP)-associated factor, 20kDa (TAF12), mRNA	419585	RCJMB04_8m22	TAF12 RNA polymerase II, TATA box binding protein (TBP)-associated factor, 20kDa	ENSGALG00000000991	NP_001026065.1	Hypothetical protein. [Source:Uniprot/SPTREMBL;Acc:Q5ZKX3]	0.63	0.02
	NA			ENSGALG00000000519	UBXD5		0.63	0.03
	NA						0.63	0.03
Gallus gallus cadherin 5, type 2, VE-cadherin (vascular epithelium) (CDH5), mRNA	374068	CDH5	cadherin 5, type 2, VE-cadherin (vascular epithelium)	ENSGALG00000005272	NP_989558.1	cadherin 5, type 2, VE-cadherin (vascular epithelium) [Source:RefSeq_peptide;Acc:NP_989558]	0.63	0.03
PREDICTED: Gallus gallus similar to Cyclin F (LOC770114), mRNA	770114	LOC770114	similar to Cyclin F	ENSGALG00000023620			0.63	0.03
PREDICTED: Gallus gallus forkhead box K1 (FOXK1), mRNA	395463	FOXK1	forkhead box K1	ENSGALG00000004460	Q9DGG2_CHICK	Winged helix protein CWH-5 (Fragment). [Source:Uniprot/SPTREMBL;Acc:Q9DGG2]	0.63	0.03
Gallus gallus finished cDNA, clone ChEST97b7	416491	PDAP1	PDGFA associated protein 1				0.63	0.03
Gallus gallus finished cDNA, clone ChEST289p2	NA						0.63	0.03
Gallus gallus finished cDNA, clone ChEST696e5	NA						0.63	0.03
PREDICTED: Gallus gallus hypothetical LOC421181 (LOC421181), mRNA	421181	TBC1D22B	TBC1 domain family, member 22B	ENSGALG00000000753	TBC1D22B		0.63	0.03
Gallus gallus finished cDNA, clone ChEST140e9	NA						0.63	0.03
PREDICTED: Gallus gallus similar to serotonin 3AS receptor (LOC428247), mRNA	428247	HTR3A	5-hydroxytryptamine (serotonin) receptor 3A	ENSGALG00000007004	HTR3A		0.63	0.03
Gallus gallus finished cDNA, clone ChEST647j5	NA						0.63	0.03
Gallus gallus Fas ligand (TNF superfamily, member 6) (FASLG), mRNA	429064	FASLG	Fas ligand (TNF superfamily, member 6)	ENSGALG00000003076	NP_001026730.1	FAS ligand. [Source:Uniprot/SPTREMBL;Acc:Q5CAQ0]	0.63	0.03
Gallus gallus potassium channel Shaker alpha subunit variant cKv1.4(m) mRNA, complete cds	395721	KCNA4	potassium voltage-gated channel, shaker-related subfamily, member 4				0.63	0.03
PREDICTED: Gallus gallus similar to TBP-associated factor (LOC415780), mRNA	415780	LOC415780	similar to TBP-associated factor				0.63	0.03
PREDICTED: Gallus gallus hypothetical gene supported by BX932056 (LOC424939), mRNA	424939	LOC424939	hypothetical gene supported by BX932056	ENSGALG00000004463			0.63	0.03
Gallus gallus finished cDNA, clone ChEST759k20	NA			ENSGALG00000001192	NP_055530.2		0.63	0.03
PREDICTED: Gallus gallus similar to dysferlin-interacting protein 1 (LOC422092), mRNA	422092	LOC422092	similar to dysferlin-interacting protein 1	ENSGALG00000007229	DYSFIP1		0.63	0.03
	NA			ENSGALG00000003583			0.63	0.03
PREDICTED: Gallus gallus similar to olfactory receptor, family 5, subfamily U member 1 (LOC777052), partial mRNA	777052	LOC777052	similar to olfactory receptor, family 5, subfamily U member 1				0.63	0.03
PREDICTED: Gallus gallus olfactory receptor, family 5, subfamily AS, member 1 (OR5AS1), mRNA	428831	OR5AS1	olfactory receptor, family 5, subfamily AS, member 1	ENSGALG00000004430	OLF9_CHICK	Olfactory receptor-like protein COR9 (Fragment). [Source:Uniprot/SWISSPROT;Acc:Q98914]	0.63	0.03
Gallus gallus finished cDNA, clone ChEST392p11	427211	LOC427211	similar to Ras GTPase-activating-like protein IQGAP2	ENSGALG00000014978	IQGAP2	Ras GTPase-activating-like protein IQGAP2. [Source:Uniprot/SWISSPROT;Acc:Q13576] [from human gene ENSG00000145703]	0.63	0.03
Gallus gallus finished cDNA, clone ChEST596c2	417558	RILP	Rab interacting lysosomal protein				0.63	0.03
PREDICTED: Gallus gallus similar to Uroporphyrinogen-III synthase (UROS) (Uroporphyrinogen-III cosynthetase) (Hydroxymethylbilane hydrolyase [cyclizing]) (UROIIIS) (LOC426223), mRNA	426223	UROS	uroporphyrinogen III synthase (congenital erythropoietic porphyria)				0.63	0.04
PREDICTED: Gallus gallus hypothetical gene supported by CR391159 (LOC418249), mRNA	418249	LOC418249	hypothetical gene supported by CR391159				0.63	0.04
PREDICTED: Gallus gallus similar to chromosome 14 open reading frame 135; F protein-binding protein 2 (LOC423528), mRNA	423528	LOC423528	similar to chromosome 14 open reading frame 135; F protein-binding protein 2	ENSGALG00000011922	C14orf135		0.63	0.04
Gallus gallus finished cDNA, clone ChEST411a23	420182	RPL7	ribosomal protein L7	ENSGALG00000015637	RL7_CHICK	ribosomal protein L7 [Source:RefSeq_peptide;Acc:NP_001006345]	0.63	0.04
PREDICTED: Gallus gallus similar to seven transmembrane helix receptor (LOC776235), mRNA	776235	LOC776235	similar to seven transmembrane helix receptor				0.63	0.04
PREDICTED: Gallus gallus hypothetical LOC417467 (LOC417467), mRNA	417467	MPO	myeloperoxidase	ENSGALG00000001004			0.63	0.04
	NA			ENSGALG00000007668	Q9I8T6_CHICK	Bone morphogenetic protein-7 (Fragment). [Source:Uniprot/SPTREMBL;Acc:Q91403]	0.63	0.04
PREDICTED: Gallus gallus similar to GAC1 (LOC428261), mRNA	428261	LRRN2	leucine rich repeat neuronal 2	ENSGALG00000000639			0.63	0.05
Gallus gallus transmembrane channel-like 7 (Tmc7) mRNA, complete cds	416610	Tmc7	transmembrane channel-like 7	ENSGALG00000006889	TMC7_CHICK	Transmembrane channel-like 7. [Source:Uniprot/SPTREMBL;Acc:Q5YCC5]	0.63	0.05
	NA						0.63	0.05
Gallus gallus finished cDNA, clone ChEST789d10	NA						0.64	0.02
PREDICTED: Gallus gallus similar to mKIAA0226 protein (LOC424920), mRNA	424920	LOC424920	similar to mKIAA0226 protein	ENSGALG00000007557	Q96CK5_HUMAN		0.64	0.02
Gallus gallus finished cDNA, clone ChEST234k14	NA			ENSGALG00000008990	CXorf57		0.64	0.02
Gallus gallus finished cDNA, clone ChEST830j11	NA						0.64	0.02
Gallus gallus glutamic acid decarboxylase isoform 65 (GAD65) mRNA, partial cds	395395	GAD2	glutamate decarboxylase 2 (pancreatic islets and brain, 65kDa)	ENSGALG00000007588	Q9DDL1_CHICK	Glutamic acid decarboxylase isoform 65 (Fragment). [Source:Uniprot/SPTREMBL;Acc:Q9DDL1]	0.64	0.02
Gallus gallus FUS interacting protein (serine/arginine-rich) 1 (FUSIP1), mRNA	419689	RCJMB04_1g4	FUS interacting protein (serine/arginine-rich) 1	ENSGALG00000004133	NP_001026077.1	Hypothetical protein. [Source:Uniprot/SPTREMBL;Acc:Q5ZMR4]	0.64	0.02
	NA			ENSGALG00000002232	RERE		0.64	0.02
Gallus gallus finished cDNA, clone ChEST525m9	NA						0.64	0.02
PREDICTED: Gallus gallus similar to Rhomboid family 1 (Drosophila) (LOC416647), mRNA	416647	RHBDF1	rhomboid 5 homolog 1 (Drosophila)	ENSGALG00000007434	RHBDF1		0.64	0.02
Gallus gallus finished cDNA, clone ChEST652j14	NA						0.64	0.03
Gallus gallus finished cDNA, clone ChEST971p13	NA			ENSGALG00000012702	NP_001012880.1	Jumonji, AT rich interactive domain 2 [Source:RefSeq_peptide;Acc:NP_001012880]	0.64	0.03
Gallus gallus finished cDNA, clone ChEST1013j15	NA			ENSGALG00000014810	PAPD4		0.64	0.03
	NA						0.64	0.03
PREDICTED: Gallus gallus similar to C21orf4 (LOC418503), mRNA	418503	LOC418503	similar to C21orf4	ENSGALG00000015976	TMEM50B		0.64	0.03
PREDICTED: Gallus gallus similar to NaDC-2 (LOC427830), mRNA	427830	SLC13A2	solute carrier family 13 (sodium-dependent dicarboxylate transporter), member 2	ENSGALG00000003647	SLC13A2		0.64	0.03
Gallus gallus finished cDNA, clone ChEST759l4	NA						0.64	0.03
PREDICTED: Gallus gallus similar to KCNE3 (LOC428105), mRNA	428105	KCNE3	potassium voltage-gated channel, Isk-related family, member 3				0.64	0.03
PREDICTED: Gallus gallus hypothetical LOC419428 (LOC419428), mRNA	419428	LOC419428	hypothetical LOC419428	ENSGALG00000023906	RNF183		0.64	0.03
PREDICTED: Gallus gallus hypothetical LOC430805 (LOC430805), partial mRNA	430805	LOC430805	hypothetical LOC430805				0.64	0.03
Gallus gallus finished cDNA, clone ChEST576o8	NA						0.64	0.03
Gallus gallus finished cDNA, clone ChEST117k2	NA						0.64	0.03
Gallus gallus finished cDNA, clone ChEST667m15	422064	LOC422064	similar to dJ402H5.2 (novel protein similar to worm and fly proteins)	ENSGALG00000016726			0.64	0.03
Gallus gallus finished cDNA, clone ChEST906f24	NA			ENSGALG00000016431	NP_989755.1	PAX5 [Source:RefSeq_peptide;Acc:NP_989755]	0.64	0.03
Gallus gallus finished cDNA, clone ChEST978n6	NA			ENSGALG00000012685	AOF1		0.64	0.03
PREDICTED: Gallus gallus hypothetical LOC426399 (LOC426399), mRNA	426399	LOC426399	hypothetical LOC426399	ENSGALG00000014069	TP53I11		0.64	0.03
PREDICTED: Gallus gallus similar to discs, large (Drosophila) homolog-associated protein 3 (LOC419638), mRNA	419638	DLGAP3	discs, large (Drosophila) homolog-associated protein 3	ENSGALG00000002526	DLGAP3		0.64	0.03
PREDICTED: Gallus gallus similar to This CDS feature is included to show the translation of the corresponding V_region. Presently translation qualifiers on V_region features are illegal (LOC431522), mRNA	431522	LOC431522	similar to This CDS feature is included to show the translation of the corresponding V_region. Presently translation qualifiers on V_region features are illegal				0.64	0.04
PREDICTED: Gallus gallus hypothetical protein LOC770852 (LOC770852), mRNA	770852	LOC770852	hypothetical protein LOC770852				0.64	0.04
	NA						0.64	0.04
Gallus gallus finished cDNA, clone ChEST446j8	NA						0.65	0.02
	NA						0.65	0.02
Gallus gallus finished cDNA, clone ChEST129c23	418420	TAGLN3	transgelin 3	ENSGALG00000015379	TAGLN3		0.65	0.02
	NA			ENSGALG00000014479	Q9ULE4_HUMAN		0.65	0.02
Gallus gallus finished cDNA, clone ChEST1013p1	NA						0.65	0.02
PREDICTED: Gallus gallus similar to Nf2a (LOC417537), mRNA	417537	LOC417537	similar to Nf2a	ENSGALG00000002367			0.65	0.02
PREDICTED: Gallus gallus hypothetical LOC419309 (LOC419309), mRNA	419309	LOC419309	hypothetical LOC419309	ENSGALG00000023526	C20orf174		0.65	0.02
Gallus gallus transmembrane channel-like 3 (TMC3), mRNA	415470	TMC3	transmembrane channel-like 3	ENSGALG00000006376	TMC3_CHICK		0.65	0.02
Gallus gallus finished cDNA, clone ChEST1016o1	NA			ENSGALG00000012337	MRPL32		0.65	0.02
PREDICTED: Gallus gallus similar to avidin (LOC426220), partial mRNA	426220	LOC426220	similar to avidin				0.65	0.02
	NA						0.65	0.02
Gallus gallus finished cDNA, clone ChEST747e15	418120	LOC418120	similar to hypothetical protein MGC33926				0.65	0.02
Gallus gallus finished cDNA, clone ChEST770k19	NA						0.65	0.03
	NA			ENSGALG00000012385			0.65	0.03
Gallus gallus finished cDNA, clone ChEST211p9	NA			ENSGALG00000007154	CHSY1		0.65	0.03
PREDICTED: Gallus gallus similar to absent in melanoma 1-like (LOC419544), mRNA	419544	LOC419544	similar to absent in melanoma 1-like				0.65	0.03
	NA			ENSGALG00000001797	GPSM1		0.65	0.03
Gallus gallus finished cDNA, clone ChEST57c23	418753	RAB20	RAB20, member RAS oncogene family	ENSGALG00000016844	RAB20		0.65	0.03
Gallus gallus G protein-coupled receptor 34 (GPR34), mRNA	771199	GPR34	G protein-coupled receptor 34	ENSGALG00000016226	CASK		0.65	0.03
Gallus gallus finished cDNA, clone ChEST1028b22	NA						0.65	0.03
	NA						0.65	0.03
PREDICTED: Gallus gallus similar to RIKEN cDNA 4931428F04 gene (LOC415660), mRNA	415660	LOC415660	similar to RIKEN cDNA 4931428F04 gene				0.65	0.03
	NA						0.65	0.03
Gallus gallus oxytocin receptor (OXTR), mRNA	429211	OXTR	oxytocin receptor				0.65	0.04
	NA			ENSGALG00000000545	REN		0.65	0.04
PREDICTED: Gallus gallus similar to Family with sequence similarity 124B (LOC771342), mRNA	771342	LOC771342	similar to Family with sequence similarity 124B	ENSGALG00000005118	FAM124B		0.65	0.04
PREDICTED: Gallus gallus similar to chromosome 13 open reading frame 10 (LOC418804), mRNA	418804	RBM26	RNA binding motif protein 26	ENSGALG00000016910	RBM26		0.65	0.04
Gallus gallus finished cDNA, clone ChEST697e13	423660	PLEKHK1	pleckstrin homology domain containing, family K member 1	ENSGALG00000002980	PLEKHK1		0.65	0.04
Gallus gallus lung lectin precursor (LL) mRNA, complete cds	423630	SFTPA2	surfactant, pulmonary-associated protein A2	ENSGALG00000002496	NP_001034255.1	Lung lectin precursor. [Source:Uniprot/SPTREMBL;Acc:Q2LK96]	0.65	0.04
	NA			ENSGALG00000012353			0.65	0.04
Gallus gallus finished cDNA, clone ChEST1025k18	NA						0.65	0.05
	NA						0.65	0.05
Gallus gallus finished cDNA, clone ChEST529e2	NA			ENSGALG00000002816	STK10		0.66	0.02
Gallus gallus finished cDNA, clone ChEST751p10	NA						0.66	0.02
	NA			ENSGALG00000004458			0.66	0.02
PREDICTED: Gallus gallus similar to Dmx-like 1 (LOC427385), mRNA	427385	DMXL1	Dmx-like 1	ENSGALG00000002227	DMXL1		0.66	0.02
PREDICTED: Gallus gallus similar to MGC84242 protein (LOC423618), mRNA	423618	OGDHL	oxoglutarate dehydrogenase-like	ENSGALG00000002266	OGDHL		0.66	0.02
PREDICTED: Gallus gallus similar to glutamate receptor delta-1 subunit (LOC428934), mRNA	428934	GRID1	glutamate receptor, ionotropic, delta 1	ENSGALG00000001879	GRID1		0.66	0.02
Gallus gallus finished cDNA, clone ChEST491o2	NA						0.66	0.02
Gallus gallus electron-transfer-flavoprotein, alpha polypeptide (ETFA), mRNA	415353	RCJMB04_23a9	electron-transfer-flavoprotein, alpha polypeptide	ENSGALG00000002945	C15orf27		0.66	0.02
PREDICTED: Gallus gallus similar to glutamate receptor, ionotropic, N-methyl-D-aspartate 3A (LOC769001), mRNA	769001	GRIN3A	glutamate receptor, ionotropic, N-methyl-D-aspartate 3A	ENSGALG00000015551	GRIN3A		0.66	0.02
Gallus gallus finished cDNA, clone ChEST243m14	NA			ENSGALG00000015390	HOOK3		0.66	0.02
PREDICTED: Gallus gallus similar to transcription factor-like nuclear regulator (LOC769916), mRNA	769916	BDP1	B double prime 1, subunit of RNA polymerase III transcription initiation factor IIIB	ENSGALG00000002439	BDP1		0.66	0.03
Gallus gallus finished cDNA, clone ChEST865e5	NA			ENSGALG00000002709	NP_001006220.2	Hypothetical protein. [Source:Uniprot/SPTREMBL;Acc:Q5ZLA6]	0.66	0.03
Gallus gallus finished cDNA, clone ChEST829k24	NA			ENSGALG00000005884	XR_026920.1	Hypothetical protein. [Source:Uniprot/SPTREMBL;Acc:Q5ZLW4]	0.66	0.03
Gallus gallus finished cDNA, clone ChEST36o16	NA						0.66	0.03
PREDICTED: Gallus gallus similar to APS (LOC771172), mRNA	771172	SH2B2	SH2B adaptor protein 2	ENSGALG00000001828			0.66	0.03
	NA						0.66	0.03
Gallus gallus finished cDNA, clone ChEST321m13	NA			ENSGALG00000007683			0.66	0.03
PREDICTED: Gallus gallus similar to natural killer cell receptor 2B4 (LOC769771), partial mRNA	769771	LOC769771	similar to natural killer cell receptor 2B4				0.66	0.03
Gallus gallus finished cDNA, clone ChEST566h23	NA			ENSGALG00000005789	UQCRC1	Ubiquinol-cytochrome-c reductase complex core protein I, mitochondrial precursor (EC 1.10.2.2). [Source:Uniprot/SWISSPROT;Acc:P31930] [from human gene ENSG00000010256]	0.66	0.03
	NA			ENSGALG00000001465	RPL38		0.66	0.03
PREDICTED: Gallus gallus hypothetical LOC416638 (LOC416638), mRNA	416638	LOC416638	hypothetical LOC416638	ENSGALG00000007283			0.66	0.03
G.gallus mRNA for growth promoting activity (GPA) receptor alpha	395885	CNTFR	ciliary neurotrophic factor receptor				0.66	0.03
Gallus gallus finished cDNA, clone ChEST424b14	420008	LOC420008	similar to Rho-related GTP-binding protein RhoN (Rho7)	ENSGALG00000002804	RND2		0.66	0.03
Gallus gallus beta-keratin related protein (BKJ) mRNA, complete cds	395651	BKJ	beta-keratin related protein				0.66	0.03
Gallus gallus Rho GTPase activating protein 26 (ARHGAP26), mRNA	396113	ARHGAP26	Rho GTPase activating protein 26	ENSGALG00000007380	NP_990525.1	rhoGap protein [Source:RefSeq_peptide;Acc:NP_990525]	0.66	0.03
PREDICTED: Gallus gallus hypothetical protein LOC771047 (LOC771047), mRNA	771047	LOC771047	hypothetical protein LOC771047	ENSGALG00000015072	C6orf199		0.66	0.03
	NA			ENSGALG00000004123	C20orf119		0.66	0.03
PREDICTED: Gallus gallus similar to This CDS feature is included to show the translation of the corresponding V_region. Presently translation qualifiers on V_region features are illegal (LOC429440), mRNA	429440	LOC429440	similar to This CDS feature is included to show the translation of the corresponding V_region. Presently translation qualifiers on V_region features are illegal				0.66	0.04
Gallus gallus finished cDNA, clone ChEST496l3	416066	PDHB	pyruvate dehydrogenase (lipoamide) beta	ENSGALG00000007103	PDHB		0.67	0.02
	NA			ENSGALG00000004421	PIGB		0.67	0.02
PREDICTED: Gallus gallus similar to MEG3 (LOC771307), mRNA	771307	LOC771307	similar to MEG3				0.67	0.02
PREDICTED: Gallus gallus similar to PET112-like (LOC422480), mRNA	422480	PET112L	PET112-like (yeast)	ENSGALG00000010097	PET112L		0.67	0.02
PREDICTED: Gallus gallus hypothetical LOC427426 (LOC427426), mRNA	427426	LOC427426	hypothetical LOC427426				0.67	0.02
	NA			ENSGALG00000002708	NP_001019748.1	LINGO-1. [Source:Uniprot/SPTREMBL;Acc:Q50L44]	0.67	0.02
PREDICTED: Gallus gallus similar to turkey RAP1Ab (LOC419867), mRNA	419867	RAP1A	RAP1A, member of RAS oncogene family	ENSGALG00000001476	RAP1A	Ras-related protein Rap-1A (GTP-binding protein smg-p21A) (Ras-related protein Krev-1) (C21KG) (G-22K). [Source:Uniprot/SWISSPROT;Acc:P62834] [from human gene ENSG00000116473]	0.67	0.02
Gallus gallus finished cDNA, clone ChEST912m14	NA						0.67	0.02
PREDICTED: Gallus gallus hypothetical LOC420851 (LOC420851), mRNA	420851	LOC420851	hypothetical LOC420851				0.67	0.02
	NA						0.67	0.02
PREDICTED: Gallus gallus similar to olfactory receptor, family 5, subfamily U member 1 (LOC425951), mRNA	425951	LOC425951	similar to olfactory receptor, family 5, subfamily U member 1				0.67	0.02
Gallus gallus finished cDNA, clone ChEST431e7	NA						0.67	0.02
Gallus gallus finished cDNA, clone ChEST692m19	423781	LOC423781	similar to FLJ00156 protein				0.67	0.02
PREDICTED: Gallus gallus similar to Sucrase-isomaltase, intestinal (LOC777251), partial mRNA	777251	LOC777251	similar to Sucrase-isomaltase, intestinal				0.67	0.02
Gallus gallus similar to SRF-related protein (LOC431059), mRNA	431059	RCJMB04_5e9	similar to SRF-related protein				0.67	0.02
	NA			ENSGALG00000011434	NRAM1_CHICK	Natural resistance-associated macrophage protein 1 (NRAMP 1). [Source:Uniprot/SWISSPROT;Acc:P51027]	0.67	0.02
PREDICTED: Gallus gallus hypothetical LOC415850 (LOC415850), mRNA	415850	LOC415850	hypothetical LOC415850	ENSGALG00000006303	NP_001012780.1		0.67	0.02
Gallus gallus finished cDNA, clone ChEST735m15	418501	LOC418501	similar to Putative protein C21orf62 homolog	ENSGALG00000015936	C21orf62		0.67	0.03
Gallus gallus membrane bound O-acyltransferase domain containing 1 (MBOAT1), mRNA	420826	RCJMB04_11d23	membrane bound O-acyltransferase domain containing 1	ENSGALG00000012681	NM_001030997.1		0.67	0.03
BMP5=bone morphogenetic protein 5 [chickens, embryos, day 3 otocysts, mRNA, 1961 nt]	396053	BMP5	bone morphogenetic protein 5	ENSGALG00000016293	NP_990479.1	bone morphogenetic protein 5 [Source:RefSeq_peptide;Acc:NP_990479]	0.67	0.03
Gallus gallus finished cDNA, clone ChEST949j11	NA			ENSGALG00000001779	NP_001035805.1		0.67	0.03
PREDICTED: Gallus gallus similar to immunoglobulin-like receptor CHIR-B3 (LOC426360), mRNA	426360	LOC426360	similar to immunoglobulin-like receptor CHIR-B3				0.67	0.03
PREDICTED: Gallus gallus similar to olfactory receptor, family 5, subfamily U member 1 (LOC426229), mRNA	426229	LOC426229	similar to olfactory receptor, family 5, subfamily U member 1				0.67	0.03
Gallus gallus mRNA for hypothetical protein, clone 17d21	423185	RCJMB04_17d21	damage-specific DNA binding protein 2, 48kDa	ENSGALG00000008218	NP_001034390.1	Hypothetical protein. [Source:Uniprot/SPTREMBL;Acc:Q5ZJL7]	0.67	0.04
PREDICTED: Gallus gallus similar to T cell receptor alpha (LOC428302), mRNA	428302	LOC428302	similar to T cell receptor alpha				0.67	0.04
Gallus gallus finished cDNA, clone ChEST1036o20	NA			ENSGALG00000012570	TANC1		0.67	0.04
PREDICTED: Gallus gallus similar to sushi-repeat-containing protein, X-linked 2 (LOC422261), mRNA	422261	SRPX2	sushi-repeat-containing protein, X-linked 2	ENSGALG00000006796	SRPX2		0.67	0.05
PREDICTED: Gallus gallus fragile X mental retardation 1 (FMR1), mRNA	422395	FMR1	fragile X mental retardation 1	ENSGALG00000009177	Q5ZHM3_CHICK	Hypothetical protein (Fragment). [Source:Uniprot/SPTREMBL;Acc:Q5ZHM3]	0.67	0.05
	NA			ENSGALG00000020329	TMEM28		0.67	0.05
PREDICTED: Gallus gallus similar to caspase recruitment domain protein 9 (LOC427756), mRNA	427756	CARD9	caspase recruitment domain family, member 9	ENSGALG00000001889	CARD9		0.68	0.02
	NA			ENSGALG00000014615	Q91429_CHICK	Laminin alpha 1 chain (Fragment). [Source:Uniprot/SPTREMBL;Acc:Q91429]	0.68	0.02
Gallus gallus mRNA for hypothetical protein, clone 27g20	415650	RCJMB04_27g20	plasma membrane proteolipid (plasmolipin)	ENSGALG00000001391	NP_001025732.1	Hypothetical protein. [Source:Uniprot/SPTREMBL;Acc:Q5ZIE5]	0.68	0.02
PREDICTED: Gallus gallus similar to immunoglobulin-like receptor CHIR-B4 (LOC431561), mRNA	431561	LOC431561	similar to immunoglobulin-like receptor CHIR-B4	ENSGALG00000023008			0.68	0.02
	NA			ENSGALG00000005004	SAMD8		0.68	0.02
Gallus gallus finished cDNA, clone ChEST616k9	423916	PNLIP	pancreatic lipase	ENSGALG00000009231	Q0QJZ3_CHICK	Pancreatic lipase (Fragment). [Source:Uniprot/SPTREMBL;Acc:Q0QJZ3]	0.68	0.02
Gallus gallus finished cDNA, clone ChEST205o17	NA						0.68	0.02
PREDICTED: Gallus gallus similar to olfactory receptor MOR146-3 (LOC429898), partial mRNA	429898	LOC429898	similar to olfactory receptor MOR146-3				0.68	0.02
Gallus gallus finished cDNA, clone ChEST586i2	NA			ENSGALG00000014346	TSPAN9		0.68	0.02
Gallus gallus finished cDNA, clone ChEST104o2	NA			ENSGALG00000004947	NP_001006500.1	Hypothetical protein. [Source:Uniprot/SPTREMBL;Acc:Q5ZL98]	0.68	0.02
Gallus gallus partial mRNA for HOXB-3	395502	HOXB3	homeobox B3	ENSGALG00000017353	HXB8_CHICK	Homeobox protein Hox-B8 (Chox-2.4) (Fragment). [Source:Uniprot/SWISSPROT;Acc:P23681]	0.68	0.02
Gallus gallus finished cDNA, clone ChEST205p10	NA			ENSGALG00000001023			0.68	0.02
	NA						0.68	0.02
Gallus gallus finished cDNA, clone ChEST912f15	NA						0.68	0.03
PREDICTED: Gallus gallus similar to serine protease (LOC771454), mRNA	771454	TMPRSS11E	transmembrane protease, serine 11E				0.68	0.03
PREDICTED: Gallus gallus similar to LOC197322 protein (LOC427561), mRNA	427561	LOC427561	similar to LOC197322 protein	ENSGALG00000006223	NP_777577.1		0.68	0.03
PREDICTED: Gallus gallus hypothetical LOC430335 (LOC430335), mRNA	430335	LOC430335	hypothetical LOC430335				0.68	0.03
	NA			ENSGALG00000006165	WDFY4		0.68	0.03
Gallus gallus kinase insert domain receptor (a type III receptor tyrosine kinase) (KDR), mRNA	395323	KDR	kinase insert domain receptor (a type III receptor tyrosine kinase)	ENSGALG00000013907	NP_001004368.1	Protein-tyrosine kinase (Fragment). [Source:Uniprot/SPTREMBL;Acc:Q90957]	0.68	0.03
Gallus gallus finished cDNA, clone ChEST1012h6	NA			ENSGALG00000012036	KCC2D_CHICK	Hypothetical protein. [Source:Uniprot/SPTREMBL;Acc:Q5ZKI0]	0.68	0.03
PREDICTED: Gallus gallus similar to METH2 protein (LOC769222), mRNA	769222	ADAMTS8	ADAM metallopeptidase with thrombospondin type 1 motif, 8	ENSGALG00000001370	Q5FWF1_HUMAN		0.68	0.03
Gallus gallus phosphatidylethanolamine N-methyltransferase (PEMT), mRNA	416508	PEMT	phosphatidylethanolamine N-methyltransferase	ENSGALG00000004851	MED9		0.68	0.03
	NA			ENSGALG00000009528	NP_689894.1		0.68	0.04
PREDICTED: Gallus gallus similar to seven transmembrane helix receptor (LOC429854), mRNA	429854	LOC429854	similar to seven transmembrane helix receptor				0.68	0.04
PREDICTED: Gallus gallus gonad expressed transcript (GET), mRNA	418136	GET	gonad expressed transcript	ENSGALG00000012936	Q5BMR5_CHICK	Gonad expressed transcript (Fragment). [Source:Uniprot/SPTREMBL;Acc:Q5BMR5]	0.68	0.04
PREDICTED: Gallus gallus similar to Solute carrier family 25, member 38 (LOC420717), mRNA	420717	SLC25A38	solute carrier family 25, member 38	ENSGALG00000011952	SLC25A38		0.68	0.04
Gallus gallus finished cDNA, clone ChEST251k14	NA						0.69	0.02
PREDICTED: Gallus gallus similar to solute carrier family 41 member 1 (LOC419837), mRNA	419837	SLC41A1	solute carrier family 41, member 1	ENSGALG00000000714			0.69	0.02
Gallus gallus finished cDNA, clone ChEST124j21	NA			ENSGALG00000000848	NP_001006132.1	Hypothetical protein. [Source:Uniprot/SPTREMBL;Acc:Q5ZJ83]	0.69	0.02
	NA						0.69	0.02
PREDICTED: Gallus gallus similar to MGEA5 protein (LOC430422), mRNA	430422	LOC430422	similar to MGEA5 protein				0.69	0.02
Gallus gallus finished cDNA, clone ChEST496o2	425607	LOC425607	similar to hypothetical protein FLJ22329				0.69	0.02
Gallus gallus finished cDNA, clone ChEST490d9	NA			ENSGALG00000007555	CCND1_CHICK	G1/S-specific cyclin-D1. [Source:Uniprot/SWISSPROT;Acc:P55169]	0.69	0.02
Gallus gallus mRNA for hypothetical protein, clone 18f23	415306	RCJMB04_18f23	mannosidase, alpha, class 2C, member 1	ENSGALG00000001615	Q5F3F8_CHICK	Hypothetical protein. [Source:Uniprot/SPTREMBL;Acc:Q5F3F8]	0.69	0.02
Gallus gallus finished cDNA, clone ChEST398k5	NA			ENSGALG00000011626	COX18		0.69	0.02
	NA			ENSGALG00000005492			0.69	0.02
PREDICTED: Gallus gallus similar to Secreted frizzled-related protein 4 (LOC420732), mRNA	420732	SFRP4	secreted frizzled-related protein 4	ENSGALG00000012073	SFRP4		0.69	0.02
Gallus gallus mRNA for hypothetical protein, clone 13n21	419091	RCJMB04_13n21	UV radiation resistance associated gene	ENSGALG00000000845	NP_001026010.1	Hypothetical protein. [Source:Uniprot/SPTREMBL;Acc:Q5ZK15]	0.69	0.03
PREDICTED: Gallus gallus hypothetical LOC423317 (LOC423317), mRNA	423317	LOC423317	hypothetical LOC423317	ENSGALG00000010002			0.69	0.03
Gallus gallus finished cDNA, clone ChEST709j13	423903	NHLRC2	NHL repeat containing 2	ENSGALG00000008946	NP_001006504.1	Hypothetical protein. [Source:Uniprot/SPTREMBL;Acc:Q5ZI67]	0.69	0.03
Gallus gallus finished cDNA, clone ChEST421h19	NA						0.69	0.03
Gallus gallus finished cDNA, clone ChEST307m23	NA			ENSGALG00000023816			0.69	0.03
PREDICTED: Gallus gallus hypothetical LOC416509 (LOC416509), mRNA	416509	TOM1L2	target of myb1-like 2 (chicken)	ENSGALG00000004851	MED9		0.69	0.03
	NA						0.69	0.03
	NA						0.69	0.03
Gallus gallus wingless-type MMTV integration site family, member 10A (WNT10A), mRNA	429040	WNT10A	wingless-type MMTV integration site family, member 10A	ENSGALG00000011434	NRAM1_CHICK	Natural resistance-associated macrophage protein 1 (NRAMP 1). [Source:Uniprot/SWISSPROT;Acc:P51027]	0.69	0.03
Gallus gallus finished cDNA, clone ChEST183n7	421053	ARHGAP28	Rho GTPase activating protein 28	ENSGALG00000014758	ARHGAP28		0.69	0.03
PREDICTED: Gallus gallus similar to glutamate receptor, metabotropic 4 (LOC419906), mRNA	419906	LOC419906	similar to glutamate receptor, metabotropic 4	ENSGALG00000023809			0.69	0.03
PREDICTED: Gallus gallus hypothetical LOC420482 (LOC420482), mRNA	420482	LOC420482	hypothetical LOC420482	ENSGALG00000007417	ARMC4		0.69	0.04
Gallus gallus finished cDNA, clone ChEST249h1	422885	LOC422885	similar to gene with multiple splice variants near HD locus on 4p16.3	ENSGALG00000015667	C4orf8		0.69	0.04
PREDICTED: Gallus gallus similar to pol (LOC770596), mRNA	770596	LOC770596	similar to pol				0.69	0.04
	NA						0.69	0.05
PREDICTED: Gallus gallus similar to seven transmembrane helix receptor (LOC776910), mRNA	776910	LOC776910	similar to seven transmembrane helix receptor	ENSGALG00000000346	NP_001025866.1	Hypothetical protein. [Source:Uniprot/SPTREMBL;Acc:Q5F437]	0.69	0.05
Gallus gallus atrial natriuretic factor precursor (LOC395765), mRNA	395765	LOC395765	atrial natriuretic factor precursor	ENSGALG00000004574	ANF_CHICK	Atrial natriuretic factor precursor (ANF) (Atrial natriuretic peptide) (ANP) (Prepronatriodilatin). [Source:Uniprot/SWISSPROT;Acc:P18908]	0.69	0.05
	NA						0.69	0.05
Gallus gallus karyopherin alpha 1 (importin alpha 5) (KPNA1), mRNA	418271	RCJMB04_1l14	karyopherin alpha 1 (importin alpha 5)	ENSGALG00000014426	NP_001025945.1	Hypothetical protein. [Source:Uniprot/SPTREMBL;Acc:Q5ZML1]	0.7	0.02
Gallus gallus LysM, putative peptidoglycan-binding, domain containing 3 (LYSMD3), mRNA	427106	RCJMB04_10e22	LysM, putative peptidoglycan-binding, domain containing 3	ENSGALG00000014651	LYSM3_CHICK	LysM and putative peptidoglycan-binding domain-containing protein 3. [Source:Uniprot/SWISSPROT;Acc:Q5ZKK0]	0.7	0.02
Gallus gallus finished cDNA, clone ChEST263o10	NA						0.7	0.02
PREDICTED: Gallus gallus DEP domain containing 6 (DEPDC6), mRNA	419242	DEPDC6	DEP domain containing 6	ENSGALG00000005790			0.7	0.02
PREDICTED: Gallus gallus hypothetical LOC427644 (LOC427644), mRNA	427644	KCTD16	potassium channel tetramerisation domain containing 16	ENSGALG00000012322	KCTD16		0.7	0.02
PREDICTED: Gallus gallus hypothetical protein LOC768548 (LOC768548), mRNA	768548	LOC768548	hypothetical protein LOC768548	ENSGALG00000005149	C12orf34		0.7	0.02
	NA						0.7	0.02
	NA			ENSGALG00000007574	RRAGB		0.7	0.02
PREDICTED: Gallus gallus similar to TSP-EAR protein (LOC424836), mRNA	424836	LOC424836	similar to TSP-EAR protein	ENSGALG00000005655	C21orf29		0.7	0.02
Gallus gallus finished cDNA, clone ChEST513l16	NA			ENSGALG00000004753			0.7	0.02
Gallus gallus bHLH/PAS transcription factor Clock (CLOCK) mRNA, complete cds	373991	CLOCK	clock homolog (mouse)	ENSGALG00000013793	CLOCK_CHICK	clock homolog [Source:RefSeq_peptide;Acc:NP_989505]	0.7	0.02
Gallus gallus finished cDNA, clone ChEST85i14	NA			ENSGALG00000015430			0.7	0.02
PREDICTED: Gallus gallus hypothetical protein LOC771670 (LOC771670), mRNA	771670	UBXD3	UBX domain containing 3	ENSGALG00000023708	UBXD3		0.7	0.02
Gallus gallus mRNA for hypothetical protein, clone 13p23	425290	RCJMB04_13p23	similar to CDNA sequence BC023055	ENSGALG00000006149	NP_001026506.1	Hypothetical protein. [Source:Uniprot/SPTREMBL;Acc:Q5ZK06]	0.7	0.02
Gallus gallus mRNA for hypothetical protein, clone 21b4	770433	RCJMB04_21b4	hypothetical protein	ENSGALG00000019570	Q5F3D3_CHICK	Hypothetical protein. [Source:Uniprot/SPTREMBL;Acc:Q5F3D3]	0.7	0.02
Gallus gallus finished cDNA, clone ChEST698j4	NA						0.7	0.02
Gallus gallus finished cDNA, clone ChEST848a10	414336	ST8SIA2	ST8 alpha-N-acetyl-neuraminide alpha-2,8-sialyltransferase 2	ENSGALG00000006882	NP_001001604.1	Alpha-2,8-sialyltransferase. [Source:Uniprot/SPTREMBL;Acc:Q6ZXD1]	0.7	0.02
PREDICTED: Gallus gallus similar to Sema domain, seven thrombospondin repeats (type 1 and type 1-like), transmembrane domain (TM) and short cytoplasmic domain, (semaphorin) 5A (LOC420931), mRNA	420931	SEMA5A	sema domain, seven thrombospondin repeats (type 1 and type 1-like), transmembrane domain (TM) and short cytoplasmic domain, (semaphorin) 5A	ENSGALG00000013051	SEMA5A		0.7	0.02
Gallus gallus finished cDNA, clone ChEST804a5	NA			ENSGALG00000007424	NP_001006503.1	Hypothetical protein. [Source:Uniprot/SPTREMBL;Acc:Q5ZKA1]	0.7	0.02
Gallus gallus finished cDNA, clone ChEST129j17	NA						0.7	0.03
PREDICTED: Gallus gallus similar to C/EBP-induced protein (LOC425529), mRNA	425529	LOC425529	similar to C/EBP-induced protein				0.7	0.03
Gallus gallus finished cDNA, clone ChEST539g23	NA						0.7	0.03
PREDICTED: Gallus gallus similar to motilin (LOC768422), mRNA	768422	LOC768422	similar to motilin	ENSGALG00000002860	MOTI_CHICK	Motilin. [Source:Uniprot/SWISSPROT;Acc:Q9PRP6]	0.7	0.03
Gallus gallus finished cDNA, clone ChEST688d3	NA						0.7	0.03
PREDICTED: Gallus gallus similar to Transmembrane and coiled-coil domains 2 (LOC419827), mRNA	419827	TMCC2	transmembrane and coiled-coil domain family 2	ENSGALG00000000673	TMCC2		0.7	0.03
PREDICTED: Gallus gallus similar to mammalian unc13-4 (LOC417369), mRNA	417369	UNC13D	unc-13 homolog D (C. elegans)	ENSGALG00000002234	UNC13D		0.7	0.03
Gallus gallus finished cDNA, clone ChEST1027e7	NA			ENSGALG00000017235	NOX4		0.7	0.03
Gallus gallus finished cDNA, clone ChEST439m19	NA						0.7	0.03
Gallus gallus finished cDNA, clone ChEST920o2	NA						0.7	0.03
PREDICTED: Gallus gallus hypothetical protein LOC768745 (LOC768745), mRNA	768745	LOC768745	hypothetical protein LOC768745				0.7	0.03
PREDICTED: Gallus gallus coiled-coil domain containing 45 (CCDC45), mRNA	417419	CCDC45	coiled-coil domain containing 45	ENSGALG00000003540	CCDC45		0.7	0.03
PREDICTED: Gallus gallus similar to AHNAK nucleoprotein (LOC426546), partial mRNA	426546	AHNAK	AHNAK nucleoprotein				0.7	0.03
	NA						0.7	0.04
Gallus gallus lipoprotein lipase (LPL), mRNA	396219	LPL	lipoprotein lipase	ENSGALG00000015425	LIPL_CHICK	Lipoprotein lipase precursor (EC 3.1.1.34) (LPL). [Source:Uniprot/SWISSPROT;Acc:P11602]	0.7	0.04
Chicken B-G mRNA, complete cds	417035	B-G	MHC B-G antigen				0.7	0.04
PREDICTED: Gallus gallus similar to Capn5 protein (LOC422341), mRNA	422341	CAPN6	calpain 6	ENSGALG00000008006	CAPN6		0.7	0.04
Gallus gallus finished cDNA, clone ChEST202d21	NA						0.7	0.04
PREDICTED: Gallus gallus similar to OTTHUMP00000016774 (LOC421852), mRNA	421852	LCA5	Leber congenital amaurosis 5	ENSGALG00000015878	C6orf152		0.7	0.05
Gallus gallus finished cDNA, clone ChEST655p16	420676	LOC420676	similar to chromosome 7 open reading frame 24	ENSGALG00000011530	C7orf24		0.71	0.02
Gallus gallus paired-like homeodomain 2 (PITX2), mRNA	395862	PITX2	paired-like homeodomain 2	ENSGALG00000012086	O93385-2	Pituitary homeobox 2	0.71	0.02
PREDICTED: Gallus gallus similar to IBRDC3 protein (LOC419669), mRNA	419669	RNF19B	ring finger protein 19B	ENSGALG00000003577	IBRDC3		0.71	0.02
PREDICTED: Gallus gallus similar to MGC80777 protein (LOC769584), mRNA	769584	PIGO	phosphatidylinositol glycan anchor biosynthesis, class O	ENSGALG00000002023	PIGO		0.71	0.02
Gallus gallus finished cDNA, clone ChEST692p15	NA						0.71	0.02
PREDICTED: Gallus gallus epithelial membrane protein 2 (EMP2), mRNA	416636	EMP2	epithelial membrane protein 2	ENSGALG00000007261			0.71	0.02
Gallus gallus finished cDNA, clone ChEST144c17	395210	LOC395210	osteopontin	ENSGALG00000010926	OSTP_CHICK	Osteopontin precursor (Bone sialoprotein-1) (Secreted phosphoprotein 1) (SPP-1). [Source:Uniprot/SWISSPROT;Acc:P23498]	0.71	0.02
PREDICTED: Gallus gallus asp (abnormal spindle) homolog, microcephaly associated (Drosophila) (ASPM), mRNA	424354	ASPM	asp (abnormal spindle) homolog, microcephaly associated (Drosophila)	ENSGALG00000002338	ASPM		0.71	0.02
Gallus gallus finished cDNA, clone ChEST748o1	NA						0.71	0.02
Gallus gallus mRNA for MEF2A protein	395670	MEF2A	myocyte enhancer factor 2A	ENSGALG00000007100	NP_990195.1	MEF2A protein [Source:RefSeq_peptide;Acc:NP_990195]	0.71	0.02
Gallus gallus finished cDNA, clone ChEST232a21	NA			ENSGALG00000015974	ADRA1D		0.71	0.02
Gallus gallus finished cDNA, clone ChEST1001l3	NA			ENSGALG00000002863	ERGIC1		0.71	0.02
Gallus gallus finished cDNA, clone ChEST328d7	NA			ENSGALG00000001192	NP_055530.2		0.71	0.02
Gallus gallus finished cDNA, clone ChEST342d2	NA			ENSGALG00000011476	2007-09-11		0.71	0.02
Gallus gallus finished cDNA, clone ChEST663i17	NA			ENSGALG00000008605			0.71	0.02
PREDICTED: Gallus gallus hypothetical LOC430480 (LOC430480), mRNA	430480	IKBKE	inhibitor of kappa light polypeptide gene enhancer in B-cells, kinase epsilon	ENSGALG00000013356	IKBKE		0.71	0.02
PREDICTED: Gallus gallus similar to cyclic nucleotide-gated cation channel beta subunit (LOC768759), mRNA	768759	CNGB1	cyclic nucleotide gated channel beta 1	ENSGALG00000001011	CNGB1		0.71	0.03
Gallus gallus finished cDNA, clone ChEST771g3	423584	TXNDC16	thioredoxin domain containing 16				0.71	0.03
	NA						0.71	0.03
PREDICTED: Gallus gallus similar to Olfactory receptor 125 (LOC425837), mRNA	425837	LOC425837	similar to Olfactory receptor 125				0.71	0.03
Gallus gallus finished cDNA, clone ChEST369a20	NA			ENSGALG00000015902	NP_990578.1	CD8 beta [Source:RefSeq_peptide;Acc:NP_990578]	0.71	0.03
	NA			ENSGALG00000013781	NP_001001302.1	myosin, heavy polypeptide 7, cardiac muscle, beta [Source:RefSeq_peptide;Acc:NP_001001302]	0.71	0.03
PREDICTED: Gallus gallus similar to Myotubularin-related protein 7 (LOC422731), mRNA	422731	MTMR7	myotubularin related protein 7	ENSGALG00000023595			0.71	0.03
Gallus gallus finished cDNA, clone ChEST179p19	426868	GOLGB1	golgin B1, golgi integral membrane protein	ENSGALG00000009783	GOLGB1		0.71	0.03
Gallus gallus finished cDNA, clone ChEST98f19	NA			ENSGALG00000013808			0.71	0.04
PREDICTED: Gallus gallus similar to CD8 alpha chain (LOC422922), mRNA	422922	LOC422922	similar to CD8 alpha chain	ENSGALG00000015816	NP_990566.1	CD8 alpha chain (Fragment). [Source:Uniprot/SPTREMBL;Acc:P79986]	0.71	0.05
PREDICTED: Gallus gallus similar to RanBP2 (Ran-binding protein 2) (LOC769807), partial mRNA	769807	LOC769807	similar to RanBP2 (Ran-binding protein 2)	ENSGALG00000016807	NP_001001766.1	Hypothetical protein. [Source:Uniprot/SPTREMBL;Acc:Q5ZL81]	0.71	0.05
Gallus gallus finished cDNA, clone ChEST46p16	NA						0.72	0.02
Gallus gallus finished cDNA, clone ChEST210h13	NA			ENSGALG00000011562	PARK2		0.72	0.02
	NA						0.72	0.02
Gallus gallus ankyrin repeat domain 10 (ANKRD10), mRNA	418760	RCJMB04_6l10	ankyrin repeat domain 10	ENSGALG00000016850	NP_001025986.1	Hypothetical protein. [Source:Uniprot/SPTREMBL;Acc:Q5ZLC6]	0.72	0.02
Gallus gallus UNC5-like protein 3 mRNA, complete cds	395101	UNC5C	unc-5 homolog C (C. elegans)	ENSGALG00000012219	UNC5C_CHICK	Netrin receptor UNC5C precursor (Unc-5 homolog C) (Unc-5 homolog 3) (cUNC-5H3). [Source:Uniprot/SWISSPROT;Acc:Q7T2Z5]	0.72	0.02
Chicken tropoelastin mRNA, 3' end	396441	ELN	elastin	ENSGALG00000001071	ELN_CHICK	Elastin precursor (Tropoelastin) (Fragment). [Source:Uniprot/SWISSPROT;Acc:P07916]	0.72	0.02
PREDICTED: Gallus gallus similar to gamma filamin protein (LOC427382), mRNA	427382	LOC427382	similar to gamma filamin protein				0.72	0.02
Gallus gallus finished cDNA, clone ChEST532f22	417447	LOC417447	hypothetical gene supported by CR387752				0.72	0.02
Gallus gallus finished cDNA, clone ChEST612o9	NA						0.72	0.02
	NA						0.72	0.02
Gallus gallus finished cDNA, clone ChEST514g10	NA						0.72	0.02
	NA			ENSGALG00000000075	SCRIB		0.72	0.02
	NA						0.72	0.02
Gallus gallus finished cDNA, clone ChEST1005j23	NA						0.72	0.03
PREDICTED: Gallus gallus hypothetical LOC425071 (LOC425071), mRNA	425071	HORMAD1	HORMA domain containing 1	ENSGALG00000014653	HORMAD1		0.72	0.03
PREDICTED: Gallus gallus hypothetical LOC415972 (LOC415972), mRNA	415972	LOC415972	hypothetical LOC415972	ENSGALG00000005024			0.72	0.03
Gallus gallus finished cDNA, clone ChEST111f19	NA						0.72	0.03
PREDICTED: Gallus gallus similar to C1qtnf1 protein (LOC427666), mRNA	427666	C1QTNF8	C1q and tumor necrosis factor related protein 8	ENSGALG00000005253	C1QTNF8		0.72	0.03
PREDICTED: Gallus gallus similar to kappa opioid receptor (LOC428533), mRNA	428533	OPRK1	opioid receptor, kappa 1	ENSGALG00000015269	OPRK1		0.72	0.03
PREDICTED: Gallus gallus hypothetical protein LOC773681 (LOC777249), partial mRNA	777249	LOC777249	hypothetical protein LOC777249	ENSGALG00000016807	NP_001001766.1	Hypothetical protein. [Source:Uniprot/SPTREMBL;Acc:Q5ZL81]	0.72	0.04
	NA			ENSGALG00000009794			0.72	0.04
Gallus gallus finished cDNA, clone ChEST647a19	423721	H2AFY2	core histone macroH2A2.2	ENSGALG00000004794	H2AFY2		0.72	0.05
	NA			ENSGALG00000016681			0.72	0.05
Gallus gallus finished cDNA, clone ChEST1002m19	NA			ENSGALG00000012216	BMR1B_CHICK	Bone morphogenetic protein receptor type IB precursor (EC 2.7.11.30) (Serine/threonine-protein kinase receptor R6) (SKR6) (Activin receptor-like kinase 6) (ALK-6) (RPK-1). [Source:Uniprot/SWISSPROT;Acc:Q05438]	0.72	0.05
Gallus gallus alcohol dehydrogenase IB (class I), beta polypeptide (ADH1B), mRNA	395979	ADH1B	alcohol dehydrogenase IB (class I), beta polypeptide	ENSGALG00000020160	NP_990423.1	alcohol dehydrogenase ADH-F [Source:RefSeq_peptide;Acc:NP_990423]	0.73	0.02
Gallus gallus finished cDNA, clone ChEST229d1	NA						0.73	0.02
PREDICTED: Gallus gallus similar to phosphoinositol 3-phosphate-binding protein-2 (LOC418183), mRNA	418183	PLEKHA5	pleckstrin homology domain containing, family A member 5	ENSGALG00000013134	PLEKHA5		0.73	0.02
Gallus gallus finished cDNA, clone ChEST363c2	NA			ENSGALG00000006715	OAF_CHICK	hypothetical protein LOC395161 [Source:RefSeq_peptide;Acc:NP_989831]	0.73	0.02
PREDICTED: Gallus gallus similar to KIAA0556 protein (LOC426427), mRNA	426427	LOC426427	similar to KIAA0556 protein	ENSGALG00000017681	POLR3K		0.73	0.02
Gallus gallus finished cDNA, clone ChEST184k12	NA						0.73	0.02
Gallus gallus finished cDNA, clone ChEST691g8	NA			ENSGALG00000017469	KCNMB2		0.73	0.02
Gallus gallus finished cDNA, clone ChEST477i17	NA						0.73	0.02
Gallus gallus finished cDNA, clone ChEST208a16	422037	NEIL2	nei like 2 (E. coli)				0.73	0.02
PREDICTED: Gallus gallus gonad expressed transcript (GET), mRNA	418136	GET	gonad expressed transcript	ENSGALG00000012936	Q5BMR5_CHICK	Gonad expressed transcript (Fragment). [Source:Uniprot/SPTREMBL;Acc:Q5BMR5]	0.73	0.02
	NA						0.73	0.02
[truncated: 604 more rows]
