# Supplementary material for: FGF signalling through RAS/MAPK and PI3K pathways regulates cell movement and gene expression in the chicken primitive streak without affecting E-cadherin expression
Source: BMC Dev Biol. 2011 Mar 21;11:20. doi: 10.1186/1471-213X-11-20 (PMC3071786; doi:10.1186/1471-213X-11-20)
Supplement: Additional file 7 — Table S5 Primer sequences used for realtime RT-PCR validation [file 1471-213X-11-20-S7.XLS]

## Sheet: Sheet1
Additional File 7 Table S5
Realtime PCR Primer Sequences and Information
Gene Name	5' primer	3' primer	Product Length	Accession Number
HMBS	CTTCTCTTCCTCCTGGCTTTACC	AACACTGAGCGTTTTCCCACAG	105	XM_417846.2
T (BRA)	GGAGTTCCCACACACACGACTATG	TTGGACATCCCGCTTGACTGAG	137	NM_204940.1
TBX6	CCAAATCCCAGAAGCCAAGTC	TACCCACTGCTGACCACAATGG	148	NM_001030367.1
EOMES	TACTTTCTTCCCTGCCTTGCC	TGCCTAACTCAGCCAACTGCTC	122	XM_426003.2
ETV1	TGTTCCAGAGAAGTTTGACGGTG	TGCTATGAAGTGGGAGTTTGATGG	145	NM_204917.1
ETV4	TGCTGACGATGTCTGCGTTG	TAGAGCCACAAGGAACTGCCAG	133	XM_418106.2
EVX1	TCCCCAGAAGTGGACACCTATG	CTCTTTTTTTTTCCCCCCTTGG	123	XM_425994
SNAI2	GAAAGCCTGCCTTCAAAATGC	CCACACAGTAATGGGGTTGTAAGC	194	XM_419196.2
FGF4	TGTGGAAAGAGGAGTGGTGAGC	CATTGTAGTTGTTTGGCAGGAGG	143	NM_001031546
FGF8	AGACCGACACCTTTGGGAGC	TGCCTTTGCCGTTACTCTTGC	108	NM_001012767
SPRY1	TGACACAGCACAAGTTTATCTGCG	AGCACAAGCACTGCCGATTG	111	NM_001097524
WNT8A	TGGAGTTTGGGGAGAGGATTTC	GCTTCATCGTGGCTTTCACAGC	126	NM_205531.1
WNT5B	TGGCAGCACAATGGCTTCTCAG	ATGGGGTTCATAGGGTTCATCC	120	NM_001037269
NOTCH1	CGATGTCAATGAGTGCCTCTCC	TTCACAGTAGACGCCCTCGTATCC	112	XM_415420
DLL1	CGACGACCTCACCACAGAAAAC	GCTCATCACACACAAAGCGATAGG	149	NM_204973
EPHA1	CCGCCCAATGTTCATCAAGC	TAAGTAGAAGCCCCGACGAGACAG	136	NM_204360.1
EDNRB	TGGAGTGCCAAGGTGGACTG	TCTGTGTGGGGTGAAGCAGG	149	NM_001001127.1
CDH1	CCTCCAGGATGTGAATGACAACG	ATGCTCCAGTGCTGCCTTGAAG	145	NM_001039258.1
